# Supplementary material for: Lyso-phosphatidylethanolamine triggers immunity against necrotrophs by promoting JA-signaling and ROS-homeostasis
Source: Plant Mol Biol. 2023 Dec 12;113(4-5):237–47. doi: 10.1007/s11103-023-01385-x (PMC10721665; doi:10.1007/s11103-023-01385-x)
Supplement: Supplementary file 2 — Supplementary file2 (XLSX 450 KB) Table S1: Differentially regulated genes (up and downregulated) 6 hours after LPE application, p<0.01 [file 11103_2023_1385_MOESM2_ESM.xlsx]

## Sheet: DEGs 6h post LPE p0.01
Table S1: Differentially regulated genes (up and downregulated) 6 hours after LPE application, p<0.01
GeneID	baseMean	log2FoldChange	lfcSE	stat	pvalue	padj	Chromosome	Start	End	Strand	Gene Type	Symbol	Description
AT2G05812	66.6622	22.6522	4.40836	5.13845	2.77e-07	7.2e-06	Chr2	2215236	2217150	+	other_RNA
AT2G14610	32.1448	8.9091	1.86532	4.77617	1.79e-06	3.63e-05	Chr2	6241704	6242463	-	protein_coding_gene	PR1, PR 1, ATPR1	pathogenesis-related gene 1
AT2G26020	133.806	8.51134	1.11392	7.64088	2.16e-14	2.83e-12	Chr2	11089250	11089597	+	protein_coding_gene	PDF1.2b	plant defensin 1.2b
AT1G14880	204.134	8.4992	1.6367	5.19288	2.07e-07	5.67e-06	Chr1	5132535	5133716	-	protein_coding_gene	PCR1	PLANT CADMIUM RESISTANCE 1
AT2G38240	41.6061	7.8332	1.57722	4.96647	6.82e-07	1.57e-05	Chr2	16012535	16014753	-	protein_coding_gene	JOX4	2-oxoglutarate (2OG) and Fe(II)-dependent oxygenase superfamily protein
AT3G46660	33.2511	7.51566	1.62443	4.62663	3.72e-06	6.82e-05	Chr3	17189264	17191167	-	protein_coding_gene	UGT76E12	UDP-glucosyl transferase 76E12, The glycosyltransferase UGT76E1 significantly contributes to 12-O-glucosylpyranosyl-jasmonic acid formation in wounded Arabidopsis thaliana leaves
AT1G22810	11.0347	7.36512	1.79501	4.10311	4.08e-05	0.000528234	Chr1	8074231	8075037	-	protein_coding_gene		Integrase-type DNA-binding superfamily protein
AT2G32200	10.0051	7.21962	1.86587	3.86929	0.000109151	0.0012109	Chr2	13676488	13677231	+	protein_coding_gene		unknown protein; BEST Arabidopsis thaliana protein match is: unknown protein (TAIR:AT2G32210.1); Has 131 Blast hits to 131 proteins in 14 species: Archae - 0; Bacteria - 0; Metazoa - 0; Fungi - 1; Plants - 130; Viruses - 0; Other Eukaryotes - 0 (source: NCBI BLink).
AT4G16240	20.6254	6.8087	1.62252	4.19638	2.71e-05	0.000375961	Chr4	9192336	9192568	-	protein_coding_gene		unknown protein; Has 17010 Blast hits to 4557 proteins in 509 species: Archae - 32; Bacteria - 2889; Metazoa - 6537; Fungi - 648; Plants - 4769; Viruses - 447; Other Eukaryotes - 1688 (source: NCBI BLink).
AT1G59950	33.0304	6.50375	1.20062	5.417	6.06e-08	1.92e-06	Chr1	22068033	22070588	-	protein_coding_gene		NAD(P)-linked oxidoreductase superfamily protein
AT2G26010	66.1215	6.4901	0.886085	7.32446	2.4e-13	2.46e-11	Chr2	11087348	11087944	+	protein_coding_gene	PDF1.3	plant defensin 1.3
AT3G57260	90.5582	6.10349	0.899914	6.7823	1.18e-11	8.86e-10	Chr3	21188517	21189859	-	protein_coding_gene	BGL2, PR2, BG2, PR-2	beta-1,3-glucanase 2
AT4G00975	19.7156	5.76625	1.44098	4.00163	6.29e-05	0.000760964	Chr4	421973	423258	+	other_RNA
AT3G49620	133.015	5.74941	1.60157	3.58987	0.000330844	0.00305941	Chr3	18393747	18396816	+	protein_coding_gene	DIN11	2-oxoglutarate (2OG) and Fe(II)-dependent oxygenase superfamily protein
AT2G39030	45.2309	5.59212	0.903701	6.18802	6.09e-10	3.15e-08	Chr2	16298227	16299202	+	protein_coding_gene		Acyl-CoA N-acyltransferases (NAT) superfamily protein
AT4G12490	335.896	5.45706	0.61682	8.84708	8.98e-19	2.62e-16	Chr4	7409621	7410406	-	protein_coding_gene		Bifunctional inhibitor/lipid-transfer protein/seed storage 2S albumin superfamily protein
AT5G61160	1866.71	5.3876	0.433778	12.4202	2.03e-35	2.88e-32	Chr5	24608724	24610304	+	protein_coding_gene	AACT1	anthocyanin 5-aromatic acyltransferase 1
AT3G23550	545.004	5.3356	0.38221	13.9598	2.74e-44	1.46e-40	Chr3	8448273	8450697	-	protein_coding_gene		MATE efflux family protein
AT5G44430	52.0104	5.29012	0.871058	6.07321	1.25e-09	6.08e-08	Chr5	17908945	17909507	-	protein_coding_gene	PDF1.2c	plant defensin 1.2C
AT4G37990	40.4193	5.12976	1.23734	4.14581	3.39e-05	0.000454865	Chr4	17855876	17857639	+	protein_coding_gene	ELI3-2, ELI3, ATCAD8, CAD-B2	elicitor-activated gene 3-2
AT2G44578	12.021	4.9787	1.49955	3.32013	0.000899768	0.00681812	Chr2	18400646	18401326	-	protein_coding_gene		RING/U-box superfamily protein
AT5G42530	26437.9	4.90558	0.25785	19.0249	1.06e-80	1.2e-76	Chr5	17004738	17005393	-	protein_coding_gene		unknown protein; FUNCTIONS IN: molecular_function unknown; INVOLVED IN: biological_process unknown; LOCATED IN: endomembrane system; BEST Arabidopsis thaliana protein match is: unknown protein (TAIR:AT2G25510.2); Has 30201 Blast hits to 17322 proteins in 780 species: Archae - 12; Bacteria - 1396; Metazoa - 17338; Fungi - 3422; Plants - 5037; Viruses - 0; Other Eukaryotes - 2996 (source: NCBI BLin…
AT3G18250	65.4595	4.88044	0.764998	6.37967	1.77e-10	1.07e-08	Chr3	6258067	6258417	-	protein_coding_gene		Putative membrane lipoprotein
AT1G15125	9181.22	4.72882	0.248602	19.0217	1.13e-80	1.2e-76	Chr1	5204625	5205912	+	protein_coding_gene		S-adenosyl-L-methionine-dependent methyltransferases superfamily protein
AT5G44420	154.03	4.718	0.582486	8.09978	5.51e-16	9.85e-14	Chr5	17907069	17907598	-	protein_coding_gene	PDF1.2, PDF1.2A, LCR77	plant defensin 1.2
AT4G23215	50.3732	4.6623	0.981748	4.74899	2.04e-06	4.07e-05	Chr4	12152900	12153459	-	pseudogene
AT3G21080	68.6269	4.60399	0.575975	7.99339	1.31e-15	2.18e-13	Chr3	7388367	7389974	-	protein_coding_gene		ABC transporter-related
AT1G73325	34.4214	4.50425	0.918216	4.90544	9.32e-07	2.06e-05	Chr1	27567518	27568186	-	protein_coding_gene		Kunitz family trypsin and protease inhibitor protein
AT1G19610	177.828	4.50398	0.491445	9.16477	4.97e-20	1.73e-17	Chr1	6781483	6782039	-	protein_coding_gene	LCR78, PDF1.4	Arabidopsis defensin-like protein
AT1G56060	28.9834	4.41171	1.11966	3.94022	8.14e-05	0.000946571	Chr1	20966528	20967144	-	protein_coding_gene		unknown protein; BEST Arabidopsis thaliana protein match is: unknown protein (TAIR:AT2G32210.1); Has 180 Blast hits to 180 proteins in 22 species: Archae - 0; Bacteria - 0; Metazoa - 0; Fungi - 10; Plants - 170; Viruses - 0; Other Eukaryotes - 0 (source: NCBI BLink).
AT1G61255	429.125	4.33186	0.359502	12.0496	1.95e-33	2.3e-30	Chr1	22589151	22589691	-	protein_coding_gene		BEST Arabidopsis thaliana protein match is: glycine-rich protein (TAIR:AT4G21620.2); Has 58 Blast hits to 58 proteins in 12 species: Archae - 0; Bacteria - 2; Metazoa - 0; Fungi - 0; Plants - 56; Viruses - 0; Other Eukaryotes - 0 (source: NCBI BLink).
AT4G13395	108.752	4.31104	0.515749	8.3588	6.34e-17	1.27e-14	Chr4	7785687	7786113	-	protein_coding_gene	DVL10, RTFL12	ROTUNDIFOLIA like 12
AT1G20690	18.5831	4.26298	1.13421	3.75856	0.000170897	0.0017721	Chr1	7174438	7176377	+	protein_coding_gene		SWI-SNF-related chromatin binding protein
AT1G70185	13.5376	4.16711	1.22865	3.39162	0.000694795	0.00555575	Chr1	26429733	26430069	+	other_RNA
AT3G21351	379.813	4.05129	0.297717	13.6079	3.6e-42	1.28e-38	Chr3	7518924	7519477	+	protein_coding_gene		unknown protein; LOCATED IN: endomembrane system; BEST Arabidopsis thaliana protein match is: unknown protein (TAIR:AT3G21352.1).
AT1G21525	21.8336	4.00728	1.11577	3.59148	0.000328804	0.00304584	Chr1	7537087	7537649	-	pseudogene
AT5G36925	122.551	4.00498	0.526304	7.60963	2.75e-14	3.52e-12	Chr5	14565813	14566244	-	protein_coding_gene		unknown protein; BEST Arabidopsis thaliana protein match is: unknown protein (TAIR:AT5G36920.1); Has 9 Blast hits to 9 proteins in 2 species: Archae - 0; Bacteria - 0; Metazoa - 0; Fungi - 0; Plants - 9; Viruses - 0; Other Eukaryotes - 0 (source: NCBI BLink).
AT1G02930	2644.47	3.98574	0.306288	13.013	1.03e-38	2.2e-35	Chr1	661177	662456	-	protein_coding_gene	ATGSTF6, GST1, ERD11, ATGSTF3, GSTF6, ATGST1	glutathione S-transferase 6
AT1G66570	23.2937	3.98408	1.23558	3.22445	0.00126213	0.00890736	Chr1	24835251	24837322	-	protein_coding_gene	ATSUC7, SUC7	sucrose-proton symporter 7
AT3G06900	38.7693	3.97991	0.72132	5.51753	3.44e-08	1.16e-06	Chr3	2178053	2178626	-	snRNA
AT2G43620	865.328	3.97189	0.314301	12.6372	1.32e-36	2e-33	Chr2	18093770	18095025	-	protein_coding_gene		Chitinase family protein
AT4G14450	32.0997	3.94948	0.845428	4.67157	2.99e-06	5.71e-05	Chr4	8309474	8310058	+	protein_coding_gene		unknown protein; LOCATED IN: chloroplast; BEST Arabidopsis thaliana protein match is: unknown protein (TAIR:AT3G23170.1); Has 74 Blast hits to 74 proteins in 6 species: Archae - 0; Bacteria - 0; Metazoa - 0; Fungi - 0; Plants - 74; Viruses - 0; Other Eukaryotes - 0 (source: NCBI BLink).
AT3G15356	4477.68	3.93406	0.28775	13.6718	1.5e-42	6.37e-39	Chr3	5174402	5175469	-	protein_coding_gene		Legume lectin family protein
AT1G63040	60.9842	3.92467	0.667258	5.88179	4.06e-09	1.73e-07	Chr1	23371327	23372073	+	pseudogene
AT3G50480	1144.22	3.92402	0.353625	11.0966	1.3e-28	1.16e-25	Chr3	18733068	18734388	+	protein_coding_gene	HR4	homolog of RPW8 4
AT5G53740	90.8213	3.91642	0.62522	6.26407	3.75e-10	2.05e-08	Chr5	21811633	21814908	+	protein_coding_gene		unknown protein; FUNCTIONS IN: molecular_function unknown; INVOLVED IN: biological_process unknown; LOCATED IN: chloroplast; EXPRESSED IN: synergid; BEST Arabidopsis thaliana protein match is: unknown protein (TAIR:AT5G53905.1); Has 1807 Blast hits to 1807 proteins in 277 species: Archae - 0; Bacteria - 0; Metazoa - 736; Fungi - 347; Plants - 385; Viruses - 0; Other Eukaryotes - 339 (source: NCBI…
AT1G49150	11.4727	3.91226	1.21	3.23328	0.00122378	0.00869147	Chr1	18178577	18179023	+	protein_coding_gene		unknown protein; Has 6 Blast hits to 6 proteins in 2 species: Archae - 0; Bacteria - 0; Metazoa - 0; Fungi - 0; Plants - 6; Viruses - 0; Other Eukaryotes - 0 (source: NCBI BLink).
AT1G57630	39.7718	3.87399	0.814714	4.75502	1.98e-06	3.97e-05	Chr1	21345639	21346157	+	protein_coding_gene		Toll-Interleukin-Resistance (TIR) domain family protein
AT5G20230	4899.49	3.86176	0.302891	12.7497	3.13e-37	5.13e-34	Chr5	6826506	6827629	+	protein_coding_gene	ATBCB, BCB, SAG14	blue-copper-binding protein
AT2G29350	33.1883	3.84369	0.736101	5.22169	1.77e-07	4.96e-06	Chr2	12600914	12602556	+	protein_coding_gene	SAG13	senescence-associated gene 13
AT2G04050	42.7366	3.78777	0.862641	4.3909	1.13e-05	0.00017631	Chr2	1337386	1339270	-	protein_coding_gene		MATE efflux family protein
AT3G24420	617.263	3.74717	0.348068	10.7656	5e-27	4.09e-24	Chr3	8862840	8864914	-	protein_coding_gene		alpha/beta-Hydrolases superfamily protein
AT5G44585	628.321	3.74051	0.435526	8.58848	8.81e-18	2.13e-15	Chr5	17984616	17985473	+	protein_coding_gene		unknown protein; FUNCTIONS IN: molecular_function unknown; INVOLVED IN: biological_process unknown; LOCATED IN: endomembrane system; Has 30201 Blast hits to 17322 proteins in 780 species: Archae - 12; Bacteria - 1396; Metazoa - 17338; Fungi - 3422; Plants - 5037; Viruses - 0; Other Eukaryotes - 2996 (source: NCBI BLink).
AT3G48850	34.4481	3.73711	1.08023	3.45955	0.000541082	0.00454168	Chr3	18114526	18116499	-	protein_coding_gene	PHT3;2	phosphate transporter 3;2
AT2G22880	83.4158	3.67519	0.541551	6.78642	1.15e-11	8.64e-10	Chr2	9741119	9741463	-	protein_coding_gene		VQ motif-containing protein
AT1G06160	415.939	3.67237	0.456059	8.05241	8.12e-16	1.38e-13	Chr1	1883004	1883934	+	protein_coding_gene	ORA59	octadecanoid-responsive Arabidopsis AP2/ERF 59
AT2G07674	266.284	3.59328	0.358246	10.0302	1.12e-23	6.83e-21	Chr2	3269151	3269906	+	protein_coding_gene		Unknown conserved protein
AT1G19380	282.459	3.5907	0.320015	11.2204	3.24e-29	3.28e-26	Chr1	6698058	6698824	+	protein_coding_gene		Protein of unknown function (DUF1195)
AT4G06746	359.178	3.57783	0.273275	13.0924	3.64e-39	8.6e-36	Chr4	4073962	4074545	-	protein_coding_gene	RAP2.9, DEAR5	related to AP2 9
AT2G07774	732.852	3.57129	0.343702	10.3907	2.73e-25	1.94e-22	Chr2	3303766	3304573	-	protein_coding_gene		unknown protein; Has 30201 Blast hits to 17322 proteins in 780 species: Archae - 12; Bacteria - 1396; Metazoa - 17338; Fungi - 3422; Plants - 5037; Viruses - 0; Other Eukaryotes - 2996 (source: NCBI BLink).
AT5G44568	457.015	3.48702	0.324208	10.7555	5.58e-27	4.4e-24	Chr5	17961201	17962202	-	protein_coding_gene		unknown protein; FUNCTIONS IN: molecular_function unknown; INVOLVED IN: biological_process unknown; LOCATED IN: endomembrane system; Has 19 Blast hits to 19 proteins in 2 species: Archae - 0; Bacteria - 0; Metazoa - 0; Fungi - 0; Plants - 19; Viruses - 0; Other Eukaryotes - 0 (source: NCBI BLink).
AT3G57765	200.907	3.48294	0.415234	8.3879	4.95e-17	1.02e-14	Chr3	21397262	21398132	-	snRNA
AT5G12020	84.3795	3.46899	0.798667	4.34347	1.4e-05	0.000211947	Chr5	3882237	3882938	-	protein_coding_gene	HSP17.6II	17.6 kDa class II heat shock protein
AT3G44860	65.2971	3.46696	0.673874	5.14481	2.68e-07	6.99e-06	Chr3	16379633	16381070	+	protein_coding_gene	FAMT	farnesoic acid carboxyl-O-methyltransferase
AT1G08115	239.042	3.46004	0.369596	9.36168	7.85e-21	2.93e-18	Chr1	2538076	2538237	-	snRNA
AT2G14560	152.241	3.43746	0.816173	4.21169	2.53e-05	0.000354127	Chr2	6213972	6215901	+	protein_coding_gene	LURP1	Protein of unknown function (DUF567)
AT2G07759	24.7581	3.41783	0.791951	4.31571	1.59e-05	0.000236561	Chr2	3494382	3494419	+	tRNA
AT3G50770	186.292	3.41002	0.343502	9.9272	3.17e-23	1.69e-20	Chr3	18873958	18874780	+	protein_coding_gene	CML41	calmodulin-like 41
AT5G09585	67.3497	3.40748	0.61201	5.56768	2.58e-08	8.95e-07	Chr5	2974555	2975306	+	snRNA
AT1G29290	20.8184	3.40601	0.967665	3.51982	0.000431837	0.00381043	Chr1	10244966	10245572	+	protein_coding_gene		unknown protein; FUNCTIONS IN: molecular_function unknown; INVOLVED IN: biological_process unknown; LOCATED IN: endomembrane system; Has 18 Blast hits to 18 proteins in 5 species: Archae - 0; Bacteria - 0; Metazoa - 0; Fungi - 0; Plants - 18; Viruses - 0; Other Eukaryotes - 0 (source: NCBI BLink).
AT1G72060	116.113	3.3635	0.501802	6.70286	2.04e-11	1.47e-09	Chr1	27118447	27119011	+	protein_coding_gene		serine-type endopeptidase inhibitors
AT1G65500	69.9815	3.35133	0.640764	5.23021	1.69e-07	4.77e-06	Chr1	24357867	24358616	+	protein_coding_gene		unknown protein; FUNCTIONS IN: molecular_function unknown; INVOLVED IN: biological_process unknown; LOCATED IN: endomembrane system; EXPRESSED IN: 14 plant structures; EXPRESSED DURING: 9 growth stages; BEST Arabidopsis thaliana protein match is: unknown protein (TAIR:AT1G65486.1); Has 23 Blast hits to 23 proteins in 2 species: Archae - 0; Bacteria - 0; Metazoa - 0; Fungi - 0; Plants - 23; Viruse…
AT1G27020	4916.1	3.34617	0.255321	13.1057	3.05e-39	8.12e-36	Chr1	9378559	9380692	+	protein_coding_gene		unknown protein; BEST Arabidopsis thaliana protein match is: unknown protein (TAIR:AT1G27030.1); Has 514 Blast hits to 514 proteins in 175 species: Archae - 0; Bacteria - 311; Metazoa - 0; Fungi - 0; Plants - 65; Viruses - 0; Other Eukaryotes - 138 (source: NCBI BLink).
AT2G25510	7352.21	3.34035	0.216591	15.4224	1.16e-53	8.21e-50	Chr2	10856372	10857156	+	protein_coding_gene		unknown protein; Has 2 Blast hits to 2 proteins in 1 species: Archae - 0; Bacteria - 0; Metazoa - 0; Fungi - 0; Plants - 2; Viruses - 0; Other Eukaryotes - 0 (source: NCBI BLink).
AT2G32210	85.513	3.32097	0.437499	7.59081	3.18e-14	3.93e-12	Chr2	13677986	13678830	+	protein_coding_gene		unknown protein; BEST Arabidopsis thaliana protein match is: unknown protein (TAIR:AT2G32190.1); Has 214 Blast hits to 214 proteins in 21 species: Archae - 0; Bacteria - 0; Metazoa - 1; Fungi - 10; Plants - 203; Viruses - 0; Other Eukaryotes - 0 (source: NCBI BLink).
AT2G07815	94.6288	3.29559	0.442351	7.45017	9.32e-14	1.07e-11	Chr2	3443688	3445582	-	protein_coding_gene		BEST Arabidopsis thaliana protein match is: cytochrome C biogenesis 452 (TAIR:ATMG00180.1); Has 30201 Blast hits to 17322 proteins in 780 species: Archae - 12; Bacteria - 1396; Metazoa - 17338; Fungi - 3422; Plants - 5037; Viruses - 0; Other Eukaryotes - 2996 (source: NCBI BLink).
AT1G27730	396.634	3.28253	0.45195	7.26302	3.79e-13	3.71e-11	Chr1	9648141	9649073	-	protein_coding_gene	STZ, ZAT10	salt tolerance zinc finger
AT4G11890	44.7809	3.24167	0.724585	4.47383	7.68e-06	0.000126731	Chr4	7147865	7149921	+	protein_coding_gene		Protein kinase superfamily protein
AT3G56825	168.27	3.23309	0.441988	7.31488	2.58e-13	2.6e-11	Chr3	21041727	21042609	-	snRNA
AT2G38530	12954.8	3.21073	0.28686	11.1927	4.43e-29	4.28e-26	Chr2	16128378	16129158	+	protein_coding_gene	LTP2, LP2, cdf3	lipid transfer protein 2
AT5G39580	946.694	3.18914	0.502329	6.34872	2.17e-10	1.27e-08	Chr5	15847078	15849108	-	protein_coding_gene		Peroxidase superfamily protein
AT2G41410	10030.9	3.17943	0.248055	12.8175	1.31e-37	2.32e-34	Chr2	17261728	17262884	-	protein_coding_gene		Calcium-binding EF-hand family protein
AT3G56705	29.6515	3.16834	0.746579	4.24381	2.2e-05	0.00031173	Chr3	21004259	21004809	+	snRNA
AT5G43170	295.03	3.16452	0.322058	9.82596	8.7e-23	4.12e-20	Chr5	17330945	17331646	-	protein_coding_gene	AZF3, ZF3	zinc-finger protein 3
AT2G36590	103.656	3.14627	0.504498	6.23643	4.48e-10	2.39e-08	Chr2	15343006	15345337	-	protein_coding_gene	ProT3, ATPROT3	proline transporter 3
AT1G75030	313.203	3.14301	0.367281	8.55752	1.15e-17	2.67e-15	Chr1	28174378	28175383	+	protein_coding_gene	ATLP-3, TLP-3	thaumatin-like protein 3
AT4G39404	26.5301	3.13547	0.933422	3.35911	0.000781929	0.00610815	Chr4	18329734	18330012	-	other_RNA
AT3G57645	22.0558	3.11793	0.903899	3.44942	0.000561785	0.00467488	Chr3	21346342	21347204	+	snRNA
AT1G74010	133.173	3.10606	0.394048	7.88244	3.21e-15	4.81e-13	Chr1	27832158	27834113	-	protein_coding_gene		Calcium-dependent phosphotriesterase superfamily protein
AT5G44575	106.413	3.08663	0.571374	5.40211	6.59e-08	2.06e-06	Chr5	17973838	17974998	+	protein_coding_gene		unknown protein; FUNCTIONS IN: molecular_function unknown; INVOLVED IN: biological_process unknown; LOCATED IN: endomembrane system; Has 7 Blast hits to 7 proteins in 2 species: Archae - 0; Bacteria - 0; Metazoa - 0; Fungi - 0; Plants - 7; Viruses - 0; Other Eukaryotes - 0 (source: NCBI BLink).
AT1G16858	306.438	3.08329	0.581464	5.30262	1.14e-07	3.36e-06	Chr1	5767300	5770602	+	protein_coding_gene	CPuORF55	conserved peptide upstream open reading frame 55
AT4G31800	193.589	3.08125	0.491725	6.2662	3.7e-10	2.02e-08	Chr4	15383201	15385029	+	protein_coding_gene	WRKY18, ATWRKY18	WRKY DNA-binding protein 18
AT1G53540	86.3786	3.07463	0.726993	4.22923	2.34e-05	0.000330864	Chr1	19980462	19981109	+	protein_coding_gene		HSP20-like chaperones superfamily protein
AT3G60540	117.506	3.07044	0.376891	8.14677	3.74e-16	6.8e-14	Chr3	22374963	22375865	-	protein_coding_gene		Preprotein translocase Sec, Sec61-beta subunit protein
AT2G17740	58.5522	3.06761	0.667541	4.59539	4.32e-06	7.8e-05	Chr2	7706896	7707861	-	protein_coding_gene		Cysteine/Histidine-rich C1 domain family protein
AT3G47480	92.1433	3.06079	0.448501	6.82448	8.82e-12	6.71e-10	Chr3	17496354	17496947	-	protein_coding_gene		Calcium-binding EF-hand family protein
AT5G27660	3676.01	3.04564	0.296802	10.2615	1.05e-24	7.21e-22	Chr5	9789468	9792299	-	protein_coding_gene		Trypsin family protein with PDZ domain
AT5G54075	234.112	3.02744	0.447513	6.76503	1.33e-11	9.81e-10	Chr5	21945349	21945709	-	snoRNA
AT1G15405	1143.85	3.00308	0.330544	9.08525	1.03e-19	3.49e-17	Chr1	5297875	5298166	-	other_RNA
AT5G36920	50.9324	2.99014	0.628671	4.75628	1.97e-06	3.95e-05	Chr5	14564392	14564971	-	protein_coding_gene		unknown protein; FUNCTIONS IN: molecular_function unknown; INVOLVED IN: biological_process unknown; LOCATED IN: endomembrane system; BEST Arabidopsis thaliana protein match is: unknown protein (TAIR:AT5G36925.1); Has 1807 Blast hits to 1807 proteins in 277 species: Archae - 0; Bacteria - 0; Metazoa - 736; Fungi - 347; Plants - 385; Viruses - 0; Other Eukaryotes - 339 (source: NCBI BLink).
AT3G51600	44287.1	2.98938	0.314738	9.49799	2.14e-21	8.59e-19	Chr3	19138394	19139252	-	protein_coding_gene	LTP5	lipid transfer protein 5
AT3G46090	50.7442	2.95954	0.587422	5.03818	4.7e-07	1.13e-05	Chr3	16926216	16926850	-	protein_coding_gene	ZAT7	C2H2 and C2HC zinc fingers superfamily protein
AT2G31141	422.874	2.95175	0.357804	8.24965	1.59e-16	3.1e-14	Chr2	13271726	13272534	-	protein_coding_gene		unknown protein; Has 30201 Blast hits to 17322 proteins in 780 species: Archae - 12; Bacteria - 1396; Metazoa - 17338; Fungi - 3422; Plants - 5037; Viruses - 0; Other Eukaryotes - 2996 (source: NCBI BLink).
AT3G46230	99.8722	2.94705	0.775411	3.80063	0.00014433	0.00153415	Chr3	16984118	16984841	-	protein_coding_gene	ATHSP17.4, HSP17.4	heat shock protein 17.4
AT1G09500	58.1946	2.94407	0.580459	5.07197	3.94e-07	9.74e-06	Chr1	3066699	3068598	+	protein_coding_gene		NAD(P)-binding Rossmann-fold superfamily protein
AT4G12500	129.595	2.93448	0.655052	4.47977	7.47e-06	0.000124122	Chr4	7414150	7414927	-	protein_coding_gene		Bifunctional inhibitor/lipid-transfer protein/seed storage 2S albumin superfamily protein
AT4G18250	85.5871	2.93115	0.429916	6.81797	9.23e-12	6.99e-10	Chr4	10087343	10091963	-	protein_coding_gene		receptor serine/threonine kinase, putative
AT1G65390	128.651	2.92797	0.508702	5.75578	8.62e-09	3.41e-07	Chr1	24292478	24294631	+	protein_coding_gene	ATPP2-A5, PP2-A5	phloem protein 2 A5
AT5G41471	37.0934	2.92156	0.805884	3.62529	0.000288635	0.00273202	Chr5	16598796	16598905	+	snoRNA
AT1G26420	58.3901	2.91942	0.698379	4.18028	2.91e-05	0.000400192	Chr1	9141567	9143304	-	protein_coding_gene		FAD-binding Berberine family protein
AT3G16530	5003.38	2.91874	0.293534	9.94344	2.69e-23	1.51e-20	Chr3	5624377	5625470	-	protein_coding_gene		Legume lectin family protein
AT3G59068	144.328	2.8962	0.381336	7.59488	3.08e-14	3.86e-12	Chr3	21832343	21832701	+	other_RNA
AT1G10070	135.475	2.896	0.476068	6.08317	1.18e-09	5.75e-08	Chr1	3288087	3290471	+	protein_coding_gene	ATBCAT-2, BCAT-2	branched-chain amino acid transaminase 2
AT2G07795	20.1594	2.88387	0.879281	3.2798	0.00103879	0.00764561	Chr2	3493226	3494382	+	protein_coding_gene		unknown protein; Has 35333 Blast hits to 34131 proteins in 2444 species: Archae - 798; Bacteria - 22429; Metazoa - 974; Fungi - 991; Plants - 531; Viruses - 0; Other Eukaryotes - 9610 (source: NCBI BLink).
AT4G12480	10541.2	2.86548	0.297268	9.63941	5.45e-22	2.42e-19	Chr4	7406105	7406937	-	protein_coding_gene	pEARLI 1	Bifunctional inhibitor/lipid-transfer protein/seed storage 2S albumin superfamily protein
AT5G53902	223.016	2.85807	0.479228	5.9639	2.46e-09	1.11e-07	Chr5	21887966	21888667	+	snoRNA
AT2G18690	589.252	2.81392	0.283265	9.93389	2.96e-23	1.62e-20	Chr2	8097420	8098827	+	protein_coding_gene		unknown protein; FUNCTIONS IN: molecular_function unknown; INVOLVED IN: biological_process unknown; LOCATED IN: membrane; EXPRESSED IN: 17 plant structures; EXPRESSED DURING: 9 growth stages; CONTAINS InterPro DOMAIN/s: Protein of unknown function DUF975 (InterPro:IPR010380); BEST Arabidopsis thaliana protein match is: unknown protein (TAIR:AT2G18680.1); Has 213 Blast hits to 211 proteins in 20 s…
AT4G23210	69.5363	2.81385	0.567323	4.95988	7.05e-07	1.61e-05	Chr4	12148714	12151479	-	protein_coding_gene	CRK13	cysteine-rich RLK (RECEPTOR-like protein kinase) 13, Encodes a Cysteine-rich receptor-like kinase (CRK13). Overexpression of CRK13 leads to hypersensitive response cell death, and induces defense against pathogens by causing increased accumulation of salicylic acid.
AT3G41979	19010.7	2.8101	0.283191	9.92298	3.31e-23	1.72e-20	Chr3	14199753	14199916	+	rRNA
AT1G49700	247.753	2.80702	0.499268	5.62228	1.88e-08	6.77e-07	Chr1	18388792	18390496	-	protein_coding_gene		Plant protein 1589 of unknown function
AT4G12470	13638.4	2.79535	0.210447	13.2829	2.91e-40	8.84e-37	Chr4	7401109	7401907	-	protein_coding_gene	AZI1	azelaic acid induced 1
AT2G01020	18152.8	2.79442	0.268761	10.3974	2.55e-25	1.87e-22	Chr2	5782	5945	+	rRNA
AT4G22470	702.818	2.78638	0.403477	6.90592	4.99e-12	4.04e-10	Chr4	11840134	11841450	-	protein_coding_gene		protease inhibitor/seed storage/lipid transfer protein (LTP) family protein
AT4G28085	42.9342	2.78382	0.58773	4.73657	2.17e-06	4.29e-05	Chr4	13959970	13960574	+	protein_coding_gene		unknown protein; Has 30201 Blast hits to 17322 proteins in 780 species: Archae - 12; Bacteria - 1396; Metazoa - 17338; Fungi - 3422; Plants - 5037; Viruses - 0; Other Eukaryotes - 2996 (source: NCBI BLink).
AT1G07730	23.0322	2.77801	0.848677	3.27334	0.00106284	0.00778754	Chr1	2397527	2398696	-	protein_coding_gene		Disease resistance-responsive (dirigent-like protein) family protein
AT1G24807	33.6795	2.76066	0.705278	3.91428	9.07e-05	0.00103841	Chr1	8771766	8773535	-	protein_coding_gene		Glutamine amidotransferase type 1 family protein
AT2G07779	25.7708	2.75729	0.711503	3.87531	0.000106491	0.00118387	Chr2	3254777	3255370	-	protein_coding_gene		unknown protein; Has 35333 Blast hits to 34131 proteins in 2444 species: Archae - 798; Bacteria - 22429; Metazoa - 974; Fungi - 991; Plants - 531; Viruses - 0; Other Eukaryotes - 9610 (source: NCBI BLink).
AT3G22886	20.167	2.75566	0.821147	3.35587	0.000791155	0.00616185	Chr3	8108021	8108622	+	miRNA
AT1G67810	402.855	2.74393	0.356247	7.70233	1.34e-14	1.83e-12	Chr1	25426488	25427349	+	protein_coding_gene	SUFE2	sulfur E2
AT1G35230	112.927	2.73513	0.540807	5.05749	4.25e-07	1.04e-05	Chr1	12917149	12917763	+	protein_coding_gene	AGP5	arabinogalactan protein 5
AT2G38870	1731.94	2.73512	0.22674	12.0628	1.66e-33	2.08e-30	Chr2	16236381	16237280	-	protein_coding_gene		Serine protease inhibitor, potato inhibitor I-type family protein
AT2G07711	830.871	2.72036	0.42373	6.42003	1.36e-10	8.48e-09	Chr2	3397158	3399434	-	pseudogene
AT1G75040	600.527	2.72026	0.356083	7.63941	2.18e-14	2.85e-12	Chr1	28177703	28178940	+	protein_coding_gene	PR5, PR-5	pathogenesis-related gene 5
AT2G07777	144.204	2.70747	0.400387	6.76212	1.36e-11	9.98e-10	Chr2	3250757	3251545	-	protein_coding_gene		ATP synthase 9 mitochondrial
AT2G07695	141.492	2.70698	0.376942	7.18142	6.9e-13	6.52e-11	Chr2	3346951	3347826	+	protein_coding_gene		Cytochrome C oxidase subunit II-like, transmembrane domain
AT1G49000	211.984	2.70666	0.370048	7.31436	2.59e-13	2.6e-11	Chr1	18123459	18124165	-	protein_coding_gene		unknown protein; FUNCTIONS IN: molecular_function unknown; INVOLVED IN: biological_process unknown; LOCATED IN: chloroplast; EXPRESSED IN: stem; BEST Arabidopsis thaliana protein match is: unknown protein (TAIR:AT3G18560.1); Has 105 Blast hits to 105 proteins in 13 species: Archae - 0; Bacteria - 0; Metazoa - 0; Fungi - 0; Plants - 105; Viruses - 0; Other Eukaryotes - 0 (source: NCBI BLink).
AT2G41180	1890.11	2.70411	0.315895	8.56015	1.13e-17	2.64e-15	Chr2	17165191	17166025	+	protein_coding_gene		VQ motif-containing protein
AT4G32220.1	19.6196	2.69088	0.818406	3.28795	0.00100919	0.00746648	Chr4	15563308	15565000	-	Parent=AT4G32220
AT4G02380	14536.1	2.68371	0.218882	12.261	1.47e-34	1.95e-31	Chr4	1046204	1046997	-	protein_coding_gene	SAG21, AtLEA5	senescence-associated gene 21
AT2G26560	295.066	2.67514	0.302668	8.83853	9.7e-19	2.79e-16	Chr2	11293769	11295806	-	protein_coding_gene	PLP2, PLA IIA, PLA2A	phospholipase A 2A
AT3G26420	533.168	2.66784	0.339107	7.86723	3.63e-15	5.4e-13	Chr3	9671517	9676005	+	protein_coding_gene	ATRZ-1A	RNA-binding (RRM/RBD/RNP motifs) family protein with retrovirus zinc finger-like domain
AT3G46280	1326.13	2.66759	0.278642	9.57354	1.03e-21	4.49e-19	Chr3	17005483	17008424	-	protein_coding_gene		protein kinase-related
AT2G27228	87.1432	2.66308	0.478626	5.56402	2.64e-08	9.12e-07	Chr2	11650358	11654143	+	protein_coding_gene	CPuORF6	conserved peptide upstream open reading frame 6
AT1G12940	36.7415	2.65892	0.672321	3.95483	7.66e-05	0.000899371	Chr1	4416405	4418590	+	protein_coding_gene	ATNRT2.5, NRT2.5	nitrate transporter2.5
AT1G03580	62.8899	2.65752	0.496208	5.35567	8.52e-08	2.59e-06	Chr1	892847	894052	+	pseudogene
AT3G01970	194.493	2.65484	0.322633	8.22868	1.89e-16	3.66e-14	Chr3	326397	327412	-	protein_coding_gene	WRKY45, ATWRKY45	WRKY DNA-binding protein 45
AT4G24570	393.208	2.65193	0.406258	6.5277	6.68e-11	4.45e-09	Chr4	12686459	12687650	+	protein_coding_gene	DIC2	dicarboxylate carrier 2
AT4G08040	67.664	2.62745	0.631025	4.16379	3.13e-05	0.000426397	Chr4	4887112	4888939	+	protein_coding_gene	ACS11	1-aminocyclopropane-1-carboxylate synthase 11
AT4G00360	21380.4	2.62617	0.289415	9.07407	1.15e-19	3.75e-17	Chr4	160768	163023	+	protein_coding_gene	CYP86A2, ATT1	cytochrome P450, family 86, subfamily A, polypeptide 2
AT4G24110	54.3604	2.61993	0.547521	4.78507	1.71e-06	3.5e-05	Chr4	12519932	12520813	-	protein_coding_gene		unknown protein; Has 76 Blast hits to 76 proteins in 13 species: Archae - 0; Bacteria - 0; Metazoa - 1; Fungi - 0; Plants - 75; Viruses - 0; Other Eukaryotes - 0 (source: NCBI BLink).
AT2G04040	285.093	2.61798	0.520135	5.03328	4.82e-07	1.16e-05	Chr2	1334512	1336489	-	protein_coding_gene	ATDTX1, TX1	MATE efflux family protein
AT2G07811	1002.29	2.61155	0.26528	9.84451	7.24e-23	3.5e-20	Chr2	3313598	3314901	-	pseudogene
AT3G55970	35.6449	2.6016	0.607006	4.28596	1.82e-05	0.000265543	Chr3	20766735	20769324	-	protein_coding_gene	ATJRG21, JRG21	jasmonate-regulated gene 21
AT4G02330	256.756	2.58764	0.300966	8.59777	8.13e-18	2.01e-15	Chr4	1032413	1035037	+	protein_coding_gene	ATPMEPCRB	Plant invertase/pectin methylesterase inhibitor superfamily
AT1G25400	315.123	2.58488	0.357985	7.22064	5.17e-13	4.96e-11	Chr1	8911130	8912642	-	protein_coding_gene		unknown protein; BEST Arabidopsis thaliana protein match is: unknown protein (TAIR:AT1G68440.1); Has 21 Blast hits to 21 proteins in 6 species: Archae - 0; Bacteria - 0; Metazoa - 0; Fungi - 0; Plants - 21; Viruses - 0; Other Eukaryotes - 0 (source: NCBI BLink).
AT5G58650	778.879	2.56687	0.265098	9.68274	3.57e-22	1.62e-19	Chr5	23699708	23700226	-	protein_coding_gene	PSY1	plant peptide containing sulfated tyrosine 1
AT2G25735	224.823	2.55634	0.298114	8.57503	9.91e-18	2.34e-15	Chr2	10975060	10975759	-	protein_coding_gene		unknown protein; Has 31 Blast hits to 31 proteins in 9 species: Archae - 0; Bacteria - 0; Metazoa - 0; Fungi - 0; Plants - 31; Viruses - 0; Other Eukaryotes - 0 (source: NCBI BLink).
AT3G25760	1509.97	2.55278	0.280068	9.11484	7.88e-20	2.7e-17	Chr3	9403883	9405250	+	protein_coding_gene	AOC1, ERD12	allene oxide cyclase 1
AT2G19190	24.7281	2.55212	0.749079	3.40702	0.00065677	0.00530956	Chr2	8326049	8329944	-	protein_coding_gene	FRK1	FLG22-induced receptor-like kinase 1
AT2G07751	67.0486	2.55185	0.490448	5.2031	1.96e-07	5.41e-06	Chr2	3270008	3270364	+	protein_coding_gene		NADH:ubiquinone/plastoquinone oxidoreductase, chain 3 protein
AT3G43850	55.1358	2.55155	0.622362	4.09977	4.14e-05	0.000533632	Chr3	15702085	15704152	-	protein_coding_gene		unknown protein; FUNCTIONS IN: molecular_function unknown; INVOLVED IN: biological_process unknown; LOCATED IN: vacuole; BEST Arabidopsis thaliana protein match is: unknown protein (TAIR:AT5G21940.1); Has 215 Blast hits to 215 proteins in 19 species: Archae - 0; Bacteria - 0; Metazoa - 0; Fungi - 0; Plants - 213; Viruses - 0; Other Eukaryotes - 2 (source: NCBI BLink).
AT3G17050.1	199.75	2.54446	0.511248	4.97697	6.46e-07	1.49e-05	Chr3	5814748	5816592	+	Parent=AT3G17050
AT5G05440	2878.72	2.54403	0.211784	12.0124	3.06e-33	3.43e-30	Chr5	1609250	1610446	+	protein_coding_gene	PYL5, RCAR8	Polyketide cyclase/dehydrase and lipid transport superfamily protein
AT4G03540	30.6913	2.54397	0.694362	3.66375	0.000248552	0.00241272	Chr4	1570042	1571483	+	protein_coding_gene		Uncharacterised protein family (UPF0497)
AT1G15010	54.5781	2.54041	0.618351	4.10837	3.98e-05	0.000517617	Chr1	5171207	5171742	+	protein_coding_gene		unknown protein; BEST Arabidopsis thaliana protein match is: unknown protein (TAIR:AT2G01300.1); Has 71 Blast hits to 71 proteins in 13 species: Archae - 0; Bacteria - 2; Metazoa - 0; Fungi - 0; Plants - 69; Viruses - 0; Other Eukaryotes - 0 (source: NCBI BLink).
AT3G59880	82.8109	2.53924	0.466477	5.44343	5.23e-08	1.68e-06	Chr3	22120969	22121700	+	protein_coding_gene		unknown protein; FUNCTIONS IN: molecular_function unknown; INVOLVED IN: biological_process unknown; LOCATED IN: plasma membrane; BEST Arabidopsis thaliana protein match is: unknown protein (TAIR:AT2G44010.1); Has 20 Blast hits to 20 proteins in 7 species: Archae - 0; Bacteria - 0; Metazoa - 0; Fungi - 0; Plants - 20; Viruses - 0; Other Eukaryotes - 0 (source: NCBI BLink).
AT2G07707	306.435	2.51644	0.423837	5.93727	2.9e-09	1.29e-07	Chr2	3386292	3386768	+	protein_coding_gene		Plant mitochondrial ATPase, F0 complex, subunit 8 protein
AT2G41730	333.998	2.51011	0.366391	6.85089	7.34e-12	5.62e-10	Chr2	17409463	17409937	+	protein_coding_gene		unknown protein; BEST Arabidopsis thaliana protein match is: unknown protein (TAIR:AT5G24640.1); Has 25 Blast hits to 25 proteins in 5 species: Archae - 0; Bacteria - 0; Metazoa - 0; Fungi - 0; Plants - 25; Viruses - 0; Other Eukaryotes - 0 (source: NCBI BLink).
AT2G23680	120.67	2.49885	0.393423	6.35155	2.13e-10	1.25e-08	Chr2	10066163	10067455	+	protein_coding_gene		Cold acclimation protein WCOR413 family
AT5G14120	10452.5	2.48603	0.358021	6.94381	3.82e-12	3.15e-10	Chr5	4555949	4558710	+	protein_coding_gene		Major facilitator superfamily protein
AT3G56020	2796.82	2.47718	0.284834	8.69693	3.41e-18	8.85e-16	Chr3	20790570	20791085	-	protein_coding_gene		Ribosomal protein L41 family
AT5G05370	912.437	2.46797	0.249745	9.88195	4.99e-23	2.53e-20	Chr5	1590797	1591903	-	protein_coding_gene		Cytochrome b-c1 complex, subunit 8 protein
AT1G72900	322.288	2.43536	0.419985	5.79869	6.68e-09	2.71e-07	Chr1	27432195	27433782	+	protein_coding_gene		Toll-Interleukin-Resistance (TIR) domain-containing protein
AT2G29740	436.49	2.42564	0.29202	8.30645	9.86e-17	1.94e-14	Chr2	12706710	12708367	+	protein_coding_gene	UGT71C2	UDP-glucosyl transferase 71C2
AT5G57290	13874.6	2.42526	0.304518	7.96426	1.66e-15	2.72e-13	Chr5	23206802	23207926	-	protein_coding_gene		60S acidic ribosomal protein family
AT2G01300	75.2598	2.42303	0.470078	5.15453	2.54e-07	6.7e-06	Chr2	151057	151729	-	protein_coding_gene		unknown protein; BEST Arabidopsis thaliana protein match is: unknown protein (TAIR:AT1G15010.1); Has 73 Blast hits to 73 proteins in 12 species: Archae - 0; Bacteria - 0; Metazoa - 0; Fungi - 0; Plants - 73; Viruses - 0; Other Eukaryotes - 0 (source: NCBI BLink).
AT4G39363	51.2202	2.41148	0.5849	4.1229	3.74e-05	0.00049508	Chr4	18305256	18305375	+	snoRNA
AT2G05914	44.5513	2.41127	0.694876	3.47008	0.00052031	0.00440731	Chr2	2263151	2264542	-	other_RNA
AT1G28370	41.9572	2.40568	0.694359	3.4646	0.000531012	0.00446772	Chr1	9955969	9956940	-	protein_coding_gene	ERF11, ATERF11	ERF domain protein 11
AT4G14400	590.955	2.40534	0.324486	7.41277	1.24e-13	1.36e-11	Chr4	8294446	8298602	+	protein_coding_gene	ACD6	ACCELERATED CELL DEATH 6, ACD6, DEG16, ankyrin repeat family protein
AT2G07723	738.317	2.40004	0.282086	8.50817	1.77e-17	4e-15	Chr2	3441921	3444238	-	pseudogene
AT1G52618	208.476	2.39853	0.322798	7.43044	1.08e-13	1.22e-11	Chr1	19603147	19603662	+	protein_coding_gene		unknown protein; Has 6 Blast hits to 6 proteins in 2 species: Archae - 0; Bacteria - 0; Metazoa - 0; Fungi - 0; Plants - 6; Viruses - 0; Other Eukaryotes - 0 (source: NCBI BLink).
AT1G16916	236.318	2.39679	0.358734	6.68124	2.37e-11	1.67e-09	Chr1	5786560	5787112	-	protein_coding_gene		unknown protein; FUNCTIONS IN: molecular_function unknown; INVOLVED IN: biological_process unknown; LOCATED IN: cellular_component unknown; Has 30201 Blast hits to 17322 proteins in 780 species: Archae - 12; Bacteria - 1396; Metazoa - 17338; Fungi - 3422; Plants - 5037; Viruses - 0; Other Eukaryotes - 2996 (source: NCBI BLink).
AT4G02360	204.118	2.39264	0.358058	6.68228	2.35e-11	1.67e-09	Chr4	1041142	1041733	+	protein_coding_gene		Protein of unknown function, DUF538
AT1G16510	211.093	2.38774	0.350692	6.80864	9.85e-12	7.43e-10	Chr1	5644572	5645443	-	protein_coding_gene		SAUR-like auxin-responsive protein family
AT5G58570	434.727	2.38379	0.270705	8.80584	1.3e-18	3.59e-16	Chr5	23672695	23673287	-	protein_coding_gene		unknown protein; Has 30201 Blast hits to 17322 proteins in 780 species: Archae - 12; Bacteria - 1396; Metazoa - 17338; Fungi - 3422; Plants - 5037; Viruses - 0; Other Eukaryotes - 2996 (source: NCBI BLink).
AT5G61455	77.3422	2.3833	0.656374	3.63102	0.000282309	0.00268168	Chr5	24713264	24714094	-	snRNA
AT5G06860	1772.91	2.36788	0.249822	9.47828	2.59e-21	1.02e-18	Chr5	2132350	2133587	+	protein_coding_gene	PGIP1, ATPGIP1	polygalacturonase inhibiting protein 1
AT2G07693.1	40.3633	2.35479	0.695948	3.38357	0.000715503	0.00568827	Chr2	3341392	3342812	+	Parent=AT2G07693
AT2G07719	96.3674	2.3506	0.470363	4.99741	5.81e-07	1.37e-05	Chr2	3432795	3433495	-	protein_coding_gene		Putative membrane lipoprotein
AT3G57450	699.236	2.34621	0.364901	6.42971	1.28e-10	8.05e-09	Chr3	21261934	21262622	+	protein_coding_gene		unknown protein; Has 65 Blast hits to 65 proteins in 11 species: Archae - 0; Bacteria - 0; Metazoa - 0; Fungi - 0; Plants - 65; Viruses - 0; Other Eukaryotes - 0 (source: NCBI BLink).
AT1G53541	69.5898	2.33832	0.45669	5.12015	3.05e-07	7.81e-06	Chr1	19981385	19981495	-	protein_coding_gene		unknown protein; Has 30201 Blast hits to 17322 proteins in 780 species: Archae - 12; Bacteria - 1396; Metazoa - 17338; Fungi - 3422; Plants - 5037; Viruses - 0; Other Eukaryotes - 2996 (source: NCBI BLink).
AT1G64220	144.614	2.33704	0.397671	5.87681	4.18e-09	1.77e-07	Chr1	23833088	23833321	-	protein_coding_gene	TOM7-2	translocase of outer membrane 7 kDa subunit 2
AT3G09390	55720.8	2.32883	0.24488	9.51009	1.91e-21	7.8e-19	Chr3	2889486	2890229	-	protein_coding_gene	MT2A, ATMT-K, ATMT-1	metallothionein 2A
AT2G39518	420.801	2.32597	0.391509	5.94103	2.83e-09	1.26e-07	Chr2	16495875	16496995	-	protein_coding_gene		Uncharacterised protein family (UPF0497)
AT5G47330	150.876	2.32281	0.391435	5.93409	2.95e-09	1.31e-07	Chr5	19207099	19208822	+	protein_coding_gene		alpha/beta-Hydrolases superfamily protein
AT4G02970	2568.83	2.32182	0.262998	8.82831	1.06e-18	3.01e-16	Chr4	1317499	1319179	+	protein_coding_gene	AT7SL-1	7SL RNA1
AT1G53625	41.7015	2.31985	0.683538	3.39388	0.000689105	0.00552895	Chr1	20014410	20014923	-	protein_coding_gene		unknown protein; Has 29996 Blast hits to 6987 proteins in 655 species: Archae - 23; Bacteria - 6686; Metazoa - 10521; Fungi - 1178; Plants - 7439; Viruses - 681; Other Eukaryotes - 3468 (source: NCBI BLink).
AT4G23810	120.781	2.31684	0.452593	5.11902	3.07e-07	7.84e-06	Chr4	12392370	12393982	-	protein_coding_gene	WRKY53, ATWRKY53	WRKY family transcription factor
AT5G21940	2935.83	2.31192	0.213928	10.807	3.19e-27	2.71e-24	Chr5	7249268	7250539	-	protein_coding_gene		unknown protein; BEST Arabidopsis thaliana protein match is: unknown protein (TAIR:AT3G43850.1); Has 30201 Blast hits to 17322 proteins in 780 species: Archae - 12; Bacteria - 1396; Metazoa - 17338; Fungi - 3422; Plants - 5037; Viruses - 0; Other Eukaryotes - 2996 (source: NCBI BLink).
AT3G05200	1097.78	2.3091	0.242522	9.52119	1.71e-21	7.14e-19	Chr3	1476982	1478730	+	protein_coding_gene	ATL6	RING/U-box superfamily protein
AT1G02920	1386.56	2.30615	0.373584	6.17304	6.7e-10	3.42e-08	Chr1	658657	659771	-	protein_coding_gene	ATGSTF7, GST11, ATGSTF8, GSTF7, ATGST11	glutathione S-transferase 7
AT5G42110	727.658	2.30384	0.256482	8.98244	2.65e-19	7.94e-17	Chr5	16831728	16832279	-	protein_coding_gene		unknown protein; FUNCTIONS IN: molecular_function unknown; INVOLVED IN: biological_process unknown; LOCATED IN: endomembrane system; EXPRESSED IN: 11 plant structures; EXPRESSED DURING: 6 growth stages; Has 36 Blast hits to 36 proteins in 8 species: Archae - 0; Bacteria - 0; Metazoa - 0; Fungi - 0; Plants - 36; Viruses - 0; Other Eukaryotes - 0 (source: NCBI BLink).
AT3G16570	7922.48	2.30361	0.207077	11.1244	9.54e-29	8.83e-26	Chr3	5644698	5645414	+	protein_coding_gene	RALF23, ATRALF23	rapid alkalinization factor 23
AT1G65486	192.435	2.29729	0.37021	6.20538	5.46e-10	2.86e-08	Chr1	24349523	24350306	+	protein_coding_gene		unknown protein; FUNCTIONS IN: molecular_function unknown; INVOLVED IN: biological_process unknown; LOCATED IN: endomembrane system; BEST Arabidopsis thaliana protein match is: unknown protein (TAIR:AT1G65490.1); Has 30201 Blast hits to 17322 proteins in 780 species: Archae - 12; Bacteria - 1396; Metazoa - 17338; Fungi - 3422; Plants - 5037; Viruses - 0; Other Eukaryotes - 2996 (source: NCBI BLin…
AT2G07688	80.8327	2.28777	0.559119	4.09175	4.28e-05	0.000548454	Chr2	3331570	3332664	-	pseudogene
AT5G04340	524.607	2.28714	0.308276	7.41911	1.18e-13	1.31e-11	Chr5	1216131	1217106	-	protein_coding_gene	C2H2, CZF2, ZAT6	zinc finger of Arabidopsis thaliana 6
AT1G68945	1932.37	2.28327	0.28852	7.91373	2.5e-15	3.88e-13	Chr1	25926963	25927331	+	protein_coding_gene		unknown protein; FUNCTIONS IN: molecular_function unknown; INVOLVED IN: biological_process unknown; LOCATED IN: endomembrane system; Has 1 Blast hits to 1 proteins in 1 species: Archae - 0; Bacteria - 0; Metazoa - 0; Fungi - 0; Plants - 1; Viruses - 0; Other Eukaryotes - 0 (source: NCBI BLink).
AT2G07671	424.704	2.27951	0.296013	7.70071	1.35e-14	1.85e-12	Chr2	3251665	3252113	-	protein_coding_gene		ATP synthase subunit C family protein
AT4G20830	7198.32	2.27703	0.324132	7.025	2.14e-12	1.82e-10	Chr4	11155453	11157806	+	protein_coding_gene		FAD-binding Berberine family protein
AT1G79075	660.626	2.25851	0.369086	6.11919	9.4e-10	4.69e-08	Chr1	29745939	29746842	+	other_RNA
AT3G15500	68.9125	2.25289	0.50409	4.46923	7.85e-06	0.000129187	Chr3	5234617	5236088	+	protein_coding_gene	ATNAC3, ANAC055, NAC055, NAC3	NAC domain containing protein 3
AT3G12965	737.908	2.2463	0.30965	7.25433	4.04e-13	3.92e-11	Chr3	4136961	4137674	-	other_RNA
AT5G35525	301.729	2.23837	0.371837	6.01977	1.75e-09	8.19e-08	Chr5	13707084	13707955	+	protein_coding_gene		PLAC8 family protein
AT4G24350	2937.42	2.23511	0.172984	12.9209	3.43e-38	6.64e-35	Chr4	12609528	12611468	+	protein_coding_gene		Phosphorylase superfamily protein
AT3G63380	314.233	2.23039	0.324287	6.87781	6.08e-12	4.75e-10	Chr3	23406611	23410360	-	protein_coding_gene		ATPase E1-E2 type family protein / haloacid dehalogenase-like hydrolase family protein
AT4G39364	39.2971	2.23037	0.626305	3.56116	0.000369224	0.00334029	Chr4	18305415	18305536	+	snoRNA
AT4G37240	356.25	2.22765	0.293132	7.59947	2.97e-14	3.77e-12	Chr4	17524461	17525159	+	protein_coding_gene		unknown protein; FUNCTIONS IN: molecular_function unknown; INVOLVED IN: N-terminal protein myristoylation; LOCATED IN: cellular_component unknown; EXPRESSED IN: 22 plant structures; EXPRESSED DURING: 13 growth stages; BEST Arabidopsis thaliana protein match is: unknown protein (TAIR:AT2G23690.1); Has 30201 Blast hits to 17322 proteins in 780 species: Archae - 12; Bacteria - 1396; Metazoa - 17338;…
AT1G35140	120.126	2.22552	0.505199	4.40524	1.06e-05	0.000167043	Chr1	12851997	12853128	+	protein_coding_gene	PHI-1, EXL7	Phosphate-responsive 1 family protein
AT3G14430	427.832	2.22262	0.275401	8.07048	7e-16	1.21e-13	Chr3	4824196	4824837	-	protein_coding_gene		unknown protein; FUNCTIONS IN: molecular_function unknown; INVOLVED IN: response to oxidative stress; LOCATED IN: mitochondrion; EXPRESSED IN: 23 plant structures; EXPRESSED DURING: 13 growth stages; Has 16 Blast hits to 16 proteins in 7 species: Archae - 0; Bacteria - 0; Metazoa - 0; Fungi - 0; Plants - 16; Viruses - 0; Other Eukaryotes - 0 (source: NCBI BLink).
AT5G51830	1314.35	2.22065	0.379794	5.84698	5.01e-09	2.08e-07	Chr5	21069572	21071735	+	protein_coding_gene		pfkB-like carbohydrate kinase family protein
AT1G19670	4037.37	2.21608	0.335667	6.60202	4.06e-11	2.77e-09	Chr1	6803611	6805044	-	protein_coding_gene	ATCLH1, CORI1, ATHCOR1, CLH1	chlorophyllase 1
AT5G52250	395.095	2.21402	0.287306	7.70616	1.3e-14	1.79e-12	Chr5	21216855	21218226	+	protein_coding_gene	RUP1	Transducin/WD40 repeat-like superfamily protein
AT2G07706	95.456	2.21276	0.425139	5.20479	1.94e-07	5.38e-06	Chr2	3381901	3386102	-	protein_coding_gene		unknown protein; BEST Arabidopsis thaliana protein match is: unknown protein (TAIR:ATMG00470.1); Has 35333 Blast hits to 34131 proteins in 2444 species: Archae - 798; Bacteria - 22429; Metazoa - 974; Fungi - 991; Plants - 531; Viruses - 0; Other Eukaryotes - 9610 (source: NCBI BLink).
AT1G68238	537.544	2.21222	0.289478	7.64209	2.14e-14	2.82e-12	Chr1	25574461	25574835	+	protein_coding_gene		unknown protein; FUNCTIONS IN: molecular_function unknown; INVOLVED IN: biological_process unknown; LOCATED IN: endomembrane system; Has 30201 Blast hits to 17322 proteins in 780 species: Archae - 12; Bacteria - 1396; Metazoa - 17338; Fungi - 3422; Plants - 5037; Viruses - 0; Other Eukaryotes - 2996 (source: NCBI BLink).
AT1G25560	2516.05	2.21194	0.279032	7.92717	2.24e-15	3.53e-13	Chr1	8981677	8983041	-	protein_coding_gene	TEM1, EDF1	AP2/B3 transcription factor family protein
AT5G05950	1916.72	2.20632	0.254471	8.67023	4.31e-18	1.09e-15	Chr5	1788767	1789438	+	protein_coding_gene	MEE60	maternal effect embryo arrest 60
AT5G25610	31097.9	2.20469	0.386566	5.70326	1.18e-08	4.44e-07	Chr5	8914233	8916800	-	protein_coding_gene	RD22, ATRD22	BURP domain-containing protein
AT2G07798	87.8949	2.20304	0.458037	4.80973	1.51e-06	3.15e-05	Chr2	3357619	3361102	+	protein_coding_gene		unknown protein; FUNCTIONS IN: molecular_function unknown; INVOLVED IN: biological_process unknown; LOCATED IN: cellular_component unknown; BEST Arabidopsis thaliana protein match is: unknown protein (TAIR:ATMG01220.1); Has 3 Blast hits to 3 proteins in 1 species: Archae - 0; Bacteria - 0; Metazoa - 0; Fungi - 0; Plants - 3; Viruses - 0; Other Eukaryotes - 0 (source: NCBI BLink).
AT3G20470	2192.95	2.20272	0.297709	7.3989	1.37e-13	1.49e-11	Chr3	7140440	7141228	-	protein_coding_gene	GRP-5, ATGRP-5, GRP5, ATGRP5	glycine-rich protein 5
AT1G75630	5046.84	2.20271	0.206051	10.6901	1.13e-26	8.6e-24	Chr1	28400544	28402355	+	protein_coding_gene	AVA-P4	vacuolar H+-pumping ATPase 16 kDa proteolipid subunit 4
AT3G63390	1572.97	2.19939	0.249195	8.82598	1.09e-18	3.04e-16	Chr3	23411166	23411968	-	protein_coding_gene		unknown protein; Has 30201 Blast hits to 17322 proteins in 780 species: Archae - 12; Bacteria - 1396; Metazoa - 17338; Fungi - 3422; Plants - 5037; Viruses - 0; Other Eukaryotes - 2996 (source: NCBI BLink).
AT4G34710	23608.8	2.18331	0.322324	6.77365	1.26e-11	9.31e-10	Chr4	16560062	16562969	-	protein_coding_gene	ADC2, SPE2, ATADC2	arginine decarboxylase 2
AT5G09440	2648.96	2.18224	0.278878	7.82507	5.07e-15	7.29e-13	Chr5	2938347	2939461	+	protein_coding_gene	EXL4	EXORDIUM like 4
AT4G36410	226.315	2.16838	0.370452	5.85333	4.82e-09	2.01e-07	Chr4	17201922	17202988	+	protein_coding_gene	UBC17	ubiquitin-conjugating enzyme 17
AT4G14365	90.7943	2.15813	0.574616	3.75577	0.000172808	0.0017893	Chr4	8271464	8273765	-	protein_coding_gene	XBAT34	XB3 ortholog 4 in Arabidopsis thaliana
AT1G75750	12285.2	2.15445	0.304687	7.07103	1.54e-12	1.34e-10	Chr1	28441526	28442429	-	protein_coding_gene	GASA1	GAST1 protein homolog 1
AT1G51820	49.0861	2.15138	0.561061	3.83449	0.000125827	0.00136251	Chr1	19237407	19241883	-	protein_coding_gene		Leucine-rich repeat protein kinase family protein
AT4G39250	58.2922	2.14522	0.635183	3.37733	0.000731934	0.00578962	Chr4	18271457	18271857	-	protein_coding_gene	ATRL1, RSM2, RL1	RAD-like 1
AT4G40065	563.746	2.14427	0.228434	9.38685	6.18e-21	2.35e-18	Chr4	18574503	18575585	-	other_RNA
AT3G55500	327.065	2.13697	0.45493	4.69735	2.64e-06	5.11e-05	Chr3	20574831	20576182	-	protein_coding_gene	ATEXPA16, EXP16, ATEXP16, ATHEXP ALPHA 1.7, EXPA16	expansin A16
AT1G75166	31.2438	2.13687	0.644531	3.31538	0.000915177	0.00691763	Chr1	28212518	28212603	+	snoRNA
AT1G13145	183.075	2.13637	0.309978	6.89201	5.5e-12	4.39e-10	Chr1	4480860	4481334	+	pseudogene
AT4G33560	184.714	2.13309	0.406766	5.24402	1.57e-07	4.47e-06	Chr4	16135400	16135914	+	protein_coding_gene		Wound-responsive family protein
AT2G36750	145.847	2.12764	0.517332	4.11271	3.91e-05	0.000510778	Chr2	15410462	15412038	-	protein_coding_gene	UGT73C1	UDP-glucosyl transferase 73C1
AT5G24980	498.857	2.12647	0.278443	7.637	2.22e-14	2.88e-12	Chr5	8609081	8609528	+	protein_coding_gene		unknown protein; FUNCTIONS IN: molecular_function unknown; INVOLVED IN: biological_process unknown; LOCATED IN: endomembrane system; BEST Arabidopsis thaliana protein match is: unknown protein (TAIR:AT5G10745.1); Has 32 Blast hits to 32 proteins in 10 species: Archae - 0; Bacteria - 0; Metazoa - 0; Fungi - 0; Plants - 32; Viruses - 0; Other Eukaryotes - 0 (source: NCBI BLink).
AT2G38540	84618	2.12218	0.288035	7.36778	1.73e-13	1.85e-11	Chr2	16130350	16131174	+	protein_coding_gene	LP1, LTP1, ATLTP1	lipid transfer protein 1
AT3G53232	66.4197	2.12135	0.636896	3.33076	0.000866087	0.00662185	Chr3	19730978	19731423	-	protein_coding_gene	RTFL1, DVL20	ROTUNDIFOLIA like 1
AT5G47220	399.12	2.11911	0.270077	7.84633	4.28e-15	6.29e-13	Chr5	19171862	19172823	-	protein_coding_gene	ATERF2, ATERF-2, ERF2	ethylene responsive element binding factor 2
AT1G23100	393.931	2.11232	0.349238	6.04837	1.46e-09	7e-08	Chr1	8195776	8196475	+	protein_coding_gene		GroES-like family protein
AT3G51450	296.227	2.09928	0.365935	5.73675	9.65e-09	3.76e-07	Chr3	19090947	19092509	+	protein_coding_gene		Calcium-dependent phosphotriesterase superfamily protein
AT4G16720	15871	2.09427	0.239024	8.76177	1.92e-18	5.24e-16	Chr4	9399960	9401382	-	protein_coding_gene		Ribosomal protein L23/L15e family protein
AT5G36220	234.63	2.09425	0.296132	7.07201	1.53e-12	1.34e-10	Chr5	14253690	14256033	-	protein_coding_gene	CYP81D1, CYP91A1	cytochrome p450 81d1
AT3G04720	5551.87	2.09167	0.351755	5.94638	2.74e-09	1.23e-07	Chr3	1285524	1286562	-	protein_coding_gene	PR4, HEL, PR-4	pathogenesis-related 4
AT5G08760	129.619	2.09144	0.421731	4.95918	7.08e-07	1.61e-05	Chr5	2854940	2855617	+	protein_coding_gene		unknown protein; FUNCTIONS IN: molecular_function unknown; INVOLVED IN: biological_process unknown; LOCATED IN: endomembrane system; Has 3 Blast hits to 3 proteins in 2 species: Archae - 0; Bacteria - 0; Metazoa - 0; Fungi - 0; Plants - 3; Viruses - 0; Other Eukaryotes - 0 (source: NCBI BLink).
AT2G37770	69.4217	2.09028	0.579592	3.60646	0.000310398	0.00290698	Chr2	15834867	15837001	+	protein_coding_gene		NAD(P)-linked oxidoreductase superfamily protein
AT1G65520	1341.93	2.08979	0.231274	9.03601	1.62e-19	5.08e-17	Chr1	24361032	24361993	-	protein_coding_gene	ATECI1, ECI1, ECHIC, PEC11	delta(3), delta(2)-enoyl CoA isomerase 1
AT2G28570	126.292	2.08883	0.341877	6.10989	9.97e-10	4.93e-08	Chr2	12241770	12242729	+	protein_coding_gene		unknown protein; Has 13 Blast hits to 13 proteins in 6 species: Archae - 0; Bacteria - 0; Metazoa - 0; Fungi - 0; Plants - 13; Viruses - 0; Other Eukaryotes - 0 (source: NCBI BLink).
AT5G25250	78.5885	2.08462	0.484554	4.30213	1.69e-05	0.000249614	Chr5	8749727	8751636	+	protein_coding_gene		SPFH/Band 7/PHB domain-containing membrane-associated protein family
AT4G12390	1667.94	2.08327	0.22468	9.27219	1.82e-20	6.58e-18	Chr4	7336497	7337356	+	protein_coding_gene	PME1	pectin methylesterase inhibitor 1
AT1G53640	116.979	2.08249	0.401975	5.18065	2.21e-07	6e-06	Chr1	20020885	20025461	-	protein_coding_gene		unknown protein; FUNCTIONS IN: molecular_function unknown; INVOLVED IN: biological_process unknown; LOCATED IN: endomembrane system; EXPRESSED IN: 20 plant structures; EXPRESSED DURING: 11 growth stages; Has 1186 Blast hits to 678 proteins in 89 species: Archae - 0; Bacteria - 50; Metazoa - 731; Fungi - 92; Plants - 226; Viruses - 4; Other Eukaryotes - 83 (source: NCBI BLink).
AT3G44010	8449.78	2.07976	0.252868	8.22471	1.96e-16	3.75e-14	Chr3	15799931	15801200	-	protein_coding_gene		Ribosomal protein S14p/S29e family protein
AT4G15610	1668.52	2.07925	0.248978	8.35116	6.76e-17	1.34e-14	Chr4	8909064	8910908	+	protein_coding_gene		Uncharacterised protein family (UPF0497)
AT4G21680	83.7844	2.07813	0.50137	4.14489	3.4e-05	0.000456397	Chr4	11517353	11519765	-	protein_coding_gene	NRT1.8	NITRATE TRANSPORTER 1.8
AT3G59840	1424.91	2.07757	0.264833	7.84481	4.34e-15	6.31e-13	Chr3	22105522	22106198	-	protein_coding_gene		unknown protein; FUNCTIONS IN: molecular_function unknown; INVOLVED IN: biological_process unknown; LOCATED IN: chloroplast, chloroplast envelope; EXPRESSED IN: 23 plant structures; EXPRESSED DURING: 13 growth stages; Has 72 Blast hits to 72 proteins in 12 species: Archae - 0; Bacteria - 0; Metazoa - 0; Fungi - 0; Plants - 72; Viruses - 0; Other Eukaryotes - 0 (source: NCBI BLink).
AT3G04640	166.201	2.07383	0.334554	6.19878	5.69e-10	2.97e-08	Chr3	1260906	1261683	-	protein_coding_gene		glycine-rich protein
AT4G36670	2740.55	2.07193	0.252784	8.19644	2.48e-16	4.62e-14	Chr4	17287499	17289590	-	protein_coding_gene		Major facilitator superfamily protein
AT1G02850	458.119	2.06794	0.261053	7.92152	2.35e-15	3.67e-13	Chr1	630505	633259	+	protein_coding_gene	BGLU11	beta glucosidase 11
AT4G34620	45716.2	2.06362	0.243069	8.48983	2.07e-17	4.59e-15	Chr4	16534855	16536171	-	protein_coding_gene	SSR16	small subunit ribosomal protein 16
AT3G13438.1	194.435	2.06167	0.412607	4.99669	5.83e-07	1.37e-05	Chr3	4377061	4378171	-	Parent=AT3G13438
AT2G07731	55.1839	2.05877	0.546782	3.76526	0.000166377	0.00173551	Chr2	3467199	3468078	-	pseudogene
AT5G27420	350.973	2.05634	0.393534	5.22531	1.74e-07	4.89e-06	Chr5	9684072	9685561	+	protein_coding_gene	CNI1, ATL31	carbon/nitrogen insensitive 1
AT4G30270	5762.76	2.0505	0.241231	8.50012	1.89e-17	4.24e-15	Chr4	14819192	14820592	-	protein_coding_gene	MERI5B, MERI-5, XTH24, SEN4	xyloglucan endotransglucosylase/hydrolase 24
AT1G27950	11141.9	2.04959	0.251102	8.16236	3.29e-16	6.03e-14	Chr1	9740704	9742159	+	protein_coding_gene	LTPG1	glycosylphosphatidylinositol-anchored lipid protein transfer 1
AT2G41230	68.4693	2.04952	0.551836	3.71401	0.000204004	0.00204465	Chr2	17194926	17195674	-	protein_coding_gene		unknown protein; Has 75 Blast hits to 75 proteins in 8 species: Archae - 0; Bacteria - 0; Metazoa - 0; Fungi - 0; Plants - 75; Viruses - 0; Other Eukaryotes - 0 (source: NCBI BLink).
AT5G17870	11468.5	2.04853	0.269788	7.59311	3.12e-14	3.89e-12	Chr5	5907775	5908335	+	protein_coding_gene	PSRP6	plastid-specific 50S ribosomal protein 6
AT2G42360	66.2938	2.04409	0.570945	3.58019	0.000343348	0.00314904	Chr2	17640798	17641790	+	protein_coding_gene		RING/U-box superfamily protein
AT2G46192	199.615	2.03959	0.356002	5.72914	1.01e-08	3.9e-07	Chr2	18973307	18974133	+	other_RNA
AT5G05600	780.862	2.03533	0.209888	9.69723	3.1e-22	1.43e-19	Chr5	1672120	1674739	+	protein_coding_gene		2-oxoglutarate (2OG) and Fe(II)-dependent oxygenase superfamily protein
AT3G48020	108.026	2.0349	0.453693	4.48519	7.28e-06	0.000121671	Chr3	17724590	17725198	+	protein_coding_gene		unknown protein; FUNCTIONS IN: molecular_function unknown; INVOLVED IN: biological_process unknown; LOCATED IN: chloroplast; EXPRESSED IN: 11 plant structures; EXPRESSED DURING: LP.04 four leaves visible, 4 anthesis; BEST Arabidopsis thaliana protein match is: unknown protein (TAIR:AT5G62865.1); Has 82 Blast hits to 82 proteins in 12 species: Archae - 0; Bacteria - 0; Metazoa - 0; Fungi - 0; Plan…
AT2G41312	232.251	2.03131	0.483831	4.1984	2.69e-05	0.000372865	Chr2	17225523	17226693	+	other_RNA
AT1G28010	169.434	2.03095	0.322147	6.30443	2.89e-10	1.64e-08	Chr1	9763436	9768068	+	protein_coding_gene	PGP14, ATABCB14, ABCB14	P-glycoprotein 14
AT1G56150	174.009	2.02947	0.310049	6.54562	5.92e-11	4.01e-09	Chr1	21017385	21017939	+	protein_coding_gene		SAUR-like auxin-responsive protein family
AT2G37600	2680.93	2.02819	0.212097	9.5626	1.15e-21	4.89e-19	Chr2	15774245	15775374	-	protein_coding_gene		Ribosomal protein L36e family protein
AT4G02520	13210.4	2.02735	0.223971	9.05186	1.41e-19	4.53e-17	Chr4	1110452	1111660	-	protein_coding_gene	ATGSTF2, ATPM24.1, ATPM24, GST2, GSTF2	glutathione S-transferase PHI 2
AT4G14746	464.06	2.02652	0.328187	6.1749	6.62e-10	3.39e-08	Chr4	8462614	8464326	-	protein_coding_gene		CONTAINS InterPro DOMAIN/s: EGF-like (InterPro:IPR006210); Has 259 Blast hits to 234 proteins in 55 species: Archae - 0; Bacteria - 0; Metazoa - 184; Fungi - 0; Plants - 69; Viruses - 0; Other Eukaryotes - 6 (source: NCBI BLink).
AT2G01021	15115.3	2.02228	0.286152	7.06715	1.58e-12	1.37e-10	Chr2	6571	6672	+	protein_coding_gene		unknown protein; Has 30201 Blast hits to 17322 proteins in 780 species: Archae - 12; Bacteria - 1396; Metazoa - 17338; Fungi - 3422; Plants - 5037; Viruses - 0; Other Eukaryotes - 2996 (source: NCBI BLink).
AT4G16840	195.969	2.02211	0.367062	5.5089	3.61e-08	1.21e-06	Chr4	9474885	9475523	+	protein_coding_gene		unknown protein; BEST Arabidopsis thaliana protein match is: unknown protein (TAIR:AT2G35658.3); Has 30201 Blast hits to 17322 proteins in 780 species: Archae - 12; Bacteria - 1396; Metazoa - 17338; Fungi - 3422; Plants - 5037; Viruses - 0; Other Eukaryotes - 2996 (source: NCBI BLink).
AT4G03510	729.573	2.02006	0.227592	8.8758	6.94e-19	2.05e-16	Chr4	1557120	1559428	-	protein_coding_gene	RMA1, ATRMA1	RING membrane-anchor 1
AT5G02380	52431.6	2.01444	0.272327	7.39712	1.39e-13	1.5e-11	Chr5	506498	507244	-	protein_coding_gene	MT2B	metallothionein 2B
AT5G18380	31343.8	2.00543	0.23234	8.63142	6.06e-18	1.52e-15	Chr5	6090049	6090761	-	protein_coding_gene		Ribosomal protein S5 domain 2-like superfamily protein
AT5G14730	533.026	2.00259	0.250477	7.99511	1.29e-15	2.17e-13	Chr5	4756218	4757657	+	protein_coding_gene		unknown protein; CONTAINS InterPro DOMAIN/s: Protein of unknown function DUF1645 (InterPro:IPR012442); BEST Arabidopsis thaliana protein match is: unknown protein (TAIR:AT3G01513.1); Has 85 Blast hits to 83 proteins in 14 species: Archae - 0; Bacteria - 9; Metazoa - 0; Fungi - 0; Plants - 76; Viruses - 0; Other Eukaryotes - 0 (source: NCBI BLink).
AT1G74440	104.262	2.00185	0.401798	4.98222	6.29e-07	1.47e-05	Chr1	27976502	27980404	-	protein_coding_gene		Protein of unknown function (DUF962)
AT1G53542	44.8501	1.9985	0.53157	3.75962	0.000170174	0.00176718	Chr1	19981628	19981813	+	protein_coding_gene		unknown protein; FUNCTIONS IN: molecular_function unknown; INVOLVED IN: biological_process unknown; LOCATED IN: endomembrane system; Has 30201 Blast hits to 17322 proteins in 780 species: Archae - 12; Bacteria - 1396; Metazoa - 17338; Fungi - 3422; Plants - 5037; Viruses - 0; Other Eukaryotes - 2996 (source: NCBI BLink).
AT2G16630	1312.65	1.99833	0.311547	6.4142	1.42e-10	8.78e-09	Chr2	7209239	7211037	+	protein_coding_gene		Pollen Ole e 1 allergen and extensin family protein
AT1G70700	541.159	1.99423	0.236806	8.42137	3.72e-17	7.76e-15	Chr1	26654768	26657064	+	protein_coding_gene	JAZ9, TIFY7	TIFY domain/Divergent CCT motif family protein
AT1G03420.1	1108.74	1.99332	0.196172	10.1611	2.96e-24	1.97e-21	Chr1	846664	847739	+	Parent=AT1G03420
AT2G20940	492.619	1.98629	0.308445	6.43971	1.2e-10	7.65e-09	Chr2	9002032	9002701	-	protein_coding_gene		Protein of unknown function (DUF1279)
AT2G13665	264.328	1.98616	0.321614	6.17561	6.59e-10	3.39e-08	Chr2	5692148	5693016	+	other_RNA
AT5G14090	143.302	1.98538	0.480056	4.13573	3.54e-05	0.00047261	Chr5	4547202	4549417	+	protein_coding_gene		unknown protein; Has 56 Blast hits to 56 proteins in 18 species: Archae - 0; Bacteria - 0; Metazoa - 0; Fungi - 2; Plants - 46; Viruses - 0; Other Eukaryotes - 8 (source: NCBI BLink).
AT1G78880	76.1675	1.98492	0.514722	3.85629	0.000115121	0.00126408	Chr1	29652633	29655949	-	protein_coding_gene		Ubiquitin-specific protease family C19-related protein
AT1G10370	681.599	1.97763	0.302665	6.53407	6.4e-11	4.3e-09	Chr1	3397081	3398358	-	protein_coding_gene	GST30, ATGSTU17, GST30B, ERD9	Glutathione S-transferase family protein
AT4G14440	4789.09	1.97395	0.227009	8.69546	3.45e-18	8.86e-16	Chr4	8306745	8307753	-	protein_coding_gene	ATECI3, ECI3, HCD1	3-hydroxyacyl-CoA dehydratase 1
AT2G38860	1070.06	1.97304	0.251528	7.84421	4.36e-15	6.31e-13	Chr2	16233315	16235235	-	protein_coding_gene	YLS5	Class I glutamine amidotransferase-like superfamily protein
AT5G06865	275.781	1.9638	0.264443	7.42616	1.12e-13	1.25e-11	Chr5	2132197	2133746	-	other_RNA
AT2G45180	151133	1.96051	0.336221	5.83103	5.51e-09	2.28e-07	Chr2	18626320	18626997	+	protein_coding_gene		Bifunctional inhibitor/lipid-transfer protein/seed storage 2S albumin superfamily protein
AT3G28930	453.026	1.95991	0.305819	6.40872	1.47e-10	9.05e-09	Chr3	10959686	10960808	-	protein_coding_gene	AIG2	AIG2-like (avirulence induced gene) family protein
AT1G24145	38.8585	1.95904	0.572104	3.42427	0.000616448	0.00505074	Chr1	8541027	8541739	+	protein_coding_gene		unknown protein; FUNCTIONS IN: molecular_function unknown; INVOLVED IN: biological_process unknown; LOCATED IN: endomembrane system; Has 3 Blast hits to 3 proteins in 1 species: Archae - 0; Bacteria - 0; Metazoa - 0; Fungi - 0; Plants - 3; Viruses - 0; Other Eukaryotes - 0 (source: NCBI BLink).
AT3G44260	309.384	1.94618	0.36728	5.29889	1.17e-07	3.41e-06	Chr3	15952045	15953084	-	protein_coding_gene		Polynucleotidyl transferase, ribonuclease H-like superfamily protein
AT1G05680	430.628	1.94532	0.601445	3.23441	0.00121897	0.00866593	Chr1	1703092	1704691	-	protein_coding_gene	UGT74E2	Uridine diphosphate glycosyltransferase 74E2
AT3G08520	2107.7	1.94318	0.192051	10.118	4.6e-24	2.96e-21	Chr3	2586032	2586206	+	protein_coding_gene		Ribosomal protein L41 family
AT4G17245	2833.66	1.9415	0.244343	7.94581	1.93e-15	3.09e-13	Chr4	9669365	9670005	+	protein_coding_gene		RING/U-box superfamily protein
AT1G01100	9479.11	1.9365	0.229846	8.42522	3.6e-17	7.66e-15	Chr1	50075	51199	-	protein_coding_gene		60S acidic ribosomal protein family
AT2G30870	18364.6	1.93625	0.191693	10.1008	5.48e-24	3.43e-21	Chr2	13141357	13142613	+	protein_coding_gene	ATGSTF10, ERD13, ATGSTF4, GSTF10	glutathione S-transferase PHI 10
AT5G16980	109.189	1.93368	0.399745	4.83729	1.32e-06	2.8e-05	Chr5	5579054	5580929	-	protein_coding_gene		Zinc-binding dehydrogenase family protein
AT4G15210	40.4925	1.93364	0.589969	3.27753	0.0010472	0.00769682	Chr4	8666338	8669470	-	protein_coding_gene	ATBETA-AMY, AT-BETA-AMY, RAM1, BMY1, BAM5	beta-amylase 5
AT2G48020	903.217	1.93323	0.345639	5.59319	2.23e-08	7.88e-07	Chr2	19644100	19647180	+	protein_coding_gene		Major facilitator superfamily protein
AT1G71100	1757.41	1.93277	0.249287	7.7532	8.96e-15	1.25e-12	Chr1	26814632	26815671	+	protein_coding_gene	RSW10	Ribose 5-phosphate isomerase, type A protein
AT4G27657	87.4754	1.9287	0.409227	4.71303	2.44e-06	4.76e-05	Chr4	13813044	13813516	+	protein_coding_gene		unknown protein; FUNCTIONS IN: molecular_function unknown; INVOLVED IN: biological_process unknown; LOCATED IN: endomembrane system; EXPRESSED IN: 15 plant structures; EXPRESSED DURING: 9 growth stages; BEST Arabidopsis thaliana protein match is: unknown protein (TAIR:AT5G54145.1); Has 30201 Blast hits to 17322 proteins in 780 species: Archae - 12; Bacteria - 1396; Metazoa - 17338; Fungi - 3422; …
AT2G41100	1270.75	1.9283	0.400856	4.81045	1.51e-06	3.14e-05	Chr2	17137829	17139612	+	protein_coding_gene	TCH3, ATCAL4	Calcium-binding EF hand family protein
AT2G07675	42.1931	1.91975	0.553815	3.46641	0.000527449	0.00445006	Chr2	3270410	3270787	+	protein_coding_gene		Ribosomal protein S12/S23 family protein
AT1G75490	81.3565	1.91918	0.415364	4.62047	3.83e-06	7e-05	Chr1	28335502	28336706	+	protein_coding_gene		Integrase-type DNA-binding superfamily protein
AT1G73500	469.459	1.91686	0.278768	6.87616	6.15e-12	4.79e-10	Chr1	27639091	27640529	-	protein_coding_gene	ATMKK9, MKK9	MAP kinase kinase 9
AT2G42310	5131.02	1.91481	0.258143	7.41762	1.19e-13	1.31e-11	Chr2	17625212	17625889	+	protein_coding_gene		unknown protein; BEST Arabidopsis thaliana protein match is: unknown protein (TAIR:AT3G57785.1); Has 115 Blast hits to 115 proteins in 48 species: Archae - 0; Bacteria - 0; Metazoa - 4; Fungi - 44; Plants - 67; Viruses - 0; Other Eukaryotes - 0 (source: NCBI BLink).
AT3G03160	1765.31	1.90895	0.193399	9.87052	5.59e-23	2.76e-20	Chr3	729768	730467	+	protein_coding_gene		FUNCTIONS IN: molecular_function unknown; INVOLVED IN: intracellular protein transport; LOCATED IN: endomembrane system, integral to membrane, endoplasmic reticulum; EXPRESSED IN: 23 plant structures; EXPRESSED DURING: 15 growth stages; CONTAINS InterPro DOMAIN/s: B-cell receptor-associated 31-like (InterPro:IPR008417); BEST Arabidopsis thaliana protein match is: unknown protein (TAIR:AT5G17190.1…
AT2G07741	131.031	1.90845	0.409664	4.65858	3.18e-06	6.02e-05	Chr2	3502319	3503476	+	protein_coding_gene		ATPase, F0 complex, subunit A protein
AT5G56795	56.1268	1.90779	0.558235	3.41754	0.000631899	0.00514564	Chr5	22972042	22972449	-	protein_coding_gene	MT1B	metallothionein 1B
AT5G67490	2830.39	1.90683	0.210776	9.04672	1.47e-19	4.68e-17	Chr5	26934153	26934952	-	protein_coding_gene		unknown protein; CONTAINS InterPro DOMAIN/s: Protein of unknown function DUF1674 (InterPro:IPR012875); Has 30201 Blast hits to 17322 proteins in 780 species: Archae - 12; Bacteria - 1396; Metazoa - 17338; Fungi - 3422; Plants - 5037; Viruses - 0; Other Eukaryotes - 2996 (source: NCBI BLink).
AT2G43510	107.453	1.90148	0.393408	4.83335	1.34e-06	2.84e-05	Chr2	18067172	18067802	+	protein_coding_gene	ATTI1, TI1	trypsin inhibitor protein 1
AT5G47700	10240.3	1.89716	0.240052	7.90314	2.72e-15	4.11e-13	Chr5	19327803	19328983	-	protein_coding_gene		60S acidic ribosomal protein family
AT4G25890	2445.88	1.89709	0.224377	8.45495	2.79e-17	6e-15	Chr4	13159484	13160495	-	protein_coding_gene		60S acidic ribosomal protein family
AT3G52460	257.905	1.89481	0.36577	5.18034	2.21e-07	6e-06	Chr3	19446970	19447872	+	protein_coding_gene		hydroxyproline-rich glycoprotein family protein
AT5G10760	140.1	1.89	0.443461	4.26194	2.03e-05	0.00029136	Chr5	3400342	3402207	-	protein_coding_gene		Eukaryotic aspartyl protease family protein
AT5G03850	6571.89	1.88748	0.256485	7.35901	1.85e-13	1.96e-11	Chr5	1028340	1029121	-	protein_coding_gene		Nucleic acid-binding, OB-fold-like protein
AT4G21620	5997.75	1.88617	0.328855	5.73557	9.72e-09	3.78e-07	Chr4	11491482	11492167	+	protein_coding_gene		glycine-rich protein
AT3G57785	2022.44	1.88483	0.202353	9.31456	1.22e-20	4.49e-18	Chr3	21404574	21405217	-	protein_coding_gene		unknown protein; BEST Arabidopsis thaliana protein match is: unknown protein (TAIR:AT2G42310.1); Has 121 Blast hits to 121 proteins in 51 species: Archae - 0; Bacteria - 0; Metazoa - 4; Fungi - 48; Plants - 67; Viruses - 0; Other Eukaryotes - 2 (source: NCBI BLink).
AT4G21510	133.261	1.88075	0.547259	3.43668	0.000588898	0.00486058	Chr4	11445849	11447163	-	protein_coding_gene		F-box family protein
AT1G75335	236.594	1.87911	0.379356	4.95342	7.29e-07	1.64e-05	Chr1	28268541	28269002	+	protein_coding_gene		unknown protein; FUNCTIONS IN: molecular_function unknown; INVOLVED IN: biological_process unknown; LOCATED IN: cellular_component unknown; BEST Arabidopsis thaliana protein match is: unknown protein (TAIR:AT5G60030.1); Has 30201 Blast hits to 17322 proteins in 780 species: Archae - 12; Bacteria - 1396; Metazoa - 17338; Fungi - 3422; Plants - 5037; Viruses - 0; Other Eukaryotes - 2996 (source: NC…
AT5G24210	531.466	1.87663	0.235929	7.95422	1.8e-15	2.91e-13	Chr5	8217335	8219619	+	protein_coding_gene		alpha/beta-Hydrolases superfamily protein
AT2G38290	1206.56	1.87347	0.351885	5.32411	1.01e-07	3.02e-06	Chr2	16039475	16042383	-	protein_coding_gene	ATAMT2, AMT2;1, AMT2	ammonium transporter 2
AT1G65484	44.4454	1.87221	0.574434	3.25922	0.0011172	0.00808623	Chr1	24347750	24348609	+	protein_coding_gene		unknown protein; FUNCTIONS IN: molecular_function unknown; INVOLVED IN: biological_process unknown; LOCATED IN: endomembrane system; Has 30201 Blast hits to 17322 proteins in 780 species: Archae - 12; Bacteria - 1396; Metazoa - 17338; Fungi - 3422; Plants - 5037; Viruses - 0; Other Eukaryotes - 2996 (source: NCBI BLink).
AT1G62790	1046.89	1.86865	0.213758	8.74192	2.29e-18	6.02e-16	Chr1	23252313	23253743	+	protein_coding_gene		Bifunctional inhibitor/lipid-transfer protein/seed storage 2S albumin superfamily protein
AT1G22500	2585.38	1.86666	0.229175	8.14513	3.79e-16	6.83e-14	Chr1	7949476	7950900	+	protein_coding_gene		RING/U-box superfamily protein
AT4G14010	2120.9	1.86657	0.317846	5.87255	4.29e-09	1.81e-07	Chr4	8092833	8093382	-	protein_coding_gene	RALFL32	ralf-like 32
AT4G25110	110.339	1.86478	0.453175	4.11493	3.87e-05	0.000507755	Chr4	12887518	12890262	-	protein_coding_gene	AtMC2, MC2	metacaspase 2
AT2G19310	4155.75	1.86301	0.264839	7.03448	2e-12	1.72e-10	Chr2	8369794	8370406	-	protein_coding_gene		HSP20-like chaperones superfamily protein
AT2G21195	303.014	1.86119	0.253851	7.3318	2.27e-13	2.36e-11	Chr2	9083165	9083909	+	protein_coding_gene		unknown protein; Has 28 Blast hits to 28 proteins in 11 species: Archae - 0; Bacteria - 0; Metazoa - 0; Fungi - 0; Plants - 28; Viruses - 0; Other Eukaryotes - 0 (source: NCBI BLink).
AT3G04400	22652.6	1.86009	0.242203	7.67991	1.59e-14	2.16e-12	Chr3	1167276	1168659	+	protein_coding_gene	emb2171	Ribosomal protein L14p/L23e family protein
AT3G41762	342.381	1.85976	0.404928	4.5928	4.37e-06	7.86e-05	Chr3	14195741	14196603	-	protein_coding_gene		unknown protein.
AT3G15630	3493.4	1.85818	0.236566	7.8548	4e-15	5.92e-13	Chr3	5296847	5297599	-	protein_coding_gene		unknown protein; FUNCTIONS IN: molecular_function unknown; INVOLVED IN: biological_process unknown; LOCATED IN: chloroplast; EXPRESSED IN: 24 plant structures; EXPRESSED DURING: 15 growth stages; BEST Arabidopsis thaliana protein match is: unknown protein (TAIR:AT1G52720.1); Has 61 Blast hits to 61 proteins in 13 species: Archae - 0; Bacteria - 0; Metazoa - 0; Fungi - 0; Plants - 61; Viruses - 0;…
AT3G43980	879.061	1.85605	0.322265	5.75938	8.44e-09	3.35e-07	Chr3	15778402	15779311	-	protein_coding_gene		Ribosomal protein S14p/S29e family protein
AT3G43720	4001.96	1.85604	0.321377	5.77528	7.68e-09	3.08e-07	Chr3	15615386	15617149	-	protein_coding_gene		Bifunctional inhibitor/lipid-transfer protein/seed storage 2S albumin superfamily protein
AT2G17730	425.838	1.84977	0.273393	6.76597	1.32e-11	9.78e-10	Chr2	7703856	7705750	+	protein_coding_gene	NIP2	NEP-interacting protein 2
AT5G52190	2295.81	1.84908	0.220576	8.38297	5.16e-17	1.06e-14	Chr5	21201730	21202543	-	protein_coding_gene		Sugar isomerase (SIS) family protein
AT5G67600	827.991	1.84876	0.257069	7.19168	6.4e-13	6.08e-11	Chr5	26959569	26960323	-	protein_coding_gene		unknown protein; LOCATED IN: plasma membrane; EXPRESSED IN: 22 plant structures; EXPRESSED DURING: 13 growth stages; BEST Arabidopsis thaliana protein match is: unknown protein (TAIR:AT3G49845.1); Has 30201 Blast hits to 17322 proteins in 780 species: Archae - 12; Bacteria - 1396; Metazoa - 17338; Fungi - 3422; Plants - 5037; Viruses - 0; Other Eukaryotes - 2996 (source: NCBI BLink).
AT3G63420	373.158	1.84623	0.241905	7.63204	2.31e-14	2.98e-12	Chr3	23417272	23418698	+	protein_coding_gene	AGG1, ATAGG1, GG1	Ggamma-subunit 1
AT1G22400	1134.37	1.84275	0.302144	6.09889	1.07e-09	5.26e-08	Chr1	7903660	7906673	-	protein_coding_gene	UGT85A1, ATUGT85A1	UDP-Glycosyltransferase superfamily protein
AT4G01870	2909.94	1.84143	0.403751	4.5608	5.1e-06	9.02e-05	Chr4	808376	810446	-	protein_coding_gene		tolB protein-related
AT4G20390	1063.07	1.84141	0.306085	6.01601	1.79e-09	8.32e-08	Chr4	11007035	11008066	+	protein_coding_gene		Uncharacterised protein family (UPF0497)
AT1G60640	130.218	1.83882	0.477517	3.8508	0.000117733	0.00128931	Chr1	22337375	22339672	-	protein_coding_gene		unknown protein; Has 42416 Blast hits to 22533 proteins in 1340 species: Archae - 32; Bacteria - 6461; Metazoa - 16431; Fungi - 3749; Plants - 1747; Viruses - 284; Other Eukaryotes - 13712 (source: NCBI BLink).
AT1G76520	1460.64	1.83523	0.318443	5.76314	8.26e-09	3.28e-07	Chr1	28715078	28717416	+	protein_coding_gene		Auxin efflux carrier family protein
AT3G02832	47.4027	1.83358	0.53365	3.43592	0.000590539	0.00486846	Chr3	616380	617322	+	other_RNA
AT5G65495	656.013	1.83331	0.310517	5.90406	3.55e-09	1.54e-07	Chr5	26180470	26181069	+	protein_coding_gene		unknown protein; Has 9 Blast hits to 9 proteins in 5 species: Archae - 0; Bacteria - 0; Metazoa - 0; Fungi - 0; Plants - 9; Viruses - 0; Other Eukaryotes - 0 (source: NCBI BLink).
AT3G25770	8713.43	1.8333	0.213745	8.57704	9.73e-18	2.33e-15	Chr3	9406873	9407955	+	protein_coding_gene	AOC2	allene oxide cyclase 2
AT3G11510	10154.3	1.8327	0.257744	7.11053	1.16e-12	1.03e-10	Chr3	3623457	3624940	-	protein_coding_gene		Ribosomal protein S11 family protein
AT4G20860	1255.3	1.83077	0.290114	6.3105	2.78e-10	1.58e-08	Chr4	11172622	11174467	+	protein_coding_gene		FAD-binding Berberine family protein
AT2G35750	179.901	1.8302	0.385511	4.74745	2.06e-06	4.09e-05	Chr2	15029829	15030290	-	protein_coding_gene		unknown protein; FUNCTIONS IN: molecular_function unknown; INVOLVED IN: biological_process unknown; LOCATED IN: endomembrane system; EXPRESSED IN: 23 plant structures; EXPRESSED DURING: 13 growth stages; Has 1 Blast hits to 1 proteins in 1 species: Archae - 0; Bacteria - 0; Metazoa - 0; Fungi - 0; Plants - 1; Viruses - 0; Other Eukaryotes - 0 (source: NCBI BLink).
AT1G05340	285.243	1.82772	0.255249	7.16051	8.04e-13	7.49e-11	Chr1	1558844	1559903	-	protein_coding_gene		unknown protein; FUNCTIONS IN: molecular_function unknown; INVOLVED IN: biological_process unknown; LOCATED IN: chloroplast; EXPRESSED IN: 14 plant structures; EXPRESSED DURING: 7 growth stages; BEST Arabidopsis thaliana protein match is: unknown protein (TAIR:AT2G32210.1); Has 189 Blast hits to 189 proteins in 27 species: Archae - 0; Bacteria - 0; Metazoa - 0; Fungi - 21; Plants - 168; Viruses -…
AT3G27030	526.381	1.82531	0.24563	7.43112	1.08e-13	1.22e-11	Chr3	9972508	9974225	-	protein_coding_gene		unknown protein; FUNCTIONS IN: molecular_function unknown; INVOLVED IN: biological_process unknown; LOCATED IN: endomembrane system; CONTAINS InterPro DOMAIN/s: Protein of unknown function DUF3339 (InterPro:IPR021775); BEST Arabidopsis thaliana protein match is: Protein of unknown function (DUF 3339) (TAIR:AT5G40970.1); Has 538 Blast hits to 271 proteins in 16 species: Archae - 0; Bacteria - 0; M…
AT5G62470	423.609	1.82267	0.27336	6.66767	2.6e-11	1.83e-09	Chr5	25078991	25081101	-	protein_coding_gene	MYB96, MYBCOV1, ATMYB96	myb domain protein 96
AT3G06145	576.55	1.82217	0.272519	6.68638	2.29e-11	1.63e-09	Chr3	1859924	1860650	-	protein_coding_gene		unknown protein; Has 15 Blast hits to 15 proteins in 7 species: Archae - 0; Bacteria - 0; Metazoa - 0; Fungi - 0; Plants - 15; Viruses - 0; Other Eukaryotes - 0 (source: NCBI BLink).
AT1G31835	223.949	1.82185	0.299808	6.07672	1.23e-09	5.96e-08	Chr1	11423059	11423684	-	protein_coding_gene		unknown protein; FUNCTIONS IN: molecular_function unknown; INVOLVED IN: biological_process unknown; LOCATED IN: endomembrane system; Has 35333 Blast hits to 34131 proteins in 2444 species: Archae - 798; Bacteria - 22429; Metazoa - 974; Fungi - 991; Plants - 531; Viruses - 0; Other Eukaryotes - 9610 (source: NCBI BLink).
AT3G02190	494.797	1.82185	0.275295	6.6178	3.65e-11	2.51e-09	Chr3	405816	406401	-	protein_coding_gene		Ribosomal protein L39 family protein
AT3G13720	2303.95	1.82185	0.193618	9.40948	4.99e-21	1.93e-18	Chr3	4495019	4495956	-	protein_coding_gene	PRA1.F3, PRA8	PRA1 (Prenylated rab acceptor) family protein
AT2G07699	79.8249	1.82039	0.446734	4.07488	4.6e-05	0.0005827	Chr2	3368151	3369308	+	pseudogene
AT5G15520	635.286	1.8198	0.237582	7.65969	1.86e-14	2.51e-12	Chr5	5037021	5038172	-	protein_coding_gene		Ribosomal protein S19e family protein
AT3G60420	130.038	1.81489	0.419427	4.32707	1.51e-05	0.000226268	Chr3	22334424	22337617	+	protein_coding_gene		Phosphoglycerate mutase family protein
AT2G21180	509.01	1.81343	0.225004	8.05955	7.66e-16	1.31e-13	Chr2	9074660	9075380	-	protein_coding_gene		unknown protein; BEST Arabidopsis thaliana protein match is: unknown protein (TAIR:AT5G19875.1); Has 124 Blast hits to 124 proteins in 12 species: Archae - 0; Bacteria - 0; Metazoa - 0; Fungi - 0; Plants - 124; Viruses - 0; Other Eukaryotes - 0 (source: NCBI BLink).
AT2G36460	9585.22	1.80758	0.219983	8.2169	2.09e-16	3.97e-14	Chr2	15296701	15298514	-	protein_coding_gene		Aldolase superfamily protein
AT5G63500	351.385	1.80246	0.245215	7.3505	1.97e-13	2.08e-11	Chr5	25423407	25423791	+	protein_coding_gene		Protein of unknown function (DUF 3339)
AT2G23690	113.905	1.79959	0.409453	4.3951	1.11e-05	0.000173613	Chr2	10072233	10073126	+	protein_coding_gene		unknown protein; FUNCTIONS IN: molecular_function unknown; INVOLVED IN: N-terminal protein myristoylation; LOCATED IN: cellular_component unknown; EXPRESSED IN: 7 plant structures; EXPRESSED DURING: petal differentiation and expansion stage; BEST Arabidopsis thaliana protein match is: unknown protein (TAIR:AT4G37240.1); Has 243 Blast hits to 243 proteins in 15 species: Archae - 0; Bacteria - 0; M…
AT5G67480	1047.51	1.79722	0.334766	5.3686	7.94e-08	2.43e-06	Chr5	26930939	26933093	-	protein_coding_gene	BT4, ATBT4	BTB and TAZ domain protein 4
AT5G05210	377.923	1.79712	0.435661	4.12505	3.71e-05	0.000490778	Chr5	1547423	1549791	+	protein_coding_gene		Surfeit locus protein 6
AT4G13510	8011.81	1.79617	0.264893	6.78075	1.2e-11	8.93e-10	Chr4	7858183	7859918	+	protein_coding_gene	AMT1;1, ATAMT1, ATAMT1;1	ammonium transporter 1;1
AT1G14870	2697.93	1.79359	0.276618	6.48398	8.93e-11	5.83e-09	Chr1	5128375	5129523	-	protein_coding_gene	PCR2	PLANT CADMIUM RESISTANCE 2
AT4G31985	5571.09	1.79293	0.298353	6.00942	1.86e-09	8.63e-08	Chr4	15469895	15470559	+	protein_coding_gene		Ribosomal protein L39 family protein
AT2G43820	1488.91	1.79021	0.281608	6.3571	2.06e-10	1.22e-08	Chr2	18152227	18153908	+	protein_coding_gene	GT, UGT74F2, ATSAGT1, SGT1, SAGT1	UDP-glucosyltransferase 74F2
AT3G56070	2826.76	1.78758	0.260826	6.85353	7.2e-12	5.53e-10	Chr3	20806749	20808152	-	protein_coding_gene	ROC2	rotamase cyclophilin 2
AT1G52270	184.255	1.78359	0.417697	4.27005	1.95e-05	0.00028288	Chr1	19463678	19464355	-	protein_coding_gene		unknown protein; BEST Arabidopsis thaliana protein match is: unknown protein (TAIR:AT4G28310.1); Has 29 Blast hits to 28 proteins in 9 species: Archae - 0; Bacteria - 0; Metazoa - 0; Fungi - 0; Plants - 29; Viruses - 0; Other Eukaryotes - 0 (source: NCBI BLink).
AT2G14115	109.005	1.78282	0.407889	4.37085	1.24e-05	0.000190827	Chr2	5953196	5954039	+	other_RNA
AT5G67488	222.912	1.78185	0.412774	4.31676	1.58e-05	0.000235601	Chr5	26933950	26934867	+	other_RNA
AT1G52200	1691.88	1.78179	0.209925	8.48777	2.11e-17	4.62e-15	Chr1	19442068	19443529	-	protein_coding_gene		PLAC8 family protein
AT5G47560	5261.42	1.78058	0.263841	6.74868	1.49e-11	1.09e-09	Chr5	19287369	19290465	-	protein_coding_gene	ATTDT, ATSDAT, TDT	tonoplast dicarboxylate transporter
AT4G00810	4821.26	1.77909	0.239732	7.42116	1.16e-13	1.29e-11	Chr4	345952	347199	-	protein_coding_gene		60S acidic ribosomal protein family
AT3G56360	5616.33	1.77908	0.193245	9.20636	3.37e-20	1.2e-17	Chr3	20896481	20897593	+	protein_coding_gene		unknown protein; FUNCTIONS IN: molecular_function unknown; INVOLVED IN: biological_process unknown; LOCATED IN: chloroplast; EXPRESSED IN: 24 plant structures; EXPRESSED DURING: 15 growth stages; BEST Arabidopsis thaliana protein match is: unknown protein (TAIR:AT5G05250.1); Has 45 Blast hits to 45 proteins in 13 species: Archae - 0; Bacteria - 0; Metazoa - 0; Fungi - 0; Plants - 45; Viruses - 0;…
AT5G52750	78.4117	1.7782	0.509904	3.48733	0.000487868	0.00419259	Chr5	21384043	21384924	+	protein_coding_gene		Heavy metal transport/detoxification superfamily protein
AT1G72430	2755.05	1.77518	0.259561	6.83913	7.97e-12	6.08e-10	Chr1	27264911	27265630	-	protein_coding_gene		SAUR-like auxin-responsive protein family
AT1G22270	1763.38	1.77245	0.224212	7.90521	2.67e-15	4.09e-13	Chr1	7865481	7866139	+	protein_coding_gene		Trm112p-like protein
AT1G73120	399.2	1.76932	0.340916	5.1899	2.1e-07	5.75e-06	Chr1	27497186	27497950	-	protein_coding_gene		unknown protein; FUNCTIONS IN: molecular_function unknown; INVOLVED IN: response to oxidative stress; EXPRESSED IN: root, cultured cell; Has 36 Blast hits to 36 proteins in 8 species: Archae - 0; Bacteria - 0; Metazoa - 0; Fungi - 0; Plants - 36; Viruses - 0; Other Eukaryotes - 0 (source: NCBI BLink).
AT5G04790	55.0912	1.76655	0.491789	3.59209	0.000328042	0.00304142	Chr5	1388155	1388319	-	protein_coding_gene		unknown protein; Has 1807 Blast hits to 1807 proteins in 277 species: Archae - 0; Bacteria - 0; Metazoa - 736; Fungi - 347; Plants - 385; Viruses - 0; Other Eukaryotes - 339 (source: NCBI BLink).
AT2G07787	56.7261	1.76547	0.501587	3.51976	0.000431937	0.00381043	Chr2	3476928	3478704	+	protein_coding_gene		unknown protein; Has 35333 Blast hits to 34131 proteins in 2444 species: Archae - 798; Bacteria - 22429; Metazoa - 974; Fungi - 991; Plants - 531; Viruses - 0; Other Eukaryotes - 9610 (source: NCBI BLink).
AT4G30760	1219.33	1.7638	0.246403	7.15819	8.17e-13	7.56e-11	Chr4	14982522	14983421	+	protein_coding_gene		Putative endonuclease or glycosyl hydrolase
AT3G03920	3182.92	1.76335	0.223125	7.90297	2.72e-15	4.11e-13	Chr3	1008995	1010480	-	protein_coding_gene		H/ACA ribonucleoprotein complex, subunit Gar1/Naf1 protein
AT1G14980	4849.94	1.7586	0.201084	8.74562	2.22e-18	5.97e-16	Chr1	5165628	5166745	-	protein_coding_gene	CPN10	chaperonin 10
AT1G68450	58.0232	1.75625	0.545874	3.21732	0.00129393	0.00908953	Chr1	25661501	25662239	-	protein_coding_gene		VQ motif-containing protein
AT3G06125	877.391	1.75477	0.200696	8.74343	2.26e-18	6.01e-16	Chr3	1848848	1850596	+	other_RNA
AT5G08040	2562.02	1.7547	0.232312	7.5532	4.25e-14	5.11e-12	Chr5	2577202	2578119	-	protein_coding_gene	TOM5	mitochondrial import receptor subunit TOM5 homolog
AT5G44020	32258.4	1.75461	0.23469	7.47628	7.65e-14	8.89e-12	Chr5	17712409	17714336	+	protein_coding_gene		HAD superfamily, subfamily IIIB acid phosphatase
AT1G66100	3277.71	1.7546	0.298678	5.87454	4.24e-09	1.79e-07	Chr1	24605671	24606537	-	protein_coding_gene		Plant thionin
AT4G00165	6134.16	1.74882	0.224196	7.80043	6.17e-15	8.81e-13	Chr4	69273	69884	-	protein_coding_gene		Bifunctional inhibitor/lipid-transfer protein/seed storage 2S albumin superfamily protein
AT1G14200	572.919	1.74338	0.244194	7.13932	9.38e-13	8.53e-11	Chr1	4854384	4855200	-	protein_coding_gene		RING/U-box superfamily protein
AT3G61460	3662.77	1.74336	0.212274	8.21277	2.16e-16	4.07e-14	Chr3	22741511	22742284	-	protein_coding_gene	BRH1	brassinosteroid-responsive RING-H2
AT5G09510	5447.5	1.74127	0.245196	7.10154	1.23e-12	1.09e-10	Chr5	2955113	2956673	-	protein_coding_gene		Ribosomal protein S19 family protein
AT3G18740	6648.31	1.73794	0.277171	6.27029	3.6e-10	1.99e-08	Chr3	6453368	6454018	+	protein_coding_gene		Ribosomal protein L7Ae/L30e/S12e/Gadd45 family protein
AT2G35760	352.477	1.73675	0.267808	6.48506	8.87e-11	5.81e-09	Chr2	15031923	15033307	+	protein_coding_gene		Uncharacterised protein family (UPF0497)
AT4G01700	378.497	1.73609	0.278453	6.23475	4.53e-10	2.41e-08	Chr4	732313	733510	-	protein_coding_gene		Chitinase family protein
AT1G25220	857.799	1.73581	0.242202	7.16678	7.68e-13	7.23e-11	Chr1	8836835	8839549	-	protein_coding_gene	ASB1, TRP4, WEI7	anthranilate synthase beta subunit 1
AT2G07709	1316.43	1.73533	0.271471	6.3923	1.63e-10	9.93e-09	Chr2	3388454	3394516	+	pseudogene
AT1G65845	2191.91	1.73492	0.236124	7.34748	2.02e-13	2.12e-11	Chr1	24493174	24493798	-	protein_coding_gene		unknown protein; FUNCTIONS IN: molecular_function unknown; INVOLVED IN: biological_process unknown; LOCATED IN: endomembrane system; Has 9 Blast hits to 9 proteins in 2 species: Archae - 0; Bacteria - 0; Metazoa - 0; Fungi - 0; Plants - 9; Viruses - 0; Other Eukaryotes - 0 (source: NCBI BLink).
AT1G15250	752.321	1.73407	0.25194	6.88284	5.87e-12	4.62e-10	Chr1	5248664	5249474	-	protein_coding_gene		Zinc-binding ribosomal protein family protein
AT5G61600	860.956	1.73222	0.251612	6.8845	5.8e-12	4.59e-10	Chr5	24766386	24767430	-	protein_coding_gene	ERF104	ethylene response factor 104
AT5G47610	698.69	1.72938	0.299898	5.76657	8.09e-09	3.22e-07	Chr5	19301188	19301913	-	protein_coding_gene		RING/U-box superfamily protein
AT2G31090	383.776	1.72933	0.25645	6.74335	1.55e-11	1.13e-09	Chr2	13256138	13256711	+	protein_coding_gene		unknown protein; FUNCTIONS IN: molecular_function unknown; INVOLVED IN: biological_process unknown; LOCATED IN: endomembrane system; EXPRESSED IN: 24 plant structures; EXPRESSED DURING: 13 growth stages; BEST Arabidopsis thaliana protein match is: unknown protein (TAIR:AT2G20562.1); Has 70 Blast hits to 70 proteins in 13 species: Archae - 0; Bacteria - 0; Metazoa - 0; Fungi - 0; Plants - 70; Viru…
AT5G19230	1103.16	1.72744	0.318035	5.43161	5.58e-08	1.78e-06	Chr5	6467527	6468484	+	protein_coding_gene		Glycoprotein membrane precursor GPI-anchored
AT3G07910	2066.52	1.72738	0.26576	6.49977	8.04e-11	5.3e-09	Chr3	2523157	2524165	-	protein_coding_gene		FUNCTIONS IN: molecular_function unknown; INVOLVED IN: biological_process unknown; LOCATED IN: endomembrane system; EXPRESSED IN: 24 plant structures; EXPRESSED DURING: 15 growth stages; CONTAINS InterPro DOMAIN/s: Reactive oxygen species modulator 1 (InterPro:IPR018450); Has 192 Blast hits to 192 proteins in 80 species: Archae - 0; Bacteria - 0; Metazoa - 139; Fungi - 6; Plants - 39; Viruses - 0…
AT4G01250	186.032	1.72721	0.373021	4.63032	3.65e-06	6.73e-05	Chr4	522604	524216	-	protein_coding_gene	WRKY22, AtWRKY22	WRKY family transcription factor
AT1G75810	434.455	1.72571	0.293347	5.88283	4.03e-09	1.73e-07	Chr1	28461664	28462366	+	protein_coding_gene		unknown protein; FUNCTIONS IN: molecular_function unknown; INVOLVED IN: biological_process unknown; LOCATED IN: endomembrane system; EXPRESSED IN: 24 plant structures; EXPRESSED DURING: 15 growth stages; Has 13 Blast hits to 13 proteins in 5 species: Archae - 0; Bacteria - 0; Metazoa - 0; Fungi - 0; Plants - 13; Viruses - 0; Other Eukaryotes - 0 (source: NCBI BLink).
AT5G03285	191.233	1.72544	0.313779	5.4989	3.82e-08	1.28e-06	Chr5	793514	793717	+	other_RNA
AT1G23840	91.1691	1.72326	0.491736	3.50445	0.000457556	0.0039983	Chr1	8424297	8425376	-	protein_coding_gene		unknown protein; LOCATED IN: endomembrane system; EXPRESSED IN: 18 plant structures; EXPRESSED DURING: 12 growth stages; BEST Arabidopsis thaliana protein match is: unknown protein (TAIR:AT1G23850.1); Has 53 Blast hits to 48 proteins in 5 species: Archae - 0; Bacteria - 0; Metazoa - 0; Fungi - 0; Plants - 53; Viruses - 0; Other Eukaryotes - 0 (source: NCBI BLink).
AT4G18510	65.0853	1.71751	0.464766	3.69544	0.000219509	0.00217648	Chr4	10211869	10212421	+	protein_coding_gene	CLE2	CLAVATA3/ESR-related 2
AT5G07960	1217.3	1.71619	0.203787	8.42149	3.72e-17	7.76e-15	Chr5	2542246	2543459	+	protein_coding_gene		unknown protein; CONTAINS InterPro DOMAIN/s: Uncharacterised protein family UPF0139 (InterPro:IPR005351); Has 193 Blast hits to 193 proteins in 75 species: Archae - 0; Bacteria - 0; Metazoa - 130; Fungi - 0; Plants - 52; Viruses - 0; Other Eukaryotes - 11 (source: NCBI BLink).
AT4G21850	2142.48	1.71512	0.204879	8.37139	5.69e-17	1.15e-14	Chr4	11591116	11592238	-	protein_coding_gene	ATMSRB9, MSRB9	methionine sulfoxide reductase B9
AT4G27730	360.999	1.71219	0.317085	5.39977	6.67e-08	2.09e-06	Chr4	13833807	13836578	-	protein_coding_gene	ATOPT6, OPT6	oligopeptide transporter 1
AT2G01010	617956	1.71142	0.269343	6.35405	2.1e-10	1.23e-08	Chr2	3706	5513	+	rRNA
AT1G29670	18108	1.70832	0.211416	8.08036	6.46e-16	1.13e-13	Chr1	10375763	10377871	+	protein_coding_gene		GDSL-like Lipase/Acylhydrolase superfamily protein
AT3G61280	51.7991	1.70767	0.506781	3.36964	0.000752663	0.00592277	Chr3	22680960	22683769	+	protein_coding_gene		Arabidopsis thaliana protein of unknown function (DUF821)
AT5G61520	791.712	1.70763	0.224978	7.5902	3.19e-14	3.93e-12	Chr5	24739026	24741273	-	protein_coding_gene		Major facilitator superfamily protein
AT2G19800	898.381	1.70762	0.408886	4.17626	2.96e-05	0.000405755	Chr2	8530896	8533508	-	protein_coding_gene	MIOX2	myo-inositol oxygenase 2
AT5G61590	3519.55	1.70755	0.224413	7.60896	2.76e-14	3.52e-12	Chr5	24764438	24765324	-	protein_coding_gene		Integrase-type DNA-binding superfamily protein
AT3G56200	388.748	1.70623	0.288714	5.90976	3.43e-09	1.49e-07	Chr3	20850029	20852027	+	protein_coding_gene		Transmembrane amino acid transporter family protein
AT3G44970	107.608	1.70475	0.43793	3.89275	9.91e-05	0.00111823	Chr3	16432443	16434848	+	protein_coding_gene		Cytochrome P450 superfamily protein
AT1G53633	105.154	1.70467	0.392402	4.34419	1.4e-05	0.000211551	Chr1	20017389	20017932	-	protein_coding_gene		unknown protein; FUNCTIONS IN: molecular_function unknown; INVOLVED IN: biological_process unknown; LOCATED IN: cellular_component unknown; Has 5 Blast hits to 5 proteins in 2 species: Archae - 0; Bacteria - 0; Metazoa - 2; Fungi - 0; Plants - 3; Viruses - 0; Other Eukaryotes - 0 (source: NCBI BLink).
AT5G12880	170.327	1.70331	0.310034	5.49395	3.93e-08	1.31e-06	Chr5	4068519	4068962	-	protein_coding_gene		proline-rich family protein
AT5G23460	264.068	1.70324	0.26872	6.33835	2.32e-10	1.34e-08	Chr5	7912769	7913505	+	protein_coding_gene		unknown protein; Has 30201 Blast hits to 17322 proteins in 780 species: Archae - 12; Bacteria - 1396; Metazoa - 17338; Fungi - 3422; Plants - 5037; Viruses - 0; Other Eukaryotes - 2996 (source: NCBI BLink).
AT4G17490	436.446	1.69918	0.386528	4.396	1.1e-05	0.000173027	Chr4	9752824	9753867	-	protein_coding_gene	ATERF6, ERF-6-6, ERF6	ethylene responsive element binding factor 6
AT3G10985	4046.62	1.69837	0.198597	8.55185	1.21e-17	2.77e-15	Chr3	3442528	3443445	+	protein_coding_gene	SAG20, WI12, ATWI-12	senescence associated gene 20
AT2G41990	511.832	1.69776	0.273795	6.20085	5.62e-10	2.94e-08	Chr2	17527257	17528937	+	protein_coding_gene		CONTAINS InterPro DOMAIN/s: Late embryogenesis abundant protein, group 2 (InterPro:IPR004864); BEST Arabidopsis thaliana protein match is: Late embryogenesis abundant (LEA) hydroxyproline-rich glycoprotein family (TAIR:AT4G35170.1); Has 172 Blast hits to 168 proteins in 15 species: Archae - 0; Bacteria - 0; Metazoa - 0; Fungi - 0; Plants - 172; Viruses - 0; Other Eukaryotes - 0 (source: NCBI BLin…
AT2G41640	432.271	1.6954	0.26654	6.36078	2.01e-10	1.19e-08	Chr2	17360486	17363788	+	protein_coding_gene		Glycosyltransferase family 61 protein
AT5G49560	284.563	1.69536	0.33689	5.0324	4.84e-07	1.16e-05	Chr5	20110961	20111785	-	protein_coding_gene		Putative methyltransferase family protein
AT1G32920	973.056	1.69529	0.29633	5.72096	1.06e-08	4.06e-07	Chr1	11928807	11929302	+	protein_coding_gene		unknown protein; FUNCTIONS IN: molecular_function unknown; INVOLVED IN: response to wounding; LOCATED IN: endomembrane system; EXPRESSED IN: 23 plant structures; EXPRESSED DURING: 13 growth stages; BEST Arabidopsis thaliana protein match is: unknown protein (TAIR:AT1G32928.1); Has 42 Blast hits to 42 proteins in 8 species: Archae - 0; Bacteria - 0; Metazoa - 0; Fungi - 0; Plants - 42; Viruses - 0…
AT2G32060	3875.95	1.69453	0.257917	6.57006	5.03e-11	3.43e-09	Chr2	13639016	13640370	-	protein_coding_gene		Ribosomal protein L7Ae/L30e/S12e/Gadd45 family protein
AT1G77540	751.23	1.69356	0.335036	5.05485	4.31e-07	1.05e-05	Chr1	29137626	29138212	-	protein_coding_gene		Acyl-CoA N-acyltransferases (NAT) superfamily protein
AT3G23030	847.004	1.69223	0.378681	4.46875	7.87e-06	0.000129375	Chr3	8180768	8181800	-	protein_coding_gene	IAA2	indole-3-acetic acid inducible 2
AT5G64260	7307.74	1.69207	0.269538	6.27768	3.44e-10	1.9e-08	Chr5	25703929	25705316	+	protein_coding_gene	EXL2	EXORDIUM like 2
AT5G22250	220.432	1.6882	0.346594	4.87084	1.11e-06	2.41e-05	Chr5	7365532	7366778	-	protein_coding_gene		Polynucleotidyl transferase, ribonuclease H-like superfamily protein
AT1G66920	143.938	1.68628	0.325109	5.1868	2.14e-07	5.83e-06	Chr1	24965304	24967522	-	protein_coding_gene		Protein kinase superfamily protein
AT1G19240	549.11	1.6853	0.268384	6.27945	3.4e-10	1.89e-08	Chr1	6649243	6650420	-	protein_coding_gene		unknown protein; Has 24 Blast hits to 24 proteins in 11 species: Archae - 0; Bacteria - 0; Metazoa - 0; Fungi - 0; Plants - 24; Viruses - 0; Other Eukaryotes - 0 (source: NCBI BLink).
AT2G07715	254.546	1.68441	0.321264	5.24306	1.58e-07	4.48e-06	Chr2	3410597	3413161	+	protein_coding_gene		Nucleic acid-binding, OB-fold-like protein
AT5G01740	351.462	1.68318	0.294982	5.70605	1.16e-08	4.38e-07	Chr5	280722	281445	+	protein_coding_gene		Nuclear transport factor 2 (NTF2) family protein
AT3G16720	715.345	1.6816	0.257423	6.53246	6.47e-11	4.33e-09	Chr3	5692738	5694127	+	protein_coding_gene	ATL2, TL2	TOXICOS EN LEVADURA 2
AT5G13490	1268.26	1.6815	0.293705	5.72511	1.03e-08	3.97e-07	Chr5	4335467	4337680	+	protein_coding_gene	AAC2	ADP/ATP carrier 2
AT1G75270	1219.54	1.67989	0.230021	7.30319	2.81e-13	2.79e-11	Chr1	28250075	28251350	-	protein_coding_gene	DHAR2	dehydroascorbate reductase 2
AT5G04880	108.614	1.67942	0.417741	4.02024	5.81e-05	0.000711553	Chr5	1420727	1422582	-	pseudogene
AT2G35605	687.91	1.6794	0.279647	6.00544	1.91e-09	8.81e-08	Chr2	14946063	14947276	+	protein_coding_gene		SWIB/MDM2 domain superfamily protein
AT1G21550	73.7981	1.67732	0.458874	3.65529	0.000256893	0.00248124	Chr1	7553101	7553876	-	protein_coding_gene		Calcium-binding EF-hand family protein
AT4G19390	653.35	1.67664	0.280204	5.98365	2.18e-09	9.96e-08	Chr4	10574768	10576428	-	protein_coding_gene		Uncharacterised protein family (UPF0114)
AT1G19180	443.802	1.67509	0.249594	6.71124	1.93e-11	1.39e-09	Chr1	6622094	6623620	+	protein_coding_gene	JAZ1, TIFY10A	jasmonate-zim-domain protein 1
AT3G09860	5113.7	1.67499	0.210337	7.96335	1.67e-15	2.72e-13	Chr3	3026055	3027234	+	protein_coding_gene		unknown protein; Has 34 Blast hits to 34 proteins in 12 species: Archae - 0; Bacteria - 0; Metazoa - 0; Fungi - 0; Plants - 34; Viruses - 0; Other Eukaryotes - 0 (source: NCBI BLink).
AT5G27700	4018.2	1.67437	0.243062	6.88867	5.63e-12	4.47e-10	Chr5	9807302	9808506	-	protein_coding_gene		Ribosomal protein S21e
AT3G61640	873.687	1.67381	0.29935	5.59147	2.25e-08	7.95e-07	Chr3	22810041	22810747	-	protein_coding_gene	AGP20, AtAGP20	arabinogalactan protein 20
AT1G56320	120.971	1.67267	0.389196	4.29776	1.73e-05	0.000253353	Chr1	21085548	21086494	-	protein_coding_gene		BEST Arabidopsis thaliana protein match is: Glycine-rich protein family (TAIR:AT5G49350.2); Has 60 Blast hits to 60 proteins in 12 species: Archae - 0; Bacteria - 0; Metazoa - 0; Fungi - 0; Plants - 60; Viruses - 0; Other Eukaryotes - 0 (source: NCBI BLink).
AT2G34340	119.251	1.67229	0.386359	4.32834	1.5e-05	0.000225123	Chr2	14488786	14489602	-	protein_coding_gene		Protein of unknown function, DUF584
AT1G08770	1083.45	1.66963	0.23022	7.25234	4.1e-13	3.96e-11	Chr1	2808883	2809747	+	protein_coding_gene	PRA1.E	prenylated RAB acceptor 1.E
AT4G25340	371.331	1.66866	0.363948	4.58487	4.54e-06	8.14e-05	Chr4	12959442	12962699	-	protein_coding_gene	FKBP53, ATFKBP53	FK506 BINDING PROTEIN 53
AT5G19240	654.339	1.66823	0.286412	5.82459	5.73e-09	2.35e-07	Chr5	6470129	6471062	+	protein_coding_gene		Glycoprotein membrane precursor GPI-anchored
AT4G36515	203.559	1.66768	0.305423	5.46023	4.76e-08	1.55e-06	Chr4	17229554	17230296	-	protein_coding_gene		unknown protein; Has 35333 Blast hits to 34131 proteins in 2444 species: Archae - 798; Bacteria - 22429; Metazoa - 974; Fungi - 991; Plants - 531; Viruses - 0; Other Eukaryotes - 9610 (source: NCBI BLink).
AT4G37120	806.517	1.66748	0.296566	5.62263	1.88e-08	6.77e-07	Chr4	17486647	17489294	+	protein_coding_gene	SMP2	Pre-mRNA splicing Prp18-interacting factor
AT3G41768	945784	1.66254	0.277201	5.99761	2e-09	9.2e-08	Chr3	14197677	14199484	+	rRNA
AT2G32380	675.151	1.66167	0.262231	6.33668	2.35e-10	1.35e-08	Chr2	13746611	13747791	-	protein_coding_gene		Transmembrane protein 97, predicted
AT5G57560	619.755	1.66068	0.410192	4.04853	5.15e-05	0.000642314	Chr5	23307130	23308282	-	protein_coding_gene	TCH4, XTH22	Xyloglucan endotransglucosylase/hydrolase family protein
AT5G50460	2187.25	1.65998	0.272547	6.0906	1.12e-09	5.5e-08	Chr5	20551437	20552566	-	protein_coding_gene		secE/sec61-gamma protein transport protein
AT3G18580	439.216	1.65916	0.285771	5.80591	6.4e-09	2.61e-07	Chr3	6396931	6398190	-	protein_coding_gene		Nucleic acid-binding, OB-fold-like protein
AT4G18730	9071.26	1.65781	0.22144	7.48649	7.07e-14	8.27e-12	Chr4	10302163	10303382	+	protein_coding_gene	RPL16B	ribosomal protein L16B
AT1G49170	79.4724	1.65692	0.428861	3.86354	0.000111755	0.001234	Chr1	18183266	18184443	-	protein_coding_gene		Protein of unknown function (DUF167)
AT3G24830	17591.2	1.65513	0.227913	7.26211	3.81e-13	3.72e-11	Chr3	9064532	9066089	+	protein_coding_gene		Ribosomal protein L13 family protein
AT3G52480	372.373	1.65361	0.252569	6.54717	5.86e-11	3.99e-09	Chr3	19452254	19453162	-	protein_coding_gene		unknown protein; FUNCTIONS IN: molecular_function unknown; INVOLVED IN: biological_process unknown; LOCATED IN: endomembrane system; EXPRESSED IN: 10 plant structures; EXPRESSED DURING: LP.04 four leaves visible, 4 anthesis, petal differentiation and expansion stage; Has 28 Blast hits to 28 proteins in 7 species: Archae - 0; Bacteria - 0; Metazoa - 0; Fungi - 0; Plants - 28; Viruses - 0; Other Eu…
AT5G35735	6191.65	1.6531	0.324395	5.09593	3.47e-07	8.72e-06	Chr5	13900752	13902997	-	protein_coding_gene		Auxin-responsive family protein
AT3G46110	66.0357	1.6527	0.470594	3.51194	0.000444853	0.00390655	Chr3	16932112	16933726	+	protein_coding_gene		Domain of unknown function (DUF966)
AT3G44590	966.458	1.65177	0.264258	6.25062	4.09e-10	2.22e-08	Chr3	16163817	16164931	+	protein_coding_gene		60S acidic ribosomal protein family
AT5G19120	3678.02	1.65171	0.239316	6.90179	5.14e-12	4.12e-10	Chr5	6414488	6415907	+	protein_coding_gene		Eukaryotic aspartyl protease family protein
AT5G59850	7889.11	1.65141	0.325683	5.07061	3.97e-07	9.8e-06	Chr5	24112200	24113617	-	protein_coding_gene		Ribosomal protein S8 family protein
AT1G27970	2733.49	1.64999	0.280702	5.87807	4.15e-09	1.77e-07	Chr1	9746811	9748467	+	protein_coding_gene	NTF2B	nuclear transport factor 2B
AT1G03650	127.071	1.64783	0.472784	3.48537	0.00049145	0.00421826	Chr1	910023	911193	-	protein_coding_gene		Acyl-CoA N-acyltransferases (NAT) superfamily protein
AT2G15292	1229.4	1.64691	0.225569	7.30115	2.85e-13	2.82e-11	Chr2	6644281	6645533	-	other_RNA
AT5G06210	362.951	1.64676	0.335263	4.91185	9.02e-07	2e-05	Chr5	1878471	1879740	+	protein_coding_gene		RNA binding (RRM/RBD/RNP motifs) family protein
AT1G10865	846.272	1.64671	0.224806	7.32504	2.39e-13	2.46e-11	Chr1	3614513	3616159	-	protein_coding_gene		FUNCTIONS IN: molecular_function unknown; INVOLVED IN: biological_process unknown; LOCATED IN: cellular_component unknown; CONTAINS InterPro DOMAIN/s: Cytochrome c oxidase assembly protein PET191, N-terminal (InterPro:IPR018793); Has 241 Blast hits to 241 proteins in 124 species: Archae - 0; Bacteria - 0; Metazoa - 100; Fungi - 94; Plants - 38; Viruses - 0; Other Eukaryotes - 9 (source: NCBI BLin…
AT2G44200	147.28	1.64197	0.403191	4.07244	4.65e-05	0.000587142	Chr2	18276210	18278627	+	protein_coding_gene		CBF1-interacting co-repressor CIR, N-terminal;Pre-mRNA splicing factor
AT4G13040	147.582	1.64017	0.412596	3.97524	7.03e-05	0.000837626	Chr4	7613316	7615386	+	protein_coding_gene		Integrase-type DNA-binding superfamily protein
AT3G52070	270.835	1.63842	0.34408	4.76172	1.92e-06	3.86e-05	Chr3	19312718	19313466	+	protein_coding_gene		unknown protein; FUNCTIONS IN: molecular_function unknown; INVOLVED IN: biological_process unknown; LOCATED IN: chloroplast; EXPRESSED IN: 22 plant structures; EXPRESSED DURING: 13 growth stages; Has 23 Blast hits to 23 proteins in 10 species: Archae - 0; Bacteria - 0; Metazoa - 0; Fungi - 0; Plants - 23; Viruses - 0; Other Eukaryotes - 0 (source: NCBI BLink).
AT5G07580	2008.76	1.63725	0.293072	5.58652	2.32e-08	8.13e-07	Chr5	2399504	2400601	+	protein_coding_gene		Integrase-type DNA-binding superfamily protein
AT1G07890	20024.5	1.63568	0.218965	7.47004	8.02e-14	9.27e-12	Chr1	2437330	2439665	+	protein_coding_gene	APX1, MEE6, CS1, ATAPX1, ATAPX01	ascorbate peroxidase 1
AT4G24440	917.036	1.63317	0.267869	6.09688	1.08e-09	5.32e-08	Chr4	12633180	12634760	+	protein_coding_gene		transcription initiation factor IIA gamma chain / TFIIA-gamma (TFIIA-S)
AT3G45030	3888.2	1.62898	0.269374	6.04726	1.47e-09	7.01e-08	Chr3	16471386	16472393	-	protein_coding_gene		Ribosomal protein S10p/S20e family protein
AT5G26270	1126.67	1.62769	0.370959	4.38779	1.15e-05	0.000178241	Chr5	9206375	9208136	+	protein_coding_gene		unknown protein; Has 1807 Blast hits to 1807 proteins in 277 species: Archae - 0; Bacteria - 0; Metazoa - 736; Fungi - 347; Plants - 385; Viruses - 0; Other Eukaryotes - 339 (source: NCBI BLink).
AT5G35732	162.406	1.62425	0.335035	4.84801	1.25e-06	2.66e-05	Chr5	13897940	13898387	+	protein_coding_gene		unknown protein; BEST Arabidopsis thaliana protein match is: unknown protein (TAIR:AT2G04795.1); Has 35333 Blast hits to 34131 proteins in 2444 species: Archae - 798; Bacteria - 22429; Metazoa - 974; Fungi - 991; Plants - 531; Viruses - 0; Other Eukaryotes - 9610 (source: NCBI BLink).
AT2G41170	248.142	1.62407	0.370365	4.38504	1.16e-05	0.000180239	Chr2	17159104	17161136	-	protein_coding_gene		F-box family protein
AT5G57887	2050.31	1.62363	0.251377	6.45893	1.05e-10	6.82e-09	Chr5	23446721	23447249	+	protein_coding_gene		unknown protein; FUNCTIONS IN: molecular_function unknown; INVOLVED IN: biological_process unknown; LOCATED IN: endomembrane system; Has 30201 Blast hits to 17322 proteins in 780 species: Archae - 12; Bacteria - 1396; Metazoa - 17338; Fungi - 3422; Plants - 5037; Viruses - 0; Other Eukaryotes - 2996 (source: NCBI BLink).
AT3G59650	583.032	1.62194	0.273386	5.9328	2.98e-09	1.31e-07	Chr3	22033129	22034157	+	protein_coding_gene		mitochondrial ribosomal protein L51/S25/CI-B8 family protein
AT1G72450	678.845	1.61906	0.313563	5.16343	2.42e-07	6.45e-06	Chr1	27274065	27276317	-	protein_coding_gene	JAZ6, TIFY11B	jasmonate-zim-domain protein 6
AT1G14687	171.679	1.61781	0.378457	4.27474	1.91e-05	0.000277535	Chr1	5047803	5048612	+	protein_coding_gene	AtHB32, HB32, ZHD14	homeobox protein 32
AT4G17500	510.09	1.61769	0.279935	5.7788	7.52e-09	3.02e-07	Chr4	9759325	9760340	+	protein_coding_gene	ATERF-1, ERF-1	ethylene responsive element binding factor 1
AT3G62580	2520.16	1.61761	0.208229	7.76842	7.95e-15	1.12e-12	Chr3	23146828	23147951	+	protein_coding_gene		Late embryogenesis abundant protein (LEA) family protein
AT1G28390	580.387	1.61714	0.368496	4.3885	1.14e-05	0.000177791	Chr1	9966186	9968301	-	protein_coding_gene		Protein kinase superfamily protein
AT2G07687	97.3624	1.61295	0.435335	3.70508	0.000211326	0.0021081	Chr2	3311654	3312651	-	protein_coding_gene		Cytochrome c oxidase, subunit III
AT5G06320	3234.95	1.6127	0.234471	6.87803	6.07e-12	4.75e-10	Chr5	1930793	1931768	-	protein_coding_gene	NHL3	NDR1/HIN1-like 3
AT5G13900	143.883	1.61216	0.405091	3.97975	6.9e-05	0.000824225	Chr5	4481232	4481889	-	protein_coding_gene		Bifunctional inhibitor/lipid-transfer protein/seed storage 2S albumin superfamily protein
AT2G46600	1721.06	1.61152	0.284355	5.66729	1.45e-08	5.33e-07	Chr2	19136019	19136600	+	protein_coding_gene		Calcium-binding EF-hand family protein
AT1G69230	209.651	1.60801	0.358574	4.48445	7.31e-06	0.000121995	Chr1	26026312	26027708	-	protein_coding_gene	SP1L2	SPIRAL1-like2
AT3G02080	10453.1	1.60773	0.23179	6.93616	4.03e-12	3.28e-10	Chr3	363881	365275	-	protein_coding_gene		Ribosomal protein S19e family protein
AT3G02140	307.67	1.60756	0.336064	4.7835	1.72e-06	3.53e-05	Chr3	385317	386538	-	protein_coding_gene	TMAC2, AFP4	AFP2 (ABI five-binding protein 2) family protein
AT4G37830	8800.84	1.60635	0.218778	7.3424	2.1e-13	2.19e-11	Chr4	17787479	17788834	-	protein_coding_gene		cytochrome c oxidase-related
AT1G14320	19464.8	1.6051	0.213178	7.52937	5.1e-14	6.03e-12	Chr1	4888214	4889661	+	protein_coding_gene	SAC52, RPL10, RPL10A	Ribosomal protein L16p/L10e family protein
AT1G55675	481.626	1.60466	0.252536	6.35417	2.1e-10	1.23e-08	Chr1	20803704	20804573	-	protein_coding_gene		unknown protein; FUNCTIONS IN: molecular_function unknown; INVOLVED IN: biological_process unknown; LOCATED IN: endomembrane system; Has 35333 Blast hits to 34131 proteins in 2444 species: Archae - 798; Bacteria - 22429; Metazoa - 974; Fungi - 991; Plants - 531; Viruses - 0; Other Eukaryotes - 9610 (source: NCBI BLink).
AT2G36160	7952.68	1.60301	0.256523	6.24896	4.13e-10	2.23e-08	Chr2	15169818	15171353	+	protein_coding_gene		Ribosomal protein S11 family protein
AT2G23620	106.897	1.60171	0.45033	3.55675	0.000375467	0.00338956	Chr2	10047379	10049291	-	protein_coding_gene	ATMES1, MES1	methyl esterase 1
AT3G16080	3873.08	1.60153	0.33272	4.81345	1.48e-06	3.1e-05	Chr3	5454818	5455927	+	protein_coding_gene		Zinc-binding ribosomal protein family protein
AT3G54420	337.574	1.59986	0.2807	5.69955	1.2e-08	4.51e-07	Chr3	20145910	20147063	+	protein_coding_gene	ATEP3, ATCHITIV, CHIV, EP3	homolog of carrot EP3-3 chitinase
AT3G43430	209.834	1.59795	0.291056	5.49016	4.02e-08	1.33e-06	Chr3	15354535	15355304	-	protein_coding_gene		RING/U-box superfamily protein
AT3G56260	131.724	1.59792	0.356387	4.48366	7.34e-06	0.000122353	Chr3	20867970	20869024	-	protein_coding_gene		unknown protein; Has 20 Blast hits to 19 proteins in 11 species: Archae - 0; Bacteria - 0; Metazoa - 4; Fungi - 2; Plants - 10; Viruses - 0; Other Eukaryotes - 4 (source: NCBI BLink).
AT3G03000	787.566	1.59706	0.333501	4.78877	1.68e-06	3.46e-05	Chr3	677240	678084	+	protein_coding_gene		EF hand calcium-binding protein family
AT3G12830	161.331	1.59664	0.452702	3.52692	0.000420427	0.00373834	Chr3	4078651	4079608	-	protein_coding_gene		SAUR-like auxin-responsive protein family
AT1G21250	163.209	1.59599	0.419289	3.80643	0.000140989	0.00150525	Chr1	7439266	7442113	+	protein_coding_gene	WAK1, PRO25	cell wall-associated kinase
AT4G15233	80.417	1.59544	0.443821	3.59479	0.000324657	0.00301926	Chr4	8688289	8694558	+	protein_coding_gene		ABC-2 and Plant PDR ABC-type transporter family protein
AT1G79040	348078	1.59457	0.231376	6.89169	5.51e-12	4.39e-10	Chr1	29736016	29737009	+	protein_coding_gene	PSBR	photosystem II subunit R
AT3G18830	1774.28	1.5944	0.300395	5.30768	1.11e-07	3.28e-06	Chr3	6488862	6491273	-	protein_coding_gene	ATPLT5, PMT5, ATPMT5	polyol/monosaccharide transporter 5
AT5G42650	13827.8	1.59247	0.366703	4.34267	1.41e-05	0.000212566	Chr5	17097595	17099395	-	protein_coding_gene	AOS, CYP74A, DDE2	allene oxide synthase
AT2G21330	51737.4	1.58836	0.216873	7.32394	2.41e-13	2.46e-11	Chr2	9128147	9130240	-	protein_coding_gene	FBA1	fructose-bisphosphate aldolase 1
AT2G15050	2708.65	1.58678	0.256483	6.18668	6.14e-10	3.17e-08	Chr2	6518840	6520160	+	protein_coding_gene	LTP, LTP7	lipid transfer protein
AT4G27300	393.62	1.58603	0.277872	5.70776	1.14e-08	4.35e-07	Chr4	13669308	13672348	-	protein_coding_gene		S-locus lectin protein kinase family protein
AT3G50560	95.206	1.58042	0.396536	3.98557	6.73e-05	0.000809265	Chr3	18761088	18764016	-	protein_coding_gene		NAD(P)-binding Rossmann-fold superfamily protein
AT4G28290	96.7485	1.57958	0.452816	3.48834	0.000486023	0.00418349	Chr4	14011844	14012583	-	protein_coding_gene		unknown protein; FUNCTIONS IN: molecular_function unknown; INVOLVED IN: biological_process unknown; LOCATED IN: chloroplast; EXPRESSED IN: 23 plant structures; EXPRESSED DURING: 15 growth stages; Has 45 Blast hits to 45 proteins in 11 species: Archae - 0; Bacteria - 0; Metazoa - 0; Fungi - 0; Plants - 45; Viruses - 0; Other Eukaryotes - 0 (source: NCBI BLink).
AT2G01008	150.565	1.57763	0.462953	3.40775	0.000655001	0.00529727	Chr2	1025	2810	+	protein_coding_gene		FUNCTIONS IN: molecular_function unknown; INVOLVED IN: biological_process unknown; LOCATED IN: cellular_component unknown; BEST Arabidopsis thaliana protein match is: maternal effect embryo arrest 38 (TAIR:AT3G43160.1).
AT2G17880	359.946	1.57734	0.335286	4.70448	2.55e-06	4.95e-05	Chr2	7766962	7767931	-	protein_coding_gene		Chaperone DnaJ-domain superfamily protein
AT2G16860	399.942	1.57598	0.42097	3.74368	0.000181346	0.00185692	Chr2	7303919	7306671	-	protein_coding_gene		GCIP-interacting family protein
AT3G61100	414.633	1.57481	0.253056	6.22317	4.87e-10	2.59e-08	Chr3	22610437	22611321	-	protein_coding_gene		Putative endonuclease or glycosyl hydrolase
AT2G29170	442.746	1.57469	0.364545	4.31961	1.56e-05	0.000233229	Chr2	12541864	12542282	-	protein_coding_gene		NAD(P)-binding Rossmann-fold superfamily protein
AT2G17710	475.016	1.57407	0.324373	4.85265	1.22e-06	2.61e-05	Chr2	7693596	7694746	+	protein_coding_gene		unknown protein; Has 39 Blast hits to 39 proteins in 14 species: Archae - 0; Bacteria - 0; Metazoa - 0; Fungi - 0; Plants - 39; Viruses - 0; Other Eukaryotes - 0 (source: NCBI BLink).
AT3G52748	78.0913	1.57405	0.478254	3.29125	0.000997431	0.0074066	Chr3	19548972	19549589	+	other_RNA
AT1G32460	1117.94	1.57251	0.219621	7.16011	8.06e-13	7.49e-11	Chr1	11738118	11739326	+	protein_coding_gene		unknown protein; Has 19 Blast hits to 19 proteins in 8 species: Archae - 0; Bacteria - 0; Metazoa - 0; Fungi - 0; Plants - 19; Viruses - 0; Other Eukaryotes - 0 (source: NCBI BLink).
AT3G28270	174.728	1.57217	0.470748	3.33972	0.000838633	0.00644901	Chr3	10538105	10540024	+	protein_coding_gene		Protein of unknown function (DUF677)
AT1G24530	884.232	1.57157	0.306356	5.12987	2.9e-07	7.49e-06	Chr1	8693227	8694705	+	protein_coding_gene		Transducin/WD40 repeat-like superfamily protein
AT5G47550	715.988	1.57134	0.264915	5.9315	3e-09	1.32e-07	Chr5	19286450	19286995	-	protein_coding_gene		Cystatin/monellin superfamily protein
AT4G11521	127.31	1.57073	0.446518	3.51772	0.000435266	0.0038382	Chr4	6985565	6986715	+	protein_coding_gene		Receptor-like protein kinase-related family protein
AT2G39330	93.77	1.56961	0.462293	3.39527	0.000685615	0.0055051	Chr2	16419596	16421852	-	protein_coding_gene	JAL23	jacalin-related lectin 23
AT2G25210	2193.48	1.56782	0.307275	5.10235	3.35e-07	8.44e-06	Chr2	10739855	10740552	+	protein_coding_gene		Ribosomal protein L39 family protein
AT1G01180	1227.03	1.56568	0.27083	5.78105	7.42e-09	2.99e-07	Chr1	75583	76758	+	protein_coding_gene		S-adenosyl-L-methionine-dependent methyltransferases superfamily protein
AT2G04795	98.1938	1.56317	0.489671	3.19229	0.00141148	0.00978925	Chr2	1682953	1683475	+	protein_coding_gene		unknown protein; BEST Arabidopsis thaliana protein match is: unknown protein (TAIR:AT5G35732.1); Has 18 Blast hits to 18 proteins in 6 species: Archae - 0; Bacteria - 0; Metazoa - 0; Fungi - 0; Plants - 18; Viruses - 0; Other Eukaryotes - 0 (source: NCBI BLink).
AT3G52105	358.729	1.56094	0.242503	6.4368	1.22e-10	7.77e-09	Chr3	19323332	19323827	+	protein_coding_gene		unknown protein; FUNCTIONS IN: molecular_function unknown; INVOLVED IN: biological_process unknown; LOCATED IN: endomembrane system; Has 35333 Blast hits to 34131 proteins in 2444 species: Archae - 798; Bacteria - 22429; Metazoa - 974; Fungi - 991; Plants - 531; Viruses - 0; Other Eukaryotes - 9610 (source: NCBI BLink).
AT4G33865	4561.86	1.56074	0.295868	5.27514	1.33e-07	3.84e-06	Chr4	16233209	16234196	-	protein_coding_gene		Ribosomal protein S14p/S29e family protein
AT2G07733	65.036	1.56049	0.456035	3.42186	0.000621936	0.00508396	Chr2	3470315	3471873	-	pseudogene
AT5G11740	17700	1.55773	0.271069	5.74662	9.1e-09	3.57e-07	Chr5	3784251	3784792	+	protein_coding_gene	AGP15, ATAGP15	arabinogalactan protein 15
AT1G66580	9751.03	1.55752	0.372988	4.1758	2.97e-05	0.000406325	Chr1	24839165	24840612	+	protein_coding_gene	SAG24, RPL10C	senescence associated gene 24
AT1G02400	110.616	1.5572	0.394518	3.9471	7.91e-05	0.000924799	Chr1	486801	489577	+	protein_coding_gene	ATGA2OX4, ATGA2OX6, DTA1, GA2OX6	gibberellin 2-oxidase 6
AT4G17070	459.725	1.55664	0.25146	6.19042	6e-10	3.11e-08	Chr4	9595385	9598237	-	protein_coding_gene		peptidyl-prolyl cis-trans isomerases
AT2G34585	2008.09	1.55617	0.23467	6.63132	3.33e-11	2.31e-09	Chr2	14568047	14568637	-	protein_coding_gene		unknown protein; FUNCTIONS IN: molecular_function unknown; INVOLVED IN: biological_process unknown; LOCATED IN: plasma membrane, vacuole; EXPRESSED IN: 24 plant structures; EXPRESSED DURING: 15 growth stages; Has 43 Blast hits to 43 proteins in 9 species: Archae - 0; Bacteria - 0; Metazoa - 0; Fungi - 0; Plants - 43; Viruses - 0; Other Eukaryotes - 0 (source: NCBI BLink).
AT1G05970	170.014	1.55506	0.3901	3.98632	6.71e-05	0.000807173	Chr1	1816056	1817282	-	protein_coding_gene		RNA-binding (RRM/RBD/RNP motifs) family protein
AT4G15770	2393.42	1.5542	0.321449	4.83498	1.33e-06	2.82e-05	Chr4	8978006	8978876	+	protein_coding_gene		RNA binding
AT5G60950	243.158	1.55418	0.310779	5.00093	5.71e-07	1.35e-05	Chr5	24526847	24528084	-	protein_coding_gene	COBL5	COBRA-like protein 5 precursor
AT2G32220	534.649	1.55177	0.341078	4.54961	5.37e-06	9.4e-05	Chr2	13678919	13679523	+	protein_coding_gene		Ribosomal L27e protein family
AT3G61110	5581.72	1.55032	0.280449	5.52799	3.24e-08	1.1e-06	Chr3	22611634	22612904	+	protein_coding_gene	ARS27A, RS27A	ribosomal protein S27
AT4G11460	124.054	1.55024	0.36685	4.22581	2.38e-05	0.000335717	Chr4	6964468	6967093	+	protein_coding_gene	CRK30	cysteine-rich RLK (RECEPTOR-like protein kinase) 30
AT5G18470	197.863	1.54971	0.294583	5.26069	1.44e-07	4.12e-06	Chr5	6127797	6129285	+	protein_coding_gene		Curculin-like (mannose-binding) lectin family protein
AT5G62865	406.479	1.5496	0.269302	5.75413	8.71e-09	3.43e-07	Chr5	25234064	25234849	+	protein_coding_gene		unknown protein; BEST Arabidopsis thaliana protein match is: unknown protein (TAIR:AT3G48020.1).
AT3G06700	10647.9	1.54956	0.189485	8.17776	2.89e-16	5.35e-14	Chr3	2117347	2118007	-	protein_coding_gene		Ribosomal L29e protein family
AT1G17200	2171.83	1.54763	0.250575	6.17629	6.56e-10	3.38e-08	Chr1	5878400	5880041	+	protein_coding_gene		Uncharacterised protein family (UPF0497)
AT2G29700	1960.32	1.54643	0.191299	8.08381	6.28e-16	1.11e-13	Chr2	12697420	12698167	+	protein_coding_gene	ATPH1, PH1	pleckstrin homologue 1
AT1G36980	3216.83	1.54555	0.241924	6.38859	1.67e-10	1.01e-08	Chr1	14025028	14026941	+	protein_coding_gene		unknown protein; CONTAINS InterPro DOMAIN/s: Uncharacterised protein family UPF0220 (InterPro:IPR007919); Has 424 Blast hits to 424 proteins in 159 species: Archae - 0; Bacteria - 0; Metazoa - 228; Fungi - 120; Plants - 62; Viruses - 0; Other Eukaryotes - 14 (source: NCBI BLink).
AT4G26840	2901.3	1.54326	0.216201	7.13805	9.47e-13	8.57e-11	Chr4	13497326	13498730	+	protein_coding_gene	SUM1, SUMO 1, SUMO1, ATSUMO1	small ubiquitin-like modifier 1
AT2G23600	2734.43	1.54312	0.220944	6.9842	2.86e-12	2.37e-10	Chr2	10042199	10043673	-	protein_coding_gene	ACL, ATMES2, MES2, ATME8, ME8	acetone-cyanohydrin lyase
AT5G54960	7064.14	1.54247	0.257293	5.99499	2.04e-09	9.33e-08	Chr5	22310687	22312761	-	protein_coding_gene	PDC2	pyruvate decarboxylase-2
AT3G53370	277.083	1.54199	0.315799	4.88281	1.05e-06	2.27e-05	Chr3	19787894	19788843	-	protein_coding_gene		S1FA-like DNA-binding protein
AT2G40330	783.708	1.53939	0.32519	4.73383	2.2e-06	4.34e-05	Chr2	16844864	16845934	-	protein_coding_gene	PYL6, RCAR9	PYR1-like 6
AT2G47730	14710.6	1.53938	0.250372	6.14836	7.83e-10	3.95e-08	Chr2	19556326	19559463	+	protein_coding_gene	ATGSTF8, ATGSTF5, GST6, GSTF8	glutathione S-transferase phi 8
AT2G28630	1351.97	1.5383	0.246121	6.25019	4.1e-10	2.22e-08	Chr2	12275319	12277245	-	protein_coding_gene	KCS12	3-ketoacyl-CoA synthase 12
AT1G18210	2237.41	1.53764	0.266494	5.7699	7.93e-09	3.17e-07	Chr1	6266609	6268828	-	protein_coding_gene		Calcium-binding EF-hand family protein
AT2G38310	7356.54	1.53724	0.270888	5.67482	1.39e-08	5.14e-07	Chr2	16050063	16051168	+	protein_coding_gene	PYL4, RCAR10	PYR1-like 4
AT5G24570	1587.94	1.53721	0.29388	5.23072	1.69e-07	4.76e-06	Chr5	8405681	8406132	-	protein_coding_gene		unknown protein; Has 30201 Blast hits to 17322 proteins in 780 species: Archae - 12; Bacteria - 1396; Metazoa - 17338; Fungi - 3422; Plants - 5037; Viruses - 0; Other Eukaryotes - 2996 (source: NCBI BLink).
AT1G11185	104.618	1.53677	0.389509	3.9454	7.97e-05	0.000930372	Chr1	3749510	3750035	+	other_RNA
AT2G16586	97.9174	1.53645	0.457034	3.36179	0.000774393	0.00605791	Chr2	7190937	7191938	+	protein_coding_gene		unknown protein; LOCATED IN: endomembrane system; EXPRESSED IN: sperm cell; Has 35333 Blast hits to 34131 proteins in 2444 species: Archae - 798; Bacteria - 22429; Metazoa - 974; Fungi - 991; Plants - 531; Viruses - 0; Other Eukaryotes - 9610 (source: NCBI BLink).
AT1G17170	743.066	1.53603	0.308291	4.98241	6.28e-07	1.47e-05	Chr1	5869846	5870840	+	protein_coding_gene	ATGSTU24, GST, GSTU24	glutathione S-transferase TAU 24
AT3G04230	706.922	1.53555	0.271274	5.6605	1.51e-08	5.54e-07	Chr3	1112990	1113659	-	protein_coding_gene		Ribosomal protein S5 domain 2-like superfamily protein
AT3G62460	436.617	1.53533	0.338317	4.53812	5.68e-06	9.78e-05	Chr3	23104665	23105624	-	protein_coding_gene		Putative endonuclease or glycosyl hydrolase
AT4G37800	14888.6	1.53519	0.450191	3.41008	0.00064943	0.0052616	Chr4	17775474	17777397	-	protein_coding_gene	XTH7	xyloglucan endotransglucosylase/hydrolase 7
AT2G31610	11607.3	1.53504	0.2173	7.06415	1.62e-12	1.4e-10	Chr2	13450302	13451923	+	protein_coding_gene		Ribosomal protein S3 family protein
AT5G64140	3376.4	1.53488	0.249362	6.15521	7.5e-10	3.79e-08	Chr5	25667324	25668292	-	protein_coding_gene	RPS28	ribosomal protein S28
AT2G41380	390.844	1.53453	0.242192	6.33603	2.36e-10	1.36e-08	Chr2	17251941	17253057	+	protein_coding_gene		S-adenosyl-L-methionine-dependent methyltransferases superfamily protein
AT1G72610	60756.7	1.53436	0.303181	5.06086	4.17e-07	1.03e-05	Chr1	27339114	27340044	-	protein_coding_gene	GLP1, ATGER1, GER1	germin-like protein 1
AT5G05435	99.4606	1.53385	0.470862	3.25754	0.00112382	0.00811971	Chr5	1606552	1607656	+	other_RNA
AT5G11280	1362.48	1.53314	0.202156	7.58394	3.35e-14	4.08e-12	Chr5	3597247	3598521	+	protein_coding_gene		unknown protein; BEST Arabidopsis thaliana protein match is: unknown protein (TAIR:AT1G80200.1); Has 30201 Blast hits to 17322 proteins in 780 species: Archae - 12; Bacteria - 1396; Metazoa - 17338; Fungi - 3422; Plants - 5037; Viruses - 0; Other Eukaryotes - 2996 (source: NCBI BLink).
AT1G17665	416.864	1.53146	0.305499	5.01298	5.36e-07	1.28e-05	Chr1	6072253	6074484	-	protein_coding_gene		unknown protein; FUNCTIONS IN: molecular_function unknown; INVOLVED IN: biological_process unknown; LOCATED IN: endomembrane system; EXPRESSED IN: 15 plant structures; EXPRESSED DURING: 11 growth stages; Has 149 Blast hits to 146 proteins in 39 species: Archae - 0; Bacteria - 4; Metazoa - 21; Fungi - 5; Plants - 30; Viruses - 0; Other Eukaryotes - 89 (source: NCBI BLink).
AT1G19130	628.609	1.52927	0.213467	7.16395	7.84e-13	7.35e-11	Chr1	6609325	6610613	-	protein_coding_gene		CONTAINS InterPro DOMAIN/s: Protein of unknown function DUF985 (InterPro:IPR009327), RmlC-like jelly roll fold (InterPro:IPR014710); Has 1465 Blast hits to 1465 proteins in 584 species: Archae - 10; Bacteria - 1038; Metazoa - 19; Fungi - 43; Plants - 51; Viruses - 0; Other Eukaryotes - 304 (source: NCBI BLink).
AT4G25050	16818.7	1.52863	0.236091	6.47475	9.5e-11	6.18e-09	Chr4	12870006	12871316	+	protein_coding_gene	ACP4	acyl carrier protein 4
AT3G17626	110.947	1.52843	0.442425	3.45466	0.000550978	0.00460216	Chr3	6027994	6028633	+	protein_coding_gene		structural constituent of ribosome
AT4G09320	8710.92	1.527	0.230554	6.62319	3.52e-11	2.43e-09	Chr4	5923400	5924532	+	protein_coding_gene	NDPK1	Nucleoside diphosphate kinase family protein
AT3G47350	1087.61	1.52583	0.228577	6.67536	2.47e-11	1.74e-09	Chr3	17446818	17449703	+	protein_coding_gene	ATHSD2, HSD2	hydroxysteroid dehydrogenase 2
AT5G13330	130.329	1.52554	0.438529	3.47878	0.000503709	0.00430166	Chr5	4272060	4274660	+	protein_coding_gene	Rap2.6L	related to AP2 6l
AT3G10120	118.229	1.5249	0.477105	3.19615	0.00139274	0.00967188	Chr3	3130072	3130891	+	protein_coding_gene		unknown protein; BEST Arabidopsis thaliana protein match is: unknown protein (TAIR:AT5G03890.1); Has 57 Blast hits to 57 proteins in 10 species: Archae - 0; Bacteria - 0; Metazoa - 0; Fungi - 0; Plants - 57; Viruses - 0; Other Eukaryotes - 0 (source: NCBI BLink).
AT4G13615	3102.73	1.52483	0.237004	6.43376	1.24e-10	7.91e-09	Chr4	7924326	7925140	+	protein_coding_gene		Uncharacterised protein family SERF
AT2G30860	45493.2	1.52462	0.204237	7.46496	8.33e-14	9.58e-12	Chr2	13138997	13140245	+	protein_coding_gene	ATGSTF9, GLUTTR, ATGSTF7, GSTF9	glutathione S-transferase PHI 9
AT3G18690	251.625	1.52423	0.313388	4.8637	1.15e-06	2.48e-05	Chr3	6429534	6430514	-	protein_coding_gene	MKS1	MAP kinase substrate 1
AT5G43970	1855.64	1.52214	0.261513	5.82053	5.87e-09	2.41e-07	Chr5	17692807	17693403	+	protein_coding_gene	TOM22-V, TOM9-2, ATTOM22-V	translocase of outer membrane 22-V
AT2G19750	2434.91	1.52081	0.232627	6.53754	6.25e-11	4.21e-09	Chr2	8514954	8516138	+	protein_coding_gene		Ribosomal protein S30 family protein
AT3G02468	5139.16	1.51973	0.406161	3.74168	0.000182794	0.00186905	Chr3	509087	511557	+	protein_coding_gene	CPuORF9	conserved peptide upstream open reading frame 9
AT4G08470	162.364	1.5194	0.334357	4.54424	5.51e-06	9.56e-05	Chr4	5383852	5387058	-	protein_coding_gene	MAPKKK10, MEKK3	MAPK/ERK kinase kinase 3
AT3G48930	7319.5	1.5193	0.239584	6.3414	2.28e-10	1.32e-08	Chr3	18140771	18142281	-	protein_coding_gene	EMB1080	Nucleic acid-binding, OB-fold-like protein
AT1G29785	474.44	1.51772	0.302623	5.01521	5.3e-07	1.26e-05	Chr1	10427613	10429133	-	other_RNA
AT1G69410	2051.5	1.51678	0.191071	7.93833	2.05e-15	3.25e-13	Chr1	26089202	26090386	+	protein_coding_gene	ATELF5A-3, ELF5A-3	eukaryotic elongation factor 5A-3
AT1G52720	896.884	1.51599	0.226175	6.70275	2.05e-11	1.47e-09	Chr1	19640899	19641665	+	protein_coding_gene		unknown protein; BEST Arabidopsis thaliana protein match is: unknown protein (TAIR:AT3G15630.1); Has 61 Blast hits to 61 proteins in 13 species: Archae - 0; Bacteria - 0; Metazoa - 0; Fungi - 0; Plants - 61; Viruses - 0; Other Eukaryotes - 0 (source: NCBI BLink).
AT2G40590	2436.56	1.51521	0.246046	6.15823	7.36e-10	3.73e-08	Chr2	16945045	16946419	-	protein_coding_gene		Ribosomal protein S26e family protein
AT1G55910	327.608	1.51384	0.367596	4.11821	3.82e-05	0.00050337	Chr1	20906134	20907413	+	protein_coding_gene	ZIP11	zinc transporter 11 precursor
AT4G30996	973.063	1.51378	0.279848	5.40927	6.33e-08	1.99e-06	Chr4	15101295	15102684	+	protein_coding_gene		Protein of unknown function (DUF1068)
AT1G31580	23333.4	1.51374	0.299488	5.05444	4.32e-07	1.05e-05	Chr1	11311169	11311989	+	protein_coding_gene	ECS1, CXC750	ECS1
AT5G20120	435.691	1.512	0.241118	6.27077	3.59e-10	1.99e-08	Chr5	6795366	6797172	+	protein_coding_gene		unknown protein; Has 54 Blast hits to 54 proteins in 26 species: Archae - 0; Bacteria - 0; Metazoa - 18; Fungi - 0; Plants - 18; Viruses - 0; Other Eukaryotes - 18 (source: NCBI BLink).
AT5G17280	948.043	1.51136	0.332467	4.54588	5.47e-06	9.51e-05	Chr5	5686299	5686895	+	protein_coding_gene		CONTAINS InterPro DOMAIN/s: Oxidoreductase-like, N-terminal (InterPro:IPR019180); Has 1807 Blast hits to 1807 proteins in 277 species: Archae - 0; Bacteria - 0; Metazoa - 736; Fungi - 347; Plants - 385; Viruses - 0; Other Eukaryotes - 339 (source: NCBI BLink).
AT2G43590	2263.19	1.51059	0.319553	4.72721	2.28e-06	4.47e-05	Chr2	18081331	18082767	-	protein_coding_gene		Chitinase family protein
AT2G44310	4215.53	1.5094	0.326199	4.62723	3.71e-06	6.8e-05	Chr2	18309212	18309826	+	protein_coding_gene		Calcium-binding EF-hand family protein
AT3G08640	2682.51	1.50285	0.262775	5.71913	1.07e-08	4.09e-07	Chr3	2622880	2624308	+	protein_coding_gene		Protein of unknown function (DUF3411)
AT2G09795	445.79	1.50255	0.332091	4.5245	6.05e-06	0.000103298	Chr2	3670909	3672729	-	other_RNA
AT2G10410.1	5848.4	1.50155	0.197681	7.59581	3.06e-14	3.85e-12	Chr2	4005995	4007044	-	Parent=AT2G10410
AT1G60730	647.869	1.50069	0.266364	5.63399	1.76e-08	6.38e-07	Chr1	22358035	22360184	-	protein_coding_gene		NAD(P)-linked oxidoreductase superfamily protein
AT2G21350	67.5807	1.50046	0.44957	3.33754	0.00084525	0.00648584	Chr2	9136451	9137267	-	protein_coding_gene		RNA-binding CRS1 / YhbY (CRM) domain protein
AT5G55930	714.202	1.50042	0.326593	4.59415	4.35e-06	7.82e-05	Chr5	22652715	22656106	+	protein_coding_gene	ATOPT1, OPT1	oligopeptide transporter 1
AT2G40205	336.525	1.49986	0.365102	4.10806	3.99e-05	0.000517663	Chr2	16792317	16792531	-	protein_coding_gene		Ribosomal protein L41 family
AT3G23830	821.397	1.49974	0.267124	5.61437	1.97e-08	7.05e-07	Chr3	8606477	8608083	-	protein_coding_gene	GR-RBP4, GRP4	glycine-rich RNA-binding protein 4
AT1G07770	10065.1	1.49967	0.286185	5.24023	1.6e-07	4.54e-06	Chr1	2408203	2409580	-	protein_coding_gene	RPS15A	ribosomal protein S15A
AT3G48570	387.758	1.49863	0.438849	3.41491	0.000638023	0.00518361	Chr3	18003913	18004974	-	protein_coding_gene		secE/sec61-gamma protein transport protein
AT1G60740	131.533	1.49687	0.381082	3.92795	8.57e-05	0.000989639	Chr1	22361074	22361952	+	protein_coding_gene		Thioredoxin superfamily protein
AT2G21580	3940.41	1.49632	0.232306	6.44116	1.19e-10	7.6e-09	Chr2	9236523	9237811	+	protein_coding_gene		Ribosomal protein S25 family protein
AT3G63540	9069.53	1.49351	0.21582	6.92018	4.51e-12	3.66e-10	Chr3	23459182	23459804	-	protein_coding_gene		Mog1/PsbP/DUF1795-like photosystem II reaction center PsbP family protein
AT4G27280	249.272	1.49328	0.416012	3.5895	0.000331307	0.00306236	Chr4	13663576	13664240	-	protein_coding_gene		Calcium-binding EF-hand family protein
AT1G04270	12129.1	1.4909	0.251902	5.91858	3.25e-09	1.42e-07	Chr1	1141604	1143053	-	protein_coding_gene	RPS15	cytosolic ribosomal protein S15
AT2G18020	21174.7	1.4902	0.238516	6.2478	4.16e-10	2.24e-08	Chr2	7837102	7838304	+	protein_coding_gene	EMB2296	Ribosomal protein L2 family
AT2G30140	823.887	1.48875	0.294501	5.05516	4.3e-07	1.05e-05	Chr2	12872134	12873820	+	protein_coding_gene		UDP-Glycosyltransferase superfamily protein
AT3G53430	9872.03	1.48696	0.24336	6.11012	9.96e-10	4.93e-08	Chr3	19809687	19810469	-	protein_coding_gene		Ribosomal protein L11 family protein
AT5G27760	447.999	1.48626	0.34016	4.36931	1.25e-05	0.000191625	Chr5	9830343	9831790	+	protein_coding_gene		Hypoxia-responsive family protein
AT1G23090	707.796	1.48624	0.302949	4.90591	9.3e-07	2.05e-05	Chr1	8184952	8189064	-	protein_coding_gene	AST91, SULTR3;3	sulfate transporter 91
AT2G40430	346.937	1.48443	0.45095	3.29177	0.000995579	0.0074066	Chr2	16879216	16882445	-	protein_coding_gene		CONTAINS InterPro DOMAIN/s: P60-like (InterPro:IPR011687), Tumour suppressor protein Gltscr2 (InterPro:IPR011211); Has 709 Blast hits to 643 proteins in 201 species: Archae - 0; Bacteria - 32; Metazoa - 224; Fungi - 154; Plants - 45; Viruses - 0; Other Eukaryotes - 254 (source: NCBI BLink).
AT3G13520	3834.91	1.4837	0.244689	6.0636	1.33e-09	6.41e-08	Chr3	4408925	4409440	+	protein_coding_gene	AGP12, ATAGP12	arabinogalactan protein 12
AT1G04070	387.397	1.48026	0.345239	4.28764	1.81e-05	0.000263898	Chr1	1050553	1051186	-	protein_coding_gene	TOM22-I, ATTOM22-I	translocase of outer membrane 22-I
AT1G74790	1183	1.47974	0.263951	5.6061	2.07e-08	7.36e-07	Chr1	28098765	28101896	+	protein_coding_gene		catalytics
AT3G52450	297.836	1.47883	0.310723	4.75933	1.94e-06	3.9e-05	Chr3	19440739	19442383	-	protein_coding_gene	PUB22	plant U-box 22
AT1G80530	1785.57	1.47823	0.344161	4.29517	1.75e-05	0.00025598	Chr1	30277952	30280324	-	protein_coding_gene		Major facilitator superfamily protein
AT5G16370	2369.2	1.47818	0.286204	5.16478	2.41e-07	6.43e-06	Chr5	5356605	5358511	-	protein_coding_gene	AAE5	acyl activating enzyme 5
AT3G47370	2090.03	1.47641	0.231031	6.39054	1.65e-10	9.99e-09	Chr3	17453478	17454721	-	protein_coding_gene		Ribosomal protein S10p/S20e family protein
AT5G49640	299.774	1.47574	0.256813	5.74636	9.12e-09	3.57e-07	Chr5	20151163	20151842	+	protein_coding_gene		unknown protein; Has 1807 Blast hits to 1807 proteins in 277 species: Archae - 0; Bacteria - 0; Metazoa - 736; Fungi - 347; Plants - 385; Viruses - 0; Other Eukaryotes - 339 (source: NCBI BLink).
AT4G26810	176.505	1.47496	0.38498	3.83128	0.00012748	0.00137972	Chr4	13492078	13492932	-	protein_coding_gene		SWIB/MDM2 domain superfamily protein
AT4G37260	1011.34	1.4747	0.25376	5.81139	6.2e-09	2.53e-07	Chr4	17540490	17541799	+	protein_coding_gene	MYB73, ATMYB73	myb domain protein 73
AT2G40085	114.163	1.47247	0.395622	3.72191	0.00019772	0.00199675	Chr2	16736461	16737259	-	protein_coding_gene		unknown protein; Has 35333 Blast hits to 34131 proteins in 2444 species: Archae - 798; Bacteria - 22429; Metazoa - 974; Fungi - 991; Plants - 531; Viruses - 0; Other Eukaryotes - 9610 (source: NCBI BLink).
AT5G61170	4970.36	1.47218	0.231361	6.36313	1.98e-10	1.18e-08	Chr5	24611086	24612427	+	protein_coding_gene		Ribosomal protein S19e family protein
AT4G23550	109.853	1.47148	0.406584	3.61914	0.000295584	0.0027855	Chr4	12291820	12293096	+	protein_coding_gene	WRKY29, ATWRKY29	WRKY family transcription factor
AT2G41420	2917.42	1.46647	0.259099	5.65988	1.51e-08	5.55e-07	Chr2	17266477	17268024	-	protein_coding_gene		proline-rich family protein
AT1G26470	372.306	1.46452	0.294034	4.9808	6.33e-07	1.47e-05	Chr1	9155091	9156246	+	protein_coding_gene		FUNCTIONS IN: molecular_function unknown; INVOLVED IN: regulation of transcription; LOCATED IN: nucleus, H4/H2A histone acetyltransferase complex; EXPRESSED IN: 23 plant structures; EXPRESSED DURING: 15 growth stages; CONTAINS InterPro DOMAIN/s: CT20 (InterPro:IPR012423); Has 60 Blast hits to 60 proteins in 27 species: Archae - 0; Bacteria - 0; Metazoa - 26; Fungi - 2; Plants - 30; Viruses - 0; O…
AT3G15357	181.12	1.46383	0.294935	4.96321	6.93e-07	1.59e-05	Chr3	5187116	5187710	+	protein_coding_gene		unknown protein; INVOLVED IN: biological_process unknown; LOCATED IN: chloroplast; EXPRESSED IN: shoot apex, hypocotyl, root, leaf; Has 6931 Blast hits to 2036 proteins in 230 species: Archae - 7; Bacteria - 933; Metazoa - 1824; Fungi - 836; Plants - 482; Viruses - 218; Other Eukaryotes - 2631 (source: NCBI BLink).
AT4G38920	9156.44	1.46248	0.199957	7.31396	2.59e-13	2.6e-11	Chr4	18147211	18149267	+	protein_coding_gene	AVA-P3, ATVHA-C3, VHA-C3	vacuolar-type H(+)-ATPase C3
AT5G43190	948.406	1.46221	0.307956	4.74812	2.05e-06	4.09e-05	Chr5	17340138	17341569	-	protein_coding_gene		Galactose oxidase/kelch repeat superfamily protein
AT3G62820	864.02	1.4621	0.261219	5.59723	2.18e-08	7.72e-07	Chr3	23229749	23230501	+	protein_coding_gene		Plant invertase/pectin methylesterase inhibitor superfamily protein
AT2G43140	105.18	1.45965	0.430268	3.39243	0.000692754	0.0055436	Chr2	17931525	17935686	-	protein_coding_gene		basic helix-loop-helix (bHLH) DNA-binding superfamily protein
AT1G05300	339.508	1.45789	0.255919	5.69668	1.22e-08	4.57e-07	Chr1	1545106	1547849	-	protein_coding_gene	ZIP5	zinc transporter 5 precursor
AT4G33050	343.156	1.45524	0.283455	5.13394	2.84e-07	7.36e-06	Chr4	15944322	15947026	-	protein_coding_gene	EDA39	calmodulin-binding family protein
AT5G17000	820.201	1.45502	0.284311	5.11769	3.09e-07	7.88e-06	Chr5	5584801	5587063	-	protein_coding_gene		Zinc-binding dehydrogenase family protein
AT1G33610	232.28	1.45479	0.311619	4.66849	3.03e-06	5.77e-05	Chr1	12188910	12190418	+	protein_coding_gene		Leucine-rich repeat (LRR) family protein
AT5G35740	488.125	1.45423	0.279754	5.19823	2.01e-07	5.52e-06	Chr5	13910418	13911160	-	protein_coding_gene		Carbohydrate-binding X8 domain superfamily protein
AT5G01015	454.799	1.45411	0.24654	5.89808	3.68e-09	1.59e-07	Chr5	5256	5891	-	protein_coding_gene		unknown protein; FUNCTIONS IN: molecular_function unknown; INVOLVED IN: biological_process unknown; LOCATED IN: endomembrane system; EXPRESSED IN: 23 plant structures; EXPRESSED DURING: 13 growth stages; BEST Arabidopsis thaliana protein match is: unknown protein (TAIR:AT1G65295.1); Has 30201 Blast hits to 17322 proteins in 780 species: Archae - 12; Bacteria - 1396; Metazoa - 17338; Fungi - 3422;…
AT2G37530	102.694	1.454	0.40499	3.59021	0.000330412	0.00305807	Chr2	15750970	15751672	+	protein_coding_gene		unknown protein; BEST Arabidopsis thaliana protein match is: unknown protein (TAIR:AT1G07795.1); Has 39 Blast hits to 39 proteins in 11 species: Archae - 0; Bacteria - 0; Metazoa - 0; Fungi - 0; Plants - 39; Viruses - 0; Other Eukaryotes - 0 (source: NCBI BLink).
AT1G21910	138.52	1.4536	0.386076	3.76505	0.000166514	0.00173595	Chr1	7696536	7697699	+	protein_coding_gene	DREB26	Integrase-type DNA-binding superfamily protein
AT2G01540	586.512	1.45337	0.319994	4.54186	5.58e-06	9.65e-05	Chr2	242123	243493	-	protein_coding_gene		Calcium-dependent lipid-binding (CaLB domain) family protein
AT2G41200	286.52	1.45334	0.302304	4.80756	1.53e-06	3.18e-05	Chr2	17171625	17173131	+	protein_coding_gene		unknown protein; Has 26 Blast hits to 26 proteins in 11 species: Archae - 0; Bacteria - 0; Metazoa - 0; Fungi - 0; Plants - 26; Viruses - 0; Other Eukaryotes - 0 (source: NCBI BLink).
AT2G07808	152.367	1.45177	0.391437	3.70882	0.000208227	0.00208109	Chr2	3336948	3337336	+	pseudogene
AT5G02960	12826.2	1.44842	0.254862	5.68318	1.32e-08	4.92e-07	Chr5	693079	694515	-	protein_coding_gene		Ribosomal protein S12/S23 family protein
AT3G26510	1620.03	1.44687	0.189221	7.64649	2.07e-14	2.75e-12	Chr3	9710337	9712660	-	protein_coding_gene		Octicosapeptide/Phox/Bem1p family protein
AT2G45695	222.617	1.44654	0.315864	4.57962	4.66e-06	8.34e-05	Chr2	18825993	18826879	+	protein_coding_gene		Ubiquitin related modifier 1
AT1G33120	11942	1.44621	0.206219	7.013	2.33e-12	1.97e-10	Chr1	12010901	12012524	+	protein_coding_gene		Ribosomal protein L6 family
AT5G48170	64.6438	1.4458	0.450202	3.21146	0.00132062	0.0092423	Chr5	19532537	19533265	-	protein_coding_gene	SLY2	F-box family protein
AT2G18735	142.729	1.44451	0.351032	4.11503	3.87e-05	0.000507755	Chr2	8122119	8123076	+	other_RNA
AT3G15352	144.243	1.44173	0.367454	3.92357	8.72e-05	0.0010062	Chr3	5179413	5180665	+	protein_coding_gene	ATCOX17, COX17	cytochrome c oxidase 17
AT2G02100	7909.72	1.44046	0.285261	5.04963	4.43e-07	1.07e-05	Chr2	528350	529108	+	protein_coding_gene	LCR69, PDF2.2	low-molecular-weight cysteine-rich 69
AT3G52400	896.25	1.43895	0.242684	5.92932	3.04e-09	1.34e-07	Chr3	19425634	19427141	-	protein_coding_gene	SYP122, ATSYP122	syntaxin of plants 122
AT5G20020	6482.13	1.43873	0.20115	7.15253	8.52e-13	7.78e-11	Chr5	6762724	6764671	+	protein_coding_gene	RAN2	RAS-related GTP-binding nuclear protein 2
AT2G17705	369.502	1.43641	0.299259	4.7999	1.59e-06	3.29e-05	Chr2	7692444	7693253	+	protein_coding_gene		unknown protein; FUNCTIONS IN: molecular_function unknown; INVOLVED IN: biological_process unknown; LOCATED IN: plasma membrane; EXPRESSED IN: cultured cell; BEST Arabidopsis thaliana protein match is: unknown protein (TAIR:AT4G08330.1); Has 135 Blast hits to 135 proteins in 32 species: Archae - 5; Bacteria - 29; Metazoa - 0; Fungi - 0; Plants - 91; Viruses - 0; Other Eukaryotes - 10 (source: NCB…
AT1G15170	563.095	1.43327	0.311995	4.5939	4.35e-06	7.82e-05	Chr1	5220641	5222973	+	protein_coding_gene		MATE efflux family protein
AT2G21290	1341.89	1.43312	0.220248	6.50682	7.68e-11	5.07e-09	Chr2	9112856	9113330	+	protein_coding_gene		unknown protein; FUNCTIONS IN: molecular_function unknown; INVOLVED IN: biological_process unknown; LOCATED IN: mitochondrion; EXPRESSED IN: 22 plant structures; EXPRESSED DURING: 13 growth stages; Has 63 Blast hits to 63 proteins in 12 species: Archae - 0; Bacteria - 0; Metazoa - 0; Fungi - 0; Plants - 63; Viruses - 0; Other Eukaryotes - 0 (source: NCBI BLink).
AT1G04980	555.554	1.43275	0.228539	6.26917	3.63e-10	2e-08	Chr1	1413644	1416144	-	protein_coding_gene	ATPDIL2-2, ATPDI10, PDI10, PDIL2-2	PDI-like 2-2
AT1G08810	227.059	1.43221	0.362009	3.95628	7.61e-05	0.000894903	Chr1	2819065	2820395	-	protein_coding_gene	MYB60, AtMYB60	myb domain protein 60
AT2G41840	24489.1	1.43078	0.230221	6.21481	5.14e-10	2.71e-08	Chr2	17459788	17461539	-	protein_coding_gene		Ribosomal protein S5 family protein
AT3G51860	201.221	1.4303	0.387757	3.68865	0.000225451	0.00222091	Chr3	19239427	19242913	+	protein_coding_gene	CAX3, ATHCX1, CAX1-LIKE, ATCAX3	cation exchanger 3
AT1G66820	1366.63	1.4298	0.20468	6.98553	2.84e-12	2.36e-10	Chr1	24930040	24930551	+	protein_coding_gene		glycine-rich protein
AT3G19650	265.987	1.42873	0.31701	4.50691	6.58e-06	0.00011107	Chr3	6823508	6825261	+	protein_coding_gene		cyclin-related
AT4G32200	612.121	1.42813	0.275617	5.1816	2.2e-07	5.98e-06	Chr4	15548840	15555094	+	protein_coding_gene	ASY2	DNA-binding HORMA family protein
AT4G39780	664.571	1.42678	0.226446	6.30072	2.96e-10	1.67e-08	Chr4	18457957	18459180	-	protein_coding_gene		Integrase-type DNA-binding superfamily protein
AT3G56030	254.562	1.42676	0.303886	4.69506	2.67e-06	5.15e-05	Chr3	20791249	20792532	+	protein_coding_gene		Tetratricopeptide repeat (TPR)-like superfamily protein
AT4G38490	425.256	1.42611	0.297948	4.78642	1.7e-06	3.48e-05	Chr4	18006288	18007372	+	protein_coding_gene		unknown protein; Has 30201 Blast hits to 17322 proteins in 780 species: Archae - 12; Bacteria - 1396; Metazoa - 17338; Fungi - 3422; Plants - 5037; Viruses - 0; Other Eukaryotes - 2996 (source: NCBI BLink).
AT2G19760	6498.76	1.42585	0.274643	5.19165	2.08e-07	5.7e-06	Chr2	8516787	8518167	-	protein_coding_gene	PFN1, PRF1	profilin 1
AT3G50740	5124.06	1.42563	0.264064	5.39883	6.71e-08	2.09e-06	Chr3	18855161	18856884	-	protein_coding_gene	UGT72E1	UDP-glucosyl transferase 72E1
AT2G09990	4004.03	1.42528	0.27265	5.22752	1.72e-07	4.84e-06	Chr2	3781328	3782049	+	protein_coding_gene		Ribosomal protein S5 domain 2-like superfamily protein
AT1G23390	9299.14	1.42442	0.266603	5.34285	9.15e-08	2.76e-06	Chr1	8309112	8310649	-	protein_coding_gene		Kelch repeat-containing F-box family protein
AT5G65520	821.252	1.42411	0.231132	6.16147	7.21e-10	3.66e-08	Chr5	26189725	26190591	-	protein_coding_gene		Tetratricopeptide repeat (TPR)-like superfamily protein
AT5G64130	4982.2	1.42357	0.194442	7.32133	2.46e-13	2.5e-11	Chr5	25664350	25666244	-	protein_coding_gene		cAMP-regulated phosphoprotein 19-related protein
AT5G05590	266.434	1.42295	0.26987	5.27274	1.34e-07	3.89e-06	Chr5	1666471	1668352	-	protein_coding_gene	PAI2	phosphoribosylanthranilate isomerase 2
AT5G11500	2534.03	1.42132	0.2872	4.94888	7.46e-07	1.68e-05	Chr5	3676548	3679352	+	protein_coding_gene		unknown protein; CONTAINS InterPro DOMAIN/s: Protein of unknown function DUF814 (InterPro:IPR008532); Has 1807 Blast hits to 1807 proteins in 277 species: Archae - 0; Bacteria - 0; Metazoa - 736; Fungi - 347; Plants - 385; Viruses - 0; Other Eukaryotes - 339 (source: NCBI BLink).
AT1G72370	24769.4	1.42008	0.256783	5.53028	3.2e-08	1.09e-06	Chr1	27242943	27244931	-	protein_coding_gene	P40, AP40, RP40, RPSAA	40s ribosomal protein SA
AT5G16970	3812.62	1.41942	0.262407	5.40924	6.33e-08	1.99e-06	Chr5	5576168	5578075	-	protein_coding_gene	AT-AER, AER	alkenal reductase
AT2G20724	627.607	1.4187	0.244751	5.79649	6.77e-09	2.74e-07	Chr2	8932716	8933262	-	pseudogene
AT3G17668	155.926	1.41869	0.398253	3.56229	0.000367636	0.00332909	Chr3	6039603	6040489	+	protein_coding_gene	ENA	DnaJ/Hsp40 cysteine-rich domain superfamily protein
AT1G51200	18070.1	1.41862	0.278894	5.0866	3.65e-07	9.1e-06	Chr1	18984419	18986653	+	protein_coding_gene		A20/AN1-like zinc finger family protein
AT1G48320	191.143	1.41745	0.356962	3.97086	7.16e-05	0.000851743	Chr1	17854813	17855715	-	protein_coding_gene		Thioesterase superfamily protein
AT1G27930	3574.42	1.41706	0.232554	6.09349	1.1e-09	5.42e-08	Chr1	9731260	9732719	-	protein_coding_gene		Protein of unknown function (DUF579)
AT4G04692	1883.32	1.41679	0.259725	5.45497	4.9e-08	1.59e-06	Chr4	2375602	2376364	-	pseudogene
AT4G19810	599.584	1.41667	0.249802	5.67118	1.42e-08	5.24e-07	Chr4	10763934	10765753	-	protein_coding_gene		Glycosyl hydrolase family protein with chitinase insertion domain
AT1G29070	9007.31	1.41621	0.252604	5.60643	2.07e-08	7.36e-07	Chr1	10149791	10151360	+	protein_coding_gene		Ribosomal protein L34
AT3G49940	1999.32	1.41475	0.295423	4.7889	1.68e-06	3.46e-05	Chr3	18514343	18515475	+	protein_coding_gene	LBD38	LOB domain-containing protein 38
AT1G69840	882.876	1.41433	0.241836	5.84832	4.97e-09	2.07e-07	Chr1	26293601	26295849	-	protein_coding_gene		SPFH/Band 7/PHB domain-containing membrane-associated protein family
AT1G78460	3014.07	1.41382	0.218797	6.46176	1.03e-10	6.71e-09	Chr1	29518316	29519323	-	protein_coding_gene		SOUL heme-binding family protein
AT1G05785	95.5827	1.41297	0.406214	3.47839	0.000504439	0.00430371	Chr1	1730249	1732626	+	protein_coding_gene		Got1/Sft2-like vescicle transport protein family
AT3G14620	403.255	1.4125	0.236478	5.97306	2.33e-09	1.06e-07	Chr3	4914914	4917078	+	protein_coding_gene	CYP72A8	cytochrome P450, family 72, subfamily A, polypeptide 8
AT5G15320	2308.77	1.40974	0.190387	7.40463	1.32e-13	1.44e-11	Chr5	4977535	4978894	+	protein_coding_gene		unknown protein; FUNCTIONS IN: molecular_function unknown; INVOLVED IN: biological_process unknown; LOCATED IN: endomembrane system; EXPRESSED IN: 23 plant structures; EXPRESSED DURING: 15 growth stages; BEST Arabidopsis thaliana protein match is: unknown protein (TAIR:AT3G01130.1); Has 64 Blast hits to 64 proteins in 11 species: Archae - 0; Bacteria - 0; Metazoa - 0; Fungi - 0; Plants - 64; Viru…
AT3G12650	838.266	1.40968	0.290788	4.84779	1.25e-06	2.66e-05	Chr3	4017830	4018631	-	protein_coding_gene		unknown protein; FUNCTIONS IN: molecular_function unknown; INVOLVED IN: biological_process unknown; LOCATED IN: mitochondrion; EXPRESSED IN: 23 plant structures; EXPRESSED DURING: 15 growth stages; Has 31 Blast hits to 31 proteins in 12 species: Archae - 0; Bacteria - 0; Metazoa - 0; Fungi - 0; Plants - 31; Viruses - 0; Other Eukaryotes - 0 (source: NCBI BLink).
AT4G22830	779.726	1.40901	0.222941	6.32013	2.61e-10	1.49e-08	Chr4	11990064	11991428	-	protein_coding_gene		unknown protein; FUNCTIONS IN: molecular_function unknown; INVOLVED IN: biological_process unknown; LOCATED IN: chloroplast; EXPRESSED IN: 20 plant structures; EXPRESSED DURING: 13 growth stages; CONTAINS InterPro DOMAIN/s: Protein of unknown function DUF2499 (InterPro:IPR019634); Has 319 Blast hits to 317 proteins in 103 species: Archae - 0; Bacteria - 147; Metazoa - 0; Fungi - 0; Plants - 64; V…
AT5G52650	7208.84	1.40843	0.250381	5.62515	1.85e-08	6.68e-07	Chr5	21355555	21357105	-	protein_coding_gene		RNA binding Plectin/S10 domain-containing protein
AT1G13950	492.627	1.408	0.238482	5.90403	3.55e-09	1.54e-07	Chr1	4773576	4774867	+	protein_coding_gene	EIF-5A, ELF5A-1, ATELF5A-1, EIF5A	eukaryotic elongation factor 5A-1
AT3G03750	160.244	1.40673	0.338607	4.15447	3.26e-05	0.000441604	Chr3	939952	942094	+	protein_coding_gene	SUVR3, SDG20	SET domain protein 20
AT3G05000	1270.73	1.40648	0.233686	6.01866	1.76e-09	8.21e-08	Chr3	1387175	1388756	-	protein_coding_gene		Transport protein particle (TRAPP) component
AT4G06701	94.9826	1.40583	0.417197	3.36969	0.000752516	0.00592277	Chr4	3939266	3940797	-	other_RNA
AT5G54160	7147.12	1.40575	0.176145	7.98064	1.46e-15	2.4e-13	Chr5	21981996	21984363	+	protein_coding_gene	ATOMT1, OMT1	O-methyltransferase 1
AT4G28210	1059.79	1.40416	0.256204	5.48063	4.24e-08	1.4e-06	Chr4	13990617	13992078	+	protein_coding_gene	emb1923	embryo defective 1923
AT2G43540	852.317	1.40381	0.227732	6.16431	7.08e-10	3.6e-08	Chr2	18072371	18072963	+	protein_coding_gene		unknown protein; FUNCTIONS IN: molecular_function unknown; INVOLVED IN: N-terminal protein myristoylation; LOCATED IN: cellular_component unknown; EXPRESSED IN: 22 plant structures; EXPRESSED DURING: 13 growth stages; Has 27 Blast hits to 27 proteins in 12 species: Archae - 0; Bacteria - 0; Metazoa - 0; Fungi - 0; Plants - 27; Viruses - 0; Other Eukaryotes - 0 (source: NCBI BLink).
AT1G71865	339.808	1.40363	0.280162	5.01005	5.44e-07	1.29e-05	Chr1	27029205	27030560	+	protein_coding_gene		unknown protein; FUNCTIONS IN: molecular_function unknown; INVOLVED IN: biological_process unknown; LOCATED IN: chloroplast; Has 33 Blast hits to 33 proteins in 11 species: Archae - 0; Bacteria - 0; Metazoa - 0; Fungi - 0; Plants - 33; Viruses - 0; Other Eukaryotes - 0 (source: NCBI BLink).
AT2G33855	2739.92	1.4018	0.214288	6.5417	6.08e-11	4.11e-09	Chr2	14324309	14325192	-	protein_coding_gene		unknown protein; Has 35333 Blast hits to 34131 proteins in 2444 species: Archae - 798; Bacteria - 22429; Metazoa - 974; Fungi - 991; Plants - 531; Viruses - 0; Other Eukaryotes - 9610 (source: NCBI BLink).
AT1G33140	13317.2	1.40117	0.203	6.90229	5.12e-12	4.12e-10	Chr1	12023275	12024783	+	protein_coding_gene	PGY2	Ribosomal protein L6 family
AT2G28120	310.673	1.3998	0.289647	4.83278	1.35e-06	2.85e-05	Chr2	11985687	11987738	+	protein_coding_gene		Major facilitator superfamily protein
AT5G66052	1704.72	1.39961	0.22028	6.35379	2.1e-10	1.23e-08	Chr5	26416126	26416924	+	protein_coding_gene		unknown protein; Has 30201 Blast hits to 17322 proteins in 780 species: Archae - 12; Bacteria - 1396; Metazoa - 17338; Fungi - 3422; Plants - 5037; Viruses - 0; Other Eukaryotes - 2996 (source: NCBI BLink).
AT3G02070	207.833	1.39851	0.33022	4.2351	2.28e-05	0.000323209	Chr3	360921	363429	+	protein_coding_gene		Cysteine proteinases superfamily protein
AT2G07717	612.978	1.39828	0.281519	4.96692	6.8e-07	1.57e-05	Chr2	3418229	3424177	+	pseudogene
AT4G39070	119.115	1.39764	0.410312	3.40628	0.000658544	0.00532148	Chr4	18204855	18206509	-	protein_coding_gene		B-box zinc finger family protein
AT5G07100	167.048	1.39737	0.378686	3.69004	0.000224216	0.00221283	Chr5	2204248	2205811	+	protein_coding_gene	WRKY26	WRKY DNA-binding protein 26
AT4G24130	391.035	1.39714	0.245421	5.69283	1.25e-08	4.66e-07	Chr4	12527753	12528593	+	protein_coding_gene		Protein of unknown function, DUF538
AT4G25830	312.482	1.39691	0.402304	3.47228	0.000516063	0.00438179	Chr4	13133529	13135024	+	protein_coding_gene		Uncharacterised protein family (UPF0497)
AT5G23235	312.183	1.39573	0.413186	3.37796	0.000730258	0.00578067	Chr5	7826028	7828724	+	pseudogene
AT1G23490	6192.86	1.39406	0.231017	6.03445	1.6e-09	7.54e-08	Chr1	8336683	8338672	+	protein_coding_gene	ATARFA1A, ATARF1, ATARF, ARF1	ADP-ribosylation factor 1
AT3G02900	624.736	1.39279	0.274201	5.07946	3.79e-07	9.41e-06	Chr3	645776	647684	+	protein_coding_gene		unknown protein; FUNCTIONS IN: molecular_function unknown; INVOLVED IN: biological_process unknown; LOCATED IN: chloroplast; EXPRESSED IN: 22 plant structures; EXPRESSED DURING: 13 growth stages; BEST Arabidopsis thaliana protein match is: unknown protein (TAIR:AT5G16660.1); Has 80 Blast hits to 80 proteins in 21 species: Archae - 0; Bacteria - 4; Metazoa - 0; Fungi - 0; Plants - 76; Viruses - 0;…
AT2G33830	35184.5	1.39071	0.270189	5.14717	2.64e-07	6.94e-06	Chr2	14309484	14310351	-	protein_coding_gene		Dormancy/auxin associated family protein
AT1G54010	8047.93	1.39031	0.370259	3.75497	0.000173359	0.00179413	Chr1	20158664	20160815	-	protein_coding_gene		GDSL-like Lipase/Acylhydrolase superfamily protein
AT3G19030	1072.16	1.39017	0.310418	4.47838	7.52e-06	0.000124656	Chr3	6563979	6564424	-	protein_coding_gene		unknown protein; FUNCTIONS IN: molecular_function unknown; INVOLVED IN: pyridoxine biosynthetic process, homoserine biosynthetic process; LOCATED IN: endomembrane system; EXPRESSED IN: 19 plant structures; EXPRESSED DURING: 9 growth stages; BEST Arabidopsis thaliana protein match is: unknown protein (TAIR:AT1G49500.1); Has 22 Blast hits to 22 proteins in 2 species: Archae - 0; Bacteria - 0; Metaz…
AT2G28370	1369.42	1.38977	0.2208	6.29425	3.09e-10	1.73e-08	Chr2	12131554	12133704	+	protein_coding_gene		Uncharacterised protein family (UPF0497)
AT4G16450	3147.95	1.38936	0.25518	5.44463	5.19e-08	1.68e-06	Chr4	9280020	9280854	+	protein_coding_gene		unknown protein; FUNCTIONS IN: molecular_function unknown; INVOLVED IN: photorespiration; LOCATED IN: mitochondrion, mitochondrial membrane, mitochondrial respiratory chain complex I, respiratory chain complex I, membrane; EXPRESSED IN: 25 plant structures; EXPRESSED DURING: 15 growth stages; Has 30201 Blast hits to 17322 proteins in 780 species: Archae - 12; Bacteria - 1396; Metazoa - 17338; Fun…
AT4G03320	238.642	1.38636	0.345372	4.0141	5.97e-05	0.00072762	Chr4	1464467	1466165	+	protein_coding_gene	tic20-IV	translocon at the inner envelope membrane of chloroplasts 20-IV
AT1G03760	173.923	1.38502	0.415708	3.3317	0.000863161	0.00660553	Chr1	941062	943377	-	protein_coding_gene		Prefoldin chaperone subunit family protein
AT1G03730	356.252	1.38466	0.236462	5.85572	4.75e-09	1.99e-07	Chr1	930828	931895	-	protein_coding_gene		unknown protein; BEST Arabidopsis thaliana protein match is: unknown protein (TAIR:AT4G03600.1); Has 50 Blast hits to 50 proteins in 10 species: Archae - 0; Bacteria - 0; Metazoa - 0; Fungi - 0; Plants - 50; Viruses - 0; Other Eukaryotes - 0 (source: NCBI BLink).
AT5G04800	2853.15	1.38442	0.24238	5.71177	1.12e-08	4.26e-07	Chr5	1388483	1389865	+	protein_coding_gene		Ribosomal S17 family protein
AT5G64120	2441.87	1.38195	0.35967	3.84226	0.000121907	0.00132954	Chr5	25659306	25661002	-	protein_coding_gene		Peroxidase superfamily protein
AT4G04223	280.967	1.38163	0.403883	3.42086	0.000624229	0.00509879	Chr4	2036511	2037816	+	other_RNA
AT5G11090	1615.15	1.38149	0.195361	7.0715	1.53e-12	1.34e-10	Chr5	3524680	3525846	+	protein_coding_gene		serine-rich protein-related
AT4G29110	333.744	1.38086	0.24669	5.59757	2.17e-08	7.72e-07	Chr4	14348801	14349701	+	protein_coding_gene		unknown protein; FUNCTIONS IN: molecular_function unknown; INVOLVED IN: response to chitin; LOCATED IN: vacuole; BEST Arabidopsis thaliana protein match is: unknown protein (TAIR:AT1G52140.1); Has 109 Blast hits to 109 proteins in 16 species: Archae - 0; Bacteria - 0; Metazoa - 0; Fungi - 0; Plants - 109; Viruses - 0; Other Eukaryotes - 0 (source: NCBI BLink).
AT2G39200	255.529	1.37827	0.375092	3.6745	0.000238317	0.00232717	Chr2	16356148	16359813	-	protein_coding_gene	MLO12, ATMLO12	Seven transmembrane MLO family protein
AT1G74270	4690.04	1.37672	0.315182	4.36802	1.25e-05	0.000192481	Chr1	27928171	27929497	-	protein_coding_gene		Ribosomal protein L35Ae family protein
AT5G60400	466.331	1.37652	0.398508	3.45418	0.000551973	0.00460568	Chr5	24291140	24292162	-	protein_coding_gene		unknown protein; Has 35333 Blast hits to 34131 proteins in 2444 species: Archae - 798; Bacteria - 22429; Metazoa - 974; Fungi - 991; Plants - 531; Viruses - 0; Other Eukaryotes - 9610 (source: NCBI BLink).
AT5G15200	16470.4	1.37559	0.230809	5.95989	2.52e-09	1.14e-07	Chr5	4934883	4936408	-	protein_coding_gene		Ribosomal protein S4
AT3G46560	829.789	1.37254	0.415834	3.30069	0.000964459	0.00722133	Chr3	17138587	17139512	+	protein_coding_gene	TIM9, emb2474	Tim10/DDP family zinc finger protein
AT4G17085	165.368	1.37066	0.359815	3.80934	0.000139336	0.00148984	Chr4	9604502	9604974	+	protein_coding_gene		Putative membrane lipoprotein
AT3G17210	4741.66	1.36975	0.258779	5.29315	1.2e-07	3.51e-06	Chr3	5882284	5883200	+	protein_coding_gene	ATHS1, HS1	heat stable protein 1
AT4G40040	21127.2	1.36901	0.26444	5.17702	2.25e-07	6.07e-06	Chr4	18557187	18558743	-	protein_coding_gene		Histone superfamily protein
AT3G60530	2335	1.36899	0.215933	6.33986	2.3e-10	1.33e-08	Chr3	22373215	22374387	+	protein_coding_gene	GATA4	GATA transcription factor 4
AT1G80860	568.845	1.36716	0.281654	4.85406	1.21e-06	2.59e-05	Chr1	30388035	30389302	-	protein_coding_gene	ATPLMT, PLMT	phospholipid N-methyltransferase
AT4G08685	2828.27	1.36401	0.293927	4.64063	3.47e-06	6.46e-05	Chr4	5550429	5551370	+	protein_coding_gene	SAH7	Pollen Ole e 1 allergen and extensin family protein
AT1G58590	160.212	1.36383	0.367927	3.70679	0.0002099	0.00209585	Chr1	21742944	21743891	-	other_RNA
AT2G41880	186.886	1.36375	0.375172	3.63499	0.000277988	0.00264773	Chr2	17474619	17477223	+	protein_coding_gene	GK-1, AGK1	guanylate kinase 1
AT1G04260	740.702	1.36374	0.241265	5.65245	1.58e-08	5.77e-07	Chr1	1140528	1141365	-	protein_coding_gene	MPI7, MPIP7, PRA1.D	CAMV movement protein interacting protein 7
AT1G67430	12157.5	1.36339	0.22458	6.07088	1.27e-09	6.15e-08	Chr1	25262159	25263789	+	protein_coding_gene		Ribosomal protein L22p/L17e family protein
AT2G26500	37846.1	1.36289	0.340498	4.00265	6.26e-05	0.000759005	Chr2	11270089	11270953	+	protein_coding_gene		cytochrome b6f complex subunit (petM), putative
AT2G21970	2949.26	1.3611	0.265665	5.12338	3e-07	7.7e-06	Chr2	9356983	9357916	-	protein_coding_gene	44076	stress enhanced protein 2
AT4G24340	129.026	1.35928	0.339571	4.00293	6.26e-05	0.00075853	Chr4	12607447	12609252	+	protein_coding_gene		Phosphorylase superfamily protein
AT1G23280	319.195	1.35921	0.395079	3.44036	0.000580947	0.00479867	Chr1	8260865	8262772	-	protein_coding_gene		MAK16 protein-related
AT3G54640	1508.44	1.35773	0.185733	7.31012	2.67e-13	2.67e-11	Chr3	20223148	20225523	-	protein_coding_gene	TSA1, TRP3	tryptophan synthase alpha chain
AT3G01130	2018.74	1.35709	0.182313	7.44371	9.79e-14	1.11e-11	Chr3	44045	45590	-	protein_coding_gene		unknown protein; FUNCTIONS IN: molecular_function unknown; INVOLVED IN: biological_process unknown; LOCATED IN: endomembrane system; EXPRESSED IN: male gametophyte, pollen tube; EXPRESSED DURING: M germinated pollen stage; BEST Arabidopsis thaliana protein match is: unknown protein (TAIR:AT5G15320.1); Has 64 Blast hits to 64 proteins in 11 species: Archae - 0; Bacteria - 0; Metazoa - 0; Fungi - 0…
AT5G07460	2041.69	1.35605	0.183876	7.37479	1.65e-13	1.77e-11	Chr5	2360634	2362013	-	protein_coding_gene	PMSR2, ATMSRA2	peptidemethionine sulfoxide reductase 2
AT4G13850	3693.86	1.35537	0.178924	7.57511	3.59e-14	4.34e-12	Chr4	8020951	8022260	+	protein_coding_gene	ATGRP2, GR-RBP2, GRP2	glycine-rich RNA-binding protein 2
AT5G66860	671.286	1.3546	0.272017	4.97984	6.36e-07	1.48e-05	Chr5	26701052	26702569	-	protein_coding_gene		Ribosomal protein L25/Gln-tRNA synthetase, anti-codon-binding domain
AT3G42806.1	416.382	1.3545	0.268089	5.05242	4.36e-07	1.06e-05	Chr3	14914008	14918667	+	Parent=AT3G42806
AT1G22890	392.505	1.35223	0.247242	5.46925	4.52e-08	1.48e-06	Chr1	8102818	8103532	+	protein_coding_gene		unknown protein; FUNCTIONS IN: molecular_function unknown; INVOLVED IN: biological_process unknown; LOCATED IN: endomembrane system; EXPRESSED IN: 19 plant structures; EXPRESSED DURING: 11 growth stages; Has 17 Blast hits to 17 proteins in 2 species: Archae - 0; Bacteria - 0; Metazoa - 0; Fungi - 0; Plants - 17; Viruses - 0; Other Eukaryotes - 0 (source: NCBI BLink).
AT3G17390	21800.4	1.35143	0.25984	5.20101	1.98e-07	5.46e-06	Chr3	5952187	5954084	-	protein_coding_gene	MTO3, SAMS3, MAT4	S-adenosylmethionine synthetase family protein
AT4G38100	427.547	1.3505	0.267768	5.04353	4.57e-07	1.1e-05	Chr4	17886869	17888204	-	protein_coding_gene		unknown protein; LOCATED IN: chloroplast thylakoid membrane; EXPRESSED IN: 23 plant structures; EXPRESSED DURING: 13 growth stages; BEST Arabidopsis thaliana protein match is: unknown protein (TAIR:AT4G01150.1); Has 30201 Blast hits to 17322 proteins in 780 species: Archae - 12; Bacteria - 1396; Metazoa - 17338; Fungi - 3422; Plants - 5037; Viruses - 0; Other Eukaryotes - 2996 (source: NCBI BLink…
AT3G49210	95.3565	1.34873	0.373455	3.6115	0.000304432	0.00285487	Chr3	18238048	18241237	-	protein_coding_gene		O-acyltransferase (WSD1-like) family protein
AT3G61980	199.701	1.34565	0.381584	3.52648	0.000421118	0.00374136	Chr3	22956139	22956883	-	protein_coding_gene		serine protease inhibitor, Kazal-type family protein
AT3G10110	230.421	1.3424	0.371365	3.61477	0.000300619	0.00282409	Chr3	3116110	3117671	+	protein_coding_gene	MEE67	Mitochondrial import inner membrane translocase subunit Tim17/Tim22/Tim23 family protein
AT1G24170	2446.45	1.34231	0.349045	3.84566	0.000120229	0.00131394	Chr1	8557216	8558832	-	protein_coding_gene	GATL8, LGT9	Nucleotide-diphospho-sugar transferases superfamily protein
AT2G41010	249.467	1.34203	0.344837	3.89179	9.95e-05	0.00112064	Chr2	17113866	17114804	-	protein_coding_gene	ATCAMBP25, CAMBP25	calmodulin (CAM)-binding protein of 25 kDa
AT2G44670	1893.69	1.3416	0.193405	6.93671	4.01e-12	3.28e-10	Chr2	18425180	18426060	+	protein_coding_gene		Protein of unknown function (DUF581)
AT2G04570	696.319	1.34158	0.265223	5.05831	4.23e-07	1.04e-05	Chr2	1594673	1596349	+	protein_coding_gene		GDSL-like Lipase/Acylhydrolase superfamily protein
AT5G20180	461.957	1.34137	0.328028	4.0892	4.33e-05	0.00055313	Chr5	6810920	6812146	+	protein_coding_gene		Ribosomal protein L36
AT3G16240	38362	1.34108	0.233177	5.75136	8.85e-09	3.48e-07	Chr3	5505404	5507050	+	protein_coding_gene	DELTA-TIP, TIP2;1, DELTA-TIP1, AQP1, ATTIP2;1	delta tonoplast integral protein
AT3G55390	222.876	1.33985	0.321413	4.16864	3.06e-05	0.000418489	Chr3	20534615	20535685	+	protein_coding_gene		Uncharacterised protein family (UPF0497)
AT4G14430	3341.25	1.33981	0.269005	4.98061	6.34e-07	1.47e-05	Chr4	8304600	8305705	-	protein_coding_gene	IBR10, ATECI2, ECI2, ECHIB, PEC12	indole-3-butyric acid response 10
AT4G21870	398.261	1.33887	0.296684	4.5128	6.4e-06	0.000108646	Chr4	11603568	11604331	-	protein_coding_gene		HSP20-like chaperones superfamily protein
AT3G51400	502.756	1.33857	0.274093	4.88364	1.04e-06	2.27e-05	Chr3	19077850	19078955	-	protein_coding_gene		Arabidopsis protein of unknown function (DUF241)
AT5G40450	906.132	1.33701	0.277155	4.82406	1.41e-06	2.96e-05	Chr5	16184650	16195651	-	protein_coding_gene		unknown protein; FUNCTIONS IN: molecular_function unknown; INVOLVED IN: biological_process unknown; LOCATED IN: chloroplast, plasma membrane; EXPRESSED IN: 24 plant structures; EXPRESSED DURING: 13 growth stages; Has 30201 Blast hits to 17322 proteins in 780 species: Archae - 12; Bacteria - 1396; Metazoa - 17338; Fungi - 3422; Plants - 5037; Viruses - 0; Other Eukaryotes - 2996 (source: NCBI BLin…
AT4G08870	1085.07	1.33432	0.380362	3.50803	0.000451431	0.00395276	Chr4	5646439	5648727	-	protein_coding_gene		Arginase/deacetylase superfamily protein
AT1G17510	194.791	1.33138	0.292798	4.5471	5.44e-06	9.47e-05	Chr1	6023504	6024309	-	protein_coding_gene		unknown protein; Has 11 Blast hits to 11 proteins in 4 species: Archae - 0; Bacteria - 0; Metazoa - 0; Fungi - 0; Plants - 11; Viruses - 0; Other Eukaryotes - 0 (source: NCBI BLink).
AT1G68500	163.39	1.33085	0.328075	4.05653	4.98e-05	0.00062342	Chr1	25702003	25702511	+	protein_coding_gene		unknown protein; BEST Arabidopsis thaliana protein match is: unknown protein (TAIR:AT1G25422.1); Has 16 Blast hits to 16 proteins in 6 species: Archae - 0; Bacteria - 0; Metazoa - 0; Fungi - 0; Plants - 16; Viruses - 0; Other Eukaryotes - 0 (source: NCBI BLink).
AT3G01800	196.417	1.33011	0.317907	4.18396	2.86e-05	0.000394284	Chr3	285871	287950	+	protein_coding_gene		Ribosome recycling factor
AT5G25350	4225.82	1.32987	0.257953	5.15545	2.53e-07	6.69e-06	Chr5	8794252	8797020	-	protein_coding_gene	EBF2	EIN3-binding F box protein 2
AT2G04900	716.122	1.32919	0.268332	4.95352	7.29e-07	1.64e-05	Chr2	1722481	1723831	+	protein_coding_gene		unknown protein; FUNCTIONS IN: molecular_function unknown; INVOLVED IN: N-terminal protein myristoylation; LOCATED IN: cellular_component unknown; EXPRESSED IN: 23 plant structures; EXPRESSED DURING: 15 growth stages; CONTAINS InterPro DOMAIN/s: Protein of unknown function DUF423 (InterPro:IPR006696); Has 1824 Blast hits to 1824 proteins in 878 species: Archae - 0; Bacteria - 1498; Metazoa - 118;…
AT1G78450	192.662	1.32878	0.356816	3.72398	0.000196103	0.00198604	Chr1	29516989	29517933	-	protein_coding_gene		SOUL heme-binding family protein
AT2G39210	495.165	1.32855	0.247113	5.37628	7.6e-08	2.34e-06	Chr2	16366157	16368275	-	protein_coding_gene		Major facilitator superfamily protein
AT2G47110	13281.6	1.32806	0.223713	5.93644	2.91e-09	1.29e-07	Chr2	19344635	19345345	+	protein_coding_gene	UBQ6	ubiquitin 6
AT3G26470	292.733	1.32803	0.307526	4.31844	1.57e-05	0.000234305	Chr3	9686098	9687642	+	protein_coding_gene		Powdery mildew resistance protein, RPW8 domain
AT2G27720	6556.37	1.32783	0.260686	5.09358	3.51e-07	8.82e-06	Chr2	11818491	11819578	+	protein_coding_gene		60S acidic ribosomal protein family
AT5G09520	275.753	1.32709	0.293429	4.52269	6.11e-06	0.000104101	Chr5	2958292	2958856	-	protein_coding_gene		hydroxyproline-rich glycoprotein family protein
AT2G47485	238.676	1.32685	0.308717	4.29794	1.72e-05	0.000253325	Chr2	19485875	19486553	+	protein_coding_gene		unknown protein; BEST Arabidopsis thaliana protein match is: unknown protein (TAIR:AT3G62650.1); Has 35333 Blast hits to 34131 proteins in 2444 species: Archae - 798; Bacteria - 22429; Metazoa - 974; Fungi - 991; Plants - 531; Viruses - 0; Other Eukaryotes - 9610 (source: NCBI BLink).
AT5G41900	305.504	1.32659	0.363838	3.64609	0.000266265	0.00255668	Chr5	16768953	16771696	+	protein_coding_gene		alpha/beta-Hydrolases superfamily protein
AT3G57280	977.667	1.32621	0.24178	5.4852	4.13e-08	1.37e-06	Chr3	21193780	21195716	+	protein_coding_gene		Transmembrane proteins 14C
AT3G21610	397.003	1.32506	0.257875	5.13838	2.77e-07	7.2e-06	Chr3	7609143	7610717	-	protein_coding_gene		Acid phosphatase/vanadium-dependent haloperoxidase-related protein
AT5G64816	447.18	1.32481	0.291557	4.54391	5.52e-06	9.57e-05	Chr5	25913000	25914027	+	protein_coding_gene		unknown protein; Has 30201 Blast hits to 17322 proteins in 780 species: Archae - 12; Bacteria - 1396; Metazoa - 17338; Fungi - 3422; Plants - 5037; Viruses - 0; Other Eukaryotes - 2996 (source: NCBI BLink).
AT4G25630	1249.51	1.32374	0.21561	6.13952	8.28e-10	4.14e-08	Chr4	13074133	13076429	+	protein_coding_gene	FIB2, ATFIB2	fibrillarin 2
AT1G67910	340.615	1.32285	0.291999	4.53032	5.89e-06	0.000100898	Chr1	25471288	25472440	-	protein_coding_gene		unknown protein; FUNCTIONS IN: molecular_function unknown; INVOLVED IN: biological_process unknown; LOCATED IN: chloroplast; EXPRESSED IN: 21 plant structures; EXPRESSED DURING: 12 growth stages; BEST Arabidopsis thaliana protein match is: unknown protein (TAIR:AT1G24577.1); Has 167 Blast hits to 167 proteins in 19 species: Archae - 0; Bacteria - 0; Metazoa - 0; Fungi - 0; Plants - 167; Viruses -…
AT3G18773	224.443	1.32282	0.380292	3.47844	0.000504343	0.00430371	Chr3	6465825	6467175	+	protein_coding_gene		RING/U-box superfamily protein
AT4G38790	844.275	1.3221	0.217924	6.06676	1.31e-09	6.3e-08	Chr4	18111361	18113206	+	protein_coding_gene		ER lumen protein retaining receptor family protein
AT1G63090	287.513	1.31682	0.278521	4.72791	2.27e-06	4.46e-05	Chr1	23391063	23392851	-	protein_coding_gene	AtPP2-A11, PP2-A11	phloem protein 2-A11
AT3G53890	4652.46	1.31635	0.276091	4.76783	1.86e-06	3.76e-05	Chr3	19955344	19956361	-	protein_coding_gene		Ribosomal protein S21e
AT5G52240	3931.75	1.31578	0.229473	5.73391	9.81e-09	3.81e-07	Chr5	21213058	21214739	+	protein_coding_gene	MSBP1, ATMP1, AtMAPR5	membrane steroid binding protein 1
AT4G21140	259.796	1.31461	0.302789	4.34168	1.41e-05	0.000213383	Chr4	11277491	11278222	-	protein_coding_gene		BEST Arabidopsis thaliana protein match is: copper ion binding (TAIR:AT4G05400.2); Has 41 Blast hits to 41 proteins in 16 species: Archae - 0; Bacteria - 0; Metazoa - 0; Fungi - 0; Plants - 40; Viruses - 0; Other Eukaryotes - 1 (source: NCBI BLink).
AT1G19570	9872.32	1.31321	0.184291	7.12575	1.04e-12	9.32e-11	Chr1	6773302	6774528	-	protein_coding_gene	DHAR1, ATDHAR1, DHAR5	dehydroascorbate reductase
AT3G51890	221.369	1.31299	0.357498	3.67273	0.000239977	0.00234016	Chr3	19249480	19250974	-	protein_coding_gene		Clathrin light chain protein
AT2G35736	142.991	1.31191	0.355616	3.68912	0.000225034	0.00221829	Chr2	15022582	15023364	-	protein_coding_gene		unknown protein; FUNCTIONS IN: molecular_function unknown; INVOLVED IN: biological_process unknown; LOCATED IN: endomembrane system; EXPRESSED IN: 22 plant structures; EXPRESSED DURING: 13 growth stages; BEST Arabidopsis thaliana protein match is: unknown protein (TAIR:AT4G25225.1); Has 78 Blast hits to 78 proteins in 13 species: Archae - 0; Bacteria - 0; Metazoa - 0; Fungi - 0; Plants - 78; Viru…
AT4G21810	1655.98	1.3112	0.187466	6.99431	2.67e-12	2.23e-10	Chr4	11575096	11577195	-	protein_coding_gene	DER2.1	DERLIN-2.1
AT3G11090	721.702	1.31047	0.230562	5.68382	1.32e-08	4.91e-07	Chr3	3475002	3475604	+	protein_coding_gene	LBD21	LOB domain-containing protein 21
AT1G48630	3852.66	1.30957	0.264074	4.95911	7.08e-07	1.61e-05	Chr1	17981773	17983327	-	protein_coding_gene	RACK1B_AT	receptor for activated C kinase 1B
AT2G34480	18889.7	1.30927	0.229609	5.70214	1.18e-08	4.46e-07	Chr2	14532708	14534239	-	protein_coding_gene		Ribosomal protein L18ae/LX family protein
AT1G24577	214.163	1.30784	0.376446	3.47417	0.000512438	0.00435623	Chr1	8712478	8713032	-	protein_coding_gene		unknown protein; BEST Arabidopsis thaliana protein match is: unknown protein (TAIR:AT1G67910.2); Has 115 Blast hits to 115 proteins in 17 species: Archae - 0; Bacteria - 0; Metazoa - 0; Fungi - 0; Plants - 115; Viruses - 0; Other Eukaryotes - 0 (source: NCBI BLink).
AT1G69900	287.163	1.306	0.252717	5.16785	2.37e-07	6.35e-06	Chr1	26326381	26327831	-	protein_coding_gene		Actin cross-linking protein
AT4G31980	218.452	1.30599	0.285434	4.57548	4.75e-06	8.47e-05	Chr4	15464905	15469204	+	protein_coding_gene		unknown protein; CONTAINS InterPro DOMAIN/s: Protein of unknown function DUF247, plant (InterPro:IPR004158), Protein of unknown function DUF862, eukaryotic (InterPro:IPR008580); BEST Arabidopsis thaliana protein match is: Plant protein of unknown function (DUF247) (TAIR:AT5G11290.1); Has 1967 Blast hits to 1844 proteins in 183 species: Archae - 0; Bacteria - 6; Metazoa - 223; Fungi - 83; Plants -…
AT1G05205	558.514	1.30473	0.257023	5.07631	3.85e-07	9.53e-06	Chr1	1509103	1510281	-	protein_coding_gene		unknown protein; Has 44 Blast hits to 44 proteins in 16 species: Archae - 0; Bacteria - 0; Metazoa - 0; Fungi - 0; Plants - 44; Viruses - 0; Other Eukaryotes - 0 (source: NCBI BLink).
AT3G63080	843.731	1.30208	0.202569	6.42785	1.29e-10	8.12e-09	Chr3	23309737	23311386	+	protein_coding_gene	ATGPX5, MEE42, GPX5	glutathione peroxidase 5
AT1G77940	7205.02	1.30151	0.220358	5.90634	3.5e-09	1.52e-07	Chr1	29303897	29305382	-	protein_coding_gene		Ribosomal protein L7Ae/L30e/S12e/Gadd45 family protein
AT4G04925	1064.43	1.30049	0.223108	5.82896	5.58e-09	2.3e-07	Chr4	2506163	2506786	+	protein_coding_gene		unknown protein; FUNCTIONS IN: molecular_function unknown; INVOLVED IN: biological_process unknown; LOCATED IN: mitochondrion; Has 35333 Blast hits to 34131 proteins in 2444 species: Archae - 798; Bacteria - 22429; Metazoa - 974; Fungi - 991; Plants - 531; Viruses - 0; Other Eukaryotes - 9610 (source: NCBI BLink).
AT2G37110	1606.53	1.30024	0.25172	5.16544	2.4e-07	6.41e-06	Chr2	15592552	15594014	+	protein_coding_gene		PLAC8 family protein
AT5G18790	147.148	1.29978	0.340672	3.81534	0.000135995	0.00145852	Chr5	6266092	6266907	-	protein_coding_gene		Ribosomal protein L33 family protein
AT3G51510	4668.83	1.29951	0.206832	6.28296	3.32e-10	1.85e-08	Chr3	19109062	19110051	+	protein_coding_gene		unknown protein; FUNCTIONS IN: molecular_function unknown; INVOLVED IN: biological_process unknown; LOCATED IN: chloroplast thylakoid membrane, chloroplast; EXPRESSED IN: 22 plant structures; EXPRESSED DURING: 13 growth stages; Has 42 Blast hits to 42 proteins in 19 species: Archae - 0; Bacteria - 0; Metazoa - 0; Fungi - 0; Plants - 40; Viruses - 0; Other Eukaryotes - 2 (source: NCBI BLink).
AT5G44550	1653.39	1.29878	0.256982	5.05397	4.33e-07	1.05e-05	Chr5	17941875	17943213	-	protein_coding_gene		Uncharacterised protein family (UPF0497)
AT3G48360	2238.05	1.29864	0.201931	6.43111	1.27e-10	8.02e-09	Chr3	17908192	17910525	-	protein_coding_gene	BT2, ATBT2	BTB and TAZ domain protein 2
AT5G20090	1604.09	1.29789	0.221829	5.85086	4.89e-09	2.04e-07	Chr5	6787002	6788654	-	protein_coding_gene		Uncharacterised protein family (UPF0041)
AT1G12310	4486.28	1.29768	0.270409	4.79893	1.6e-06	3.3e-05	Chr1	4187165	4188056	-	protein_coding_gene		Calcium-binding EF-hand family protein
AT2G26240	1130.9	1.29722	0.240383	5.39646	6.8e-08	2.11e-06	Chr2	11167257	11168473	-	protein_coding_gene		Transmembrane proteins 14C
AT1G02160	526.403	1.29628	0.281535	4.60434	4.14e-06	7.51e-05	Chr1	410748	411597	+	protein_coding_gene		Cox19 family protein (CHCH motif)
AT1G18080	15754.7	1.29578	0.239202	5.41709	6.06e-08	1.92e-06	Chr1	6222201	6224151	+	protein_coding_gene	ATARCA, RACK1A_AT, RACK1A	Transducin/WD40 repeat-like superfamily protein
AT2G37270	3481.85	1.29524	0.232539	5.57002	2.55e-08	8.86e-07	Chr2	15647677	15649221	-	protein_coding_gene	ATRPS5B, RPS5B	ribosomal protein 5B
AT5G24610	782.319	1.29507	0.285509	4.53601	5.73e-06	9.85e-05	Chr5	8428078	8429253	+	protein_coding_gene		unknown protein; BEST Arabidopsis thaliana protein match is: unknown protein (TAIR:AT3G49550.1); Has 1807 Blast hits to 1807 proteins in 277 species: Archae - 0; Bacteria - 0; Metazoa - 736; Fungi - 347; Plants - 385; Viruses - 0; Other Eukaryotes - 339 (source: NCBI BLink).
AT1G52740	3773.62	1.29459	0.219935	5.88625	3.95e-09	1.7e-07	Chr1	19645268	19646482	+	protein_coding_gene	HTA9	histone H2A protein 9
AT3G16640	109686	1.29403	0.229565	5.63689	1.73e-08	6.29e-07	Chr3	5669373	5670842	-	protein_coding_gene	TCTP	translationally controlled tumor protein
AT5G13190	430.876	1.29302	0.295026	4.38273	1.17e-05	0.000182026	Chr5	4204817	4206405	-	protein_coding_gene		CONTAINS InterPro DOMAIN/s: LPS-induced tumor necrosis factor alpha factor (InterPro:IPR006629); Has 30201 Blast hits to 17322 proteins in 780 species: Archae - 12; Bacteria - 1396; Metazoa - 17338; Fungi - 3422; Plants - 5037; Viruses - 0; Other Eukaryotes - 2996 (source: NCBI BLink).
AT3G13110	4215.42	1.28985	0.284162	4.53915	5.65e-06	9.75e-05	Chr3	4214617	4216302	-	protein_coding_gene	ATSERAT2;2, SAT-1, SAT-A, SAT3, SAT-M, SERAT2;2	serine acetyltransferase 2;2
AT5G43460	3005.38	1.28975	0.263704	4.89092	1e-06	2.2e-05	Chr5	17459873	17461751	+	protein_coding_gene		HR-like lesion-inducing protein-related
AT3G54085	138.532	1.28965	0.334703	3.85311	0.000116628	0.00127852	Chr3	20026581	20027991	-	protein_coding_gene		Yos1-like protein
AT1G68840	1144.23	1.28888	0.21311	6.04795	1.47e-09	7e-08	Chr1	25880323	25882222	+	protein_coding_gene	RAV2, RAP2.8, TEM2, EDF2, AtRAV2	related to ABI3/VP1 2
AT4G15260	416.497	1.28847	0.293448	4.39079	1.13e-05	0.00017631	Chr4	8713689	8715339	+	protein_coding_gene		UDP-Glycosyltransferase superfamily protein
AT2G22170	8079.89	1.28818	0.209685	6.1434	8.08e-10	4.05e-08	Chr2	9426849	9427817	-	protein_coding_gene		Lipase/lipooxygenase, PLAT/LH2 family protein
AT2G35520	542.266	1.28729	0.257436	5.00045	5.72e-07	1.35e-05	Chr2	14921492	14922845	+	protein_coding_gene	DAD2	Defender against death (DAD family) protein
AT1G19910	6390.97	1.28693	0.234954	5.47735	4.32e-08	1.42e-06	Chr1	6913229	6914594	+	protein_coding_gene	AVA-P2, AVA-2PE, ATVHA-C2	ATPase, F0/V0 complex, subunit C protein
AT3G45730	316.985	1.28671	0.262817	4.89585	9.79e-07	2.15e-05	Chr3	16789980	16790582	+	protein_coding_gene		unknown protein; Has 3 Blast hits to 3 proteins in 1 species: Archae - 0; Bacteria - 0; Metazoa - 0; Fungi - 0; Plants - 3; Viruses - 0; Other Eukaryotes - 0 (source: NCBI BLink).
AT3G07350	609.642	1.28636	0.249218	5.1616	2.45e-07	6.5e-06	Chr3	2347468	2348791	+	protein_coding_gene		Protein of unknown function (DUF506)
AT3G15210	1032.04	1.28629	0.254465	5.05487	4.31e-07	1.05e-05	Chr3	5121422	5122562	+	protein_coding_gene	ATERF-4, ERF4, RAP2.5, ATERF4	ethylene responsive element binding factor 4
AT3G10610	1168.53	1.28613	0.236322	5.44226	5.26e-08	1.69e-06	Chr3	3319027	3320149	+	protein_coding_gene		Ribosomal S17 family protein
AT1G57540	255.904	1.28585	0.325413	3.95144	7.77e-05	0.000909711	Chr1	21310329	21311502	-	protein_coding_gene		unknown protein; Has 29 Blast hits to 29 proteins in 11 species: Archae - 0; Bacteria - 0; Metazoa - 0; Fungi - 0; Plants - 29; Viruses - 0; Other Eukaryotes - 0 (source: NCBI BLink).
AT4G16490	4487.63	1.28505	0.21057	6.10271	1.04e-09	5.15e-08	Chr4	9293543	9295625	-	protein_coding_gene		ARM repeat superfamily protein
AT1G10690	109.237	1.28373	0.361849	3.54771	0.000388602	0.0035007	Chr1	3549992	3550632	-	protein_coding_gene		unknown protein; BEST Arabidopsis thaliana protein match is: unknown protein (TAIR:AT1G60783.1); Has 59 Blast hits to 59 proteins in 9 species: Archae - 0; Bacteria - 0; Metazoa - 0; Fungi - 0; Plants - 59; Viruses - 0; Other Eukaryotes - 0 (source: NCBI BLink).
AT5G55450	683.314	1.28299	0.340354	3.76958	0.000163524	0.00170981	Chr5	22467430	22468263	+	protein_coding_gene		Bifunctional inhibitor/lipid-transfer protein/seed storage 2S albumin superfamily protein
AT5G64400	4682.57	1.2827	0.244475	5.24675	1.55e-07	4.41e-06	Chr5	25748840	25750389	+	protein_coding_gene		CONTAINS InterPro DOMAIN/s: CHCH (InterPro:IPR010625); BEST Arabidopsis thaliana protein match is: Cox19-like CHCH family protein (TAIR:AT5G09570.1); Has 1807 Blast hits to 1807 proteins in 277 species: Archae - 0; Bacteria - 0; Metazoa - 736; Fungi - 347; Plants - 385; Viruses - 0; Other Eukaryotes - 339 (source: NCBI BLink).
AT1G80245	99.4568	1.28267	0.370139	3.46537	0.000529495	0.00446379	Chr1	30174178	30175542	+	protein_coding_gene		Spc97 / Spc98 family of spindle pole body (SBP) component
AT3G11120	2157.17	1.28251	0.380455	3.37099	0.000748991	0.00590042	Chr3	3481052	3481448	+	protein_coding_gene		Ribosomal protein L41 family
AT2G20490	1264.17	1.28161	0.221144	5.79534	6.82e-09	2.75e-07	Chr2	8831716	8832916	+	protein_coding_gene	NOP10, EDA27	nucleolar RNA-binding Nop10p family protein
AT2G27080	179.687	1.28046	0.37748	3.39212	0.000693537	0.00554777	Chr2	11563933	11567504	+	protein_coding_gene		Late embryogenesis abundant (LEA) hydroxyproline-rich glycoprotein family
AT5G65650	428.284	1.28029	0.301504	4.24636	2.17e-05	0.0003092	Chr5	26239502	26241515	+	protein_coding_gene		Protein of unknown function (DUF1195)
AT1G01490	1035.02	1.27914	0.22881	5.59043	2.27e-08	7.98e-07	Chr1	180059	182358	-	protein_coding_gene		Heavy metal transport/detoxification superfamily protein
AT3G24506	882.979	1.27899	0.232859	5.49256	3.96e-08	1.32e-06	Chr3	8928169	8929329	-	protein_coding_gene		unknown protein; FUNCTIONS IN: molecular_function unknown; INVOLVED IN: biological_process unknown; LOCATED IN: chloroplast; EXPRESSED IN: 22 plant structures; EXPRESSED DURING: 14 growth stages; BEST Arabidopsis thaliana protein match is: unknown protein (TAIR:AT2G17240.1); Has 4864 Blast hits to 709 proteins in 125 species: Archae - 0; Bacteria - 592; Metazoa - 786; Fungi - 33; Plants - 410; Vi…
AT5G49440	7860.81	1.27795	0.283221	4.5122	6.42e-06	0.000108863	Chr5	20048239	20049597	+	protein_coding_gene		unknown protein; Has 30201 Blast hits to 17322 proteins in 780 species: Archae - 12; Bacteria - 1396; Metazoa - 17338; Fungi - 3422; Plants - 5037; Viruses - 0; Other Eukaryotes - 2996 (source: NCBI BLink).
AT1G23290	6847.78	1.27783	0.296283	4.31287	1.61e-05	0.000239115	Chr1	8262984	8263587	+	protein_coding_gene	RPL27A, RPL27AB	Ribosomal protein L18e/L15 superfamily protein
AT4G34740	2539.26	1.2776	0.348889	3.66192	0.000250329	0.00242776	Chr4	16574577	16576671	-	protein_coding_gene	ATASE2, CIA1, ATPURF2, ASE2	GLN phosphoribosyl pyrophosphate amidotransferase 2
AT2G20725	1516.33	1.27735	0.252596	5.05687	4.26e-07	1.04e-05	Chr2	8933571	8935496	-	protein_coding_gene		CAAX amino terminal protease family protein
AT3G11780	1698.32	1.27693	0.217866	5.86109	4.6e-09	1.93e-07	Chr3	3724134	3725593	-	protein_coding_gene		MD-2-related lipid recognition domain-containing protein / ML domain-containing protein
AT4G22212	1726.62	1.27602	0.309629	4.12114	3.77e-05	0.00049763	Chr4	11753986	11754688	+	protein_coding_gene		Arabidopsis defensin-like protein
AT3G55620	2040.29	1.27591	0.247527	5.15464	2.54e-07	6.7e-06	Chr3	20634202	20636506	+	protein_coding_gene	emb1624	Translation initiation factor IF6
AT5G11810	861.757	1.27415	0.228577	5.57428	2.49e-08	8.67e-07	Chr5	3808720	3810748	+	protein_coding_gene		unknown protein; Has 1807 Blast hits to 1807 proteins in 277 species: Archae - 0; Bacteria - 0; Metazoa - 736; Fungi - 347; Plants - 385; Viruses - 0; Other Eukaryotes - 339 (source: NCBI BLink).
AT3G22240	860.831	1.2735	0.28698	4.4376	9.1e-06	0.000145972	Chr3	7863616	7864819	-	protein_coding_gene		unknown protein; BEST Arabidopsis thaliana protein match is: unknown protein (TAIR:AT3G22235.2); Has 177 Blast hits to 177 proteins in 14 species: Archae - 0; Bacteria - 0; Metazoa - 0; Fungi - 0; Plants - 177; Viruses - 0; Other Eukaryotes - 0 (source: NCBI BLink).
AT3G17950	314.464	1.27312	0.301594	4.22131	2.43e-05	0.00034091	Chr3	6146241	6147348	+	protein_coding_gene		unknown protein; FUNCTIONS IN: molecular_function unknown; INVOLVED IN: biological_process unknown; LOCATED IN: chloroplast; EXPRESSED IN: 17 plant structures; EXPRESSED DURING: 10 growth stages; Has 63 Blast hits to 63 proteins in 12 species: Archae - 0; Bacteria - 0; Metazoa - 0; Fungi - 0; Plants - 63; Viruses - 0; Other Eukaryotes - 0 (source: NCBI BLink).
AT1G09590	4677.78	1.27297	0.235806	5.39839	6.72e-08	2.09e-06	Chr1	3106502	3107772	+	protein_coding_gene		Translation protein SH3-like family protein
AT3G26200	240.975	1.27194	0.304878	4.17197	3.02e-05	0.000412945	Chr3	9589282	9591179	+	protein_coding_gene	CYP71B22	cytochrome P450, family 71, subfamily B, polypeptide 22
AT1G24450	433.162	1.27157	0.243654	5.21874	1.8e-07	5.03e-06	Chr1	8664153	8665289	+	protein_coding_gene	NFD2	Ribonuclease III family protein
AT4G16500	1140.79	1.27156	0.311322	4.0844	4.42e-05	0.000562469	Chr4	9301388	9302022	-	protein_coding_gene		Cystatin/monellin superfamily protein
AT1G68760	517.626	1.27085	0.273035	4.65453	3.25e-06	6.11e-05	Chr1	25829042	25829813	+	protein_coding_gene	ATNUDT1, ATNUDX1, NUDX1	nudix hydrolase 1
AT1G29040	614.321	1.27083	0.287817	4.41541	1.01e-05	0.000160572	Chr1	10134069	10136241	+	protein_coding_gene		unknown protein; LOCATED IN: chloroplast, vacuole; EXPRESSED IN: 22 plant structures; EXPRESSED DURING: 13 growth stages; CONTAINS InterPro DOMAIN/s: Conserved hypothetical protein CHP02058 (InterPro:IPR011719); Has 190 Blast hits to 190 proteins in 92 species: Archae - 2; Bacteria - 141; Metazoa - 0; Fungi - 0; Plants - 32; Viruses - 0; Other Eukaryotes - 15 (source: NCBI BLink).
AT1G54500	15006.8	1.27047	0.230947	5.50113	3.77e-08	1.26e-06	Chr1	20356954	20357788	-	protein_coding_gene		Rubredoxin-like superfamily protein
AT3G50920	219.348	1.26786	0.296006	4.28321	1.84e-05	0.000268296	Chr3	18922372	18923716	-	protein_coding_gene		Phosphatidic acid phosphatase (PAP2) family protein
AT3G10210	395.049	1.26747	0.274284	4.621	3.82e-06	6.99e-05	Chr3	3160237	3161614	-	protein_coding_gene		SEC14 cytosolic factor family protein / phosphoglyceride transfer family protein
AT1G69890	456.926	1.26659	0.282897	4.4772	7.56e-06	0.000125231	Chr1	26323111	26324616	-	protein_coding_gene		Protein of unknown function (DUF569)
AT1G72175	145.125	1.2665	0.317422	3.98995	6.61e-05	0.000796256	Chr1	27157875	27159558	+	protein_coding_gene		RING/U-box protein with domain of unknown function (DUF 1232)
AT2G29540	227.258	1.26633	0.290883	4.35338	1.34e-05	0.000204039	Chr2	12642521	12643944	+	protein_coding_gene	ATRPC14, ATRPAC14, RPC14	RNApolymerase 14 kDa subunit
AT5G40780	401.055	1.26618	0.390391	3.24336	0.00118127	0.00844594	Chr5	16323651	16327281	+	protein_coding_gene	LHT1	lysine histidine transporter 1
AT3G15900	717.511	1.26596	0.217211	5.82824	5.6e-09	2.31e-07	Chr3	5376251	5377179	-	protein_coding_gene		unknown protein; FUNCTIONS IN: molecular_function unknown; INVOLVED IN: biological_process unknown; LOCATED IN: chloroplast; EXPRESSED IN: 23 plant structures; EXPRESSED DURING: 13 growth stages; Has 26 Blast hits to 26 proteins in 10 species: Archae - 0; Bacteria - 0; Metazoa - 0; Fungi - 0; Plants - 26; Viruses - 0; Other Eukaryotes - 0 (source: NCBI BLink).
AT5G43260	652.521	1.26532	0.236111	5.359	8.37e-08	2.55e-06	Chr5	17357377	17358082	-	protein_coding_gene		chaperone protein dnaJ-related
AT4G25740	3626.41	1.26523	0.246979	5.12282	3.01e-07	7.72e-06	Chr4	13107250	13108827	-	protein_coding_gene		RNA binding Plectin/S10 domain-containing protein
AT4G26190	181.588	1.26465	0.366944	3.44644	0.000568026	0.00471759	Chr4	13262236	13266966	-	protein_coding_gene		Haloacid dehalogenase-like hydrolase (HAD) superfamily protein
AT2G41705	252.703	1.26378	0.331434	3.81306	0.000137258	0.00146984	Chr2	17397274	17400081	+	protein_coding_gene		camphor resistance CrcB family protein
AT4G17310	147.342	1.26365	0.395956	3.1914	0.00141585	0.0098132	Chr4	9685178	9686928	-	protein_coding_gene		unknown protein; LOCATED IN: chloroplast; EXPRESSED IN: 9 plant structures; EXPRESSED DURING: LP.04 four leaves visible, 4 anthesis, petal differentiation and expansion stage; BEST Arabidopsis thaliana protein match is: unknown protein (TAIR:AT5G47455.7); Has 164 Blast hits to 164 proteins in 12 species: Archae - 0; Bacteria - 0; Metazoa - 0; Fungi - 0; Plants - 164; Viruses - 0; Other Eukaryotes…
AT1G76680	4464.52	1.26351	0.27049	4.67119	2.99e-06	5.72e-05	Chr1	28776846	28778467	+	protein_coding_gene	OPR1, ATOPR1	12-oxophytodienoate reductase 1
AT5G23740	5324.88	1.26221	0.243264	5.18866	2.12e-07	5.78e-06	Chr5	8008010	8009436	-	protein_coding_gene	RPS11-BETA	ribosomal protein S11-beta
AT2G03690	397.79	1.25877	0.263626	4.77482	1.8e-06	3.65e-05	Chr2	1121900	1123171	-	protein_coding_gene		coenzyme Q biosynthesis Coq4 family protein / ubiquinone biosynthesis Coq4 family protein
AT5G45280	708.493	1.25801	0.212773	5.91246	3.37e-09	1.47e-07	Chr5	18345595	18349695	+	protein_coding_gene		Pectinacetylesterase family protein
AT1G78190	117.787	1.25771	0.367435	3.42295	0.000619459	0.00506566	Chr1	29418620	29418994	-	protein_coding_gene		Trm112p-like protein
AT4G34720	7118.79	1.25732	0.20938	6.00495	1.91e-09	8.81e-08	Chr4	16567824	16569295	-	protein_coding_gene	AVA-P1, VHA-C1, ATVHA-C1	ATPase, F0/V0 complex, subunit C protein
AT2G45710	631.832	1.25526	0.351921	3.56688	0.000361252	0.00328212	Chr2	18831161	18832211	+	protein_coding_gene		Zinc-binding ribosomal protein family protein
AT1G77440	1055.98	1.25505	0.210912	5.95058	2.67e-09	1.2e-07	Chr1	29096020	29098450	+	protein_coding_gene	PBC2	20S proteasome beta subunit C2
AT2G36530	22413.5	1.25471	0.225653	5.56033	2.69e-08	9.3e-07	Chr2	15320756	15323869	-	protein_coding_gene	LOS2, ENO2	Enolase
AT1G80750	598.954	1.25467	0.283105	4.43182	9.34e-06	0.00014972	Chr1	30348801	30350564	+	protein_coding_gene		Ribosomal protein L30/L7 family protein
AT4G30280	340.38	1.25381	0.294272	4.26072	2.04e-05	0.000292762	Chr4	14825808	14827047	-	protein_coding_gene	ATXTH18, XTH18	xyloglucan endotransglucosylase/hydrolase 18
AT5G56940	1035.02	1.25372	0.240409	5.21492	1.84e-07	5.12e-06	Chr5	23030786	23032411	+	protein_coding_gene		Ribosomal protein S16 family protein
AT3G57490	784.434	1.25322	0.311112	4.02821	5.62e-05	0.000690873	Chr3	21279666	21280948	-	protein_coding_gene		Ribosomal protein S5 family protein
AT5G46530	120.856	1.25292	0.359092	3.48914	0.000484585	0.00417621	Chr5	18875525	18876898	+	protein_coding_gene		AWPM-19-like family protein
AT5G67510	2750.87	1.25184	0.261489	4.78735	1.69e-06	3.48e-05	Chr5	26937813	26938451	-	protein_coding_gene		Translation protein SH3-like family protein
AT2G18030	596.037	1.25182	0.254068	4.92713	8.34e-07	1.86e-05	Chr2	7840067	7841823	+	protein_coding_gene		Peptide methionine sulfoxide reductase family protein
AT1G77370	1152.42	1.25137	0.267603	4.67623	2.92e-06	5.6e-05	Chr1	29073843	29074796	+	protein_coding_gene		Glutaredoxin family protein
AT1G21720	1881.32	1.2512	0.226694	5.51934	3.4e-08	1.15e-06	Chr1	7626283	7628262	+	protein_coding_gene	PBC1	proteasome beta subunit C1
AT1G55190	611.641	1.24981	0.262943	4.75316	2e-06	3.99e-05	Chr1	20588397	20589199	+	protein_coding_gene	PRA1.F2, PRA7	PRA1 (Prenylated rab acceptor) family protein
AT2G17120	642.64	1.24979	0.352878	3.54171	0.000397548	0.00357675	Chr2	7459047	7460819	+	protein_coding_gene	LYM2	lysm domain GPI-anchored protein 2 precursor
AT3G03600	1471.44	1.24838	0.269598	4.63052	3.65e-06	6.73e-05	Chr3	867660	868578	-	protein_coding_gene	RPS2	ribosomal protein S2
AT1G09310	55257.1	1.24648	0.174945	7.12502	1.04e-12	9.32e-11	Chr1	3009055	3009880	+	protein_coding_gene		Protein of unknown function, DUF538
AT1G34418	441.221	1.2459	0.326953	3.81063	0.000138611	0.00148284	Chr1	12582122	12582721	+	other_RNA
AT1G10030	338.646	1.24424	0.261609	4.7561	1.97e-06	3.95e-05	Chr1	3273825	3275837	+	protein_coding_gene	ERG28	homolog of yeast ergosterol28
AT5G24735	1219.62	1.24261	0.214758	5.7861	7.2e-09	2.9e-07	Chr5	8468331	8469262	-	other_RNA
AT5G49480	3112.75	1.24258	0.312191	3.98019	6.89e-05	0.0008236	Chr5	20070743	20071638	+	protein_coding_gene	ATCP1, CP1	Ca2+-binding protein 1
AT5G58310	137.779	1.24256	0.368894	3.36834	0.000756219	0.00594635	Chr5	23574992	23576084	-	protein_coding_gene	ATMES18, MES18	methyl esterase 18
AT2G05380	22541.2	1.24228	0.296437	4.19069	2.78e-05	0.000384251	Chr2	1966816	1968037	+	protein_coding_gene	GRP3S	glycine-rich protein 3 short isoform
AT5G23920	2234.7	1.2422	0.223079	5.56843	2.57e-08	8.92e-07	Chr5	8073224	8074170	-	protein_coding_gene		unknown protein; FUNCTIONS IN: molecular_function unknown; INVOLVED IN: biological_process unknown; LOCATED IN: plasma membrane, vacuole; EXPRESSED IN: 22 plant structures; EXPRESSED DURING: 13 growth stages; BEST Arabidopsis thaliana protein match is: unknown protein (TAIR:AT5G52420.1); Has 1807 Blast hits to 1807 proteins in 277 species: Archae - 0; Bacteria - 0; Metazoa - 736; Fungi - 347; Pla…
AT4G16695	651.632	1.2421	0.273715	4.53793	5.68e-06	9.78e-05	Chr4	9394183	9395517	+	protein_coding_gene		unknown protein; FUNCTIONS IN: molecular_function unknown; INVOLVED IN: biological_process unknown; LOCATED IN: endomembrane system; Has 35333 Blast hits to 34131 proteins in 2444 species: Archae - 798; Bacteria - 22429; Metazoa - 974; Fungi - 991; Plants - 531; Viruses - 0; Other Eukaryotes - 9610 (source: NCBI BLink).
AT3G58470	652.23	1.24122	0.286141	4.33781	1.44e-05	0.000216557	Chr3	21626671	21628569	-	protein_coding_gene		nucleic acid binding;methyltransferases
AT4G17010	181.903	1.24121	0.342294	3.62616	0.000287666	0.00272406	Chr4	9575812	9577967	+	protein_coding_gene		unknown protein; Has 30201 Blast hits to 17322 proteins in 780 species: Archae - 12; Bacteria - 1396; Metazoa - 17338; Fungi - 3422; Plants - 5037; Viruses - 0; Other Eukaryotes - 2996 (source: NCBI BLink).
AT3G62810	614.452	1.24104	0.227436	5.45667	4.85e-08	1.58e-06	Chr3	23227682	23228398	+	protein_coding_gene		complex 1 family protein / LVR family protein
AT5G17190	1956.34	1.24089	0.242906	5.10853	3.25e-07	8.21e-06	Chr5	5652218	5652983	+	protein_coding_gene		FUNCTIONS IN: molecular_function unknown; INVOLVED IN: intracellular protein transport; LOCATED IN: endomembrane system, integral to membrane, endoplasmic reticulum; EXPRESSED IN: 23 plant structures; EXPRESSED DURING: 13 growth stages; CONTAINS InterPro DOMAIN/s: B-cell receptor-associated 31-like (InterPro:IPR008417); BEST Arabidopsis thaliana protein match is: unknown protein (TAIR:AT3G03160.1…
AT4G38495	283.35	1.24024	0.265627	4.66911	3.03e-06	5.76e-05	Chr4	18007357	18008071	-	protein_coding_gene		CONTAINS InterPro DOMAIN/s: YL1 nuclear, C-terminal (InterPro:IPR013272); Has 279 Blast hits to 279 proteins in 147 species: Archae - 0; Bacteria - 0; Metazoa - 94; Fungi - 133; Plants - 35; Viruses - 0; Other Eukaryotes - 17 (source: NCBI BLink).
AT1G09815	664.975	1.24012	0.283896	4.36822	1.25e-05	0.000192443	Chr1	3189369	3190242	+	protein_coding_gene	POLD4	polymerase delta 4
AT1G29060	176.181	1.23946	0.353102	3.51019	0.000447782	0.00392804	Chr1	10147693	10149686	+	protein_coding_gene		Target SNARE coiled-coil domain protein
AT3G09085	218.72	1.23782	0.341716	3.62235	0.000291934	0.00275956	Chr3	2782133	2782740	+	protein_coding_gene		Protein of unknown function (DUF962)
AT1G26910	455.376	1.2378	0.339908	3.64157	0.000270982	0.00259028	Chr1	9321650	9322965	+	protein_coding_gene	RPL10B	Ribosomal protein L16p/L10e family protein
AT3G17780	842.715	1.23613	0.222923	5.54509	2.94e-08	1.01e-06	Chr3	6086913	6088371	+	protein_coding_gene		FUNCTIONS IN: molecular_function unknown; INVOLVED IN: intracellular protein transport; LOCATED IN: endomembrane system, integral to membrane, endoplasmic reticulum; EXPRESSED IN: 23 plant structures; EXPRESSED DURING: 13 growth stages; CONTAINS InterPro DOMAIN/s: B-cell receptor-associated 31-like (InterPro:IPR008417); BEST Arabidopsis thaliana protein match is: B-cell receptor-associated 31-lik…
AT1G20340	174964	1.23544	0.239928	5.14921	2.62e-07	6.89e-06	Chr1	7042429	7043363	-	protein_coding_gene	DRT112, PETE2	Cupredoxin superfamily protein
AT3G60770	8116.64	1.23515	0.234693	5.26283	1.42e-07	4.07e-06	Chr3	22460189	22461779	-	protein_coding_gene		Ribosomal protein S13/S15
AT3G03150	4088.51	1.23501	0.197411	6.25605	3.95e-10	2.15e-08	Chr3	727554	729504	-	protein_coding_gene		unknown protein; FUNCTIONS IN: molecular_function unknown; INVOLVED IN: biological_process unknown; LOCATED IN: mitochondrion; EXPRESSED IN: 22 plant structures; EXPRESSED DURING: 13 growth stages; BEST Arabidopsis thaliana protein match is: unknown protein (TAIR:AT5G17165.1); Has 39 Blast hits to 39 proteins in 11 species: Archae - 0; Bacteria - 0; Metazoa - 0; Fungi - 0; Plants - 39; Viruses - …
AT5G52810	468.642	1.23492	0.261993	4.71358	2.43e-06	4.76e-05	Chr5	21399331	21400603	+	protein_coding_gene		NAD(P)-binding Rossmann-fold superfamily protein
AT4G04330	2224.48	1.23424	0.219641	5.61934	1.92e-08	6.88e-07	Chr4	2116553	2118597	-	protein_coding_gene		Chaperonin-like RbcX protein
AT3G51100	274.787	1.23403	0.316151	3.90329	9.49e-05	0.00108036	Chr3	18980263	18982291	-	protein_coding_gene		unknown protein; Has 48 Blast hits to 48 proteins in 16 species: Archae - 0; Bacteria - 0; Metazoa - 0; Fungi - 0; Plants - 48; Viruses - 0; Other Eukaryotes - 0 (source: NCBI BLink).
AT1G52300	11006.4	1.23391	0.251233	4.9114	9.04e-07	2e-05	Chr1	19474898	19476234	-	protein_coding_gene		Zinc-binding ribosomal protein family protein
AT5G44910	210.385	1.23235	0.317988	3.87545	0.00010643	0.0011838	Chr5	18137354	18138235	+	protein_coding_gene		Toll-Interleukin-Resistance (TIR) domain family protein
AT4G26670	2683.33	1.23208	0.247789	4.97229	6.62e-07	1.53e-05	Chr4	13452117	13453984	+	protein_coding_gene		Mitochondrial import inner membrane translocase subunit Tim17/Tim22/Tim23 family protein
AT2G27775	450.12	1.23087	0.321685	3.82631	0.000130078	0.00140497	Chr2	11842267	11843293	-	protein_coding_gene		FUNCTIONS IN: molecular_function unknown; INVOLVED IN: biological_process unknown; LOCATED IN: chloroplast; EXPRESSED IN: 22 plant structures; EXPRESSED DURING: 13 growth stages; BEST Arabidopsis thaliana protein match is: Tetratricopeptide repeat (TPR)-like superfamily protein (TAIR:AT2G27800.1); Has 21 Blast hits to 21 proteins in 5 species: Archae - 0; Bacteria - 0; Metazoa - 0; Fungi - 0; Pla…
AT3G13882	1314.59	1.2293	0.271836	4.5222	6.12e-06	0.000104262	Chr3	4574521	4576048	+	protein_coding_gene		Ribosomal protein L34
AT3G06310	779.38	1.22903	0.270773	4.53897	5.65e-06	9.75e-05	Chr3	1912805	1914408	-	protein_coding_gene		Cox19-like CHCH family protein
AT5G10745	305.874	1.2252	0.291189	4.20757	2.58e-05	0.000359846	Chr5	3396475	3398063	+	protein_coding_gene		unknown protein; FUNCTIONS IN: molecular_function unknown; INVOLVED IN: biological_process unknown; LOCATED IN: endomembrane system; BEST Arabidopsis thaliana protein match is: unknown protein (TAIR:AT5G24980.1); Has 35333 Blast hits to 34131 proteins in 2444 species: Archae - 798; Bacteria - 22429; Metazoa - 974; Fungi - 991; Plants - 531; Viruses - 0; Other Eukaryotes - 9610 (source: NCBI BLink…
AT1G34200	615.792	1.22349	0.269215	4.54466	5.5e-06	9.55e-05	Chr1	12455708	12457412	+	protein_coding_gene		Glyceraldehyde-3-phosphate dehydrogenase-like family protein
AT5G07250	491.218	1.22307	0.246623	4.95927	7.08e-07	1.61e-05	Chr5	2274260	2275990	-	protein_coding_gene	ATRBL3, RBL3	RHOMBOID-like protein 3
AT3G48140	12088.9	1.22285	0.228463	5.35251	8.67e-08	2.63e-06	Chr3	17778356	17779549	+	protein_coding_gene		B12D protein
AT1G51760	655.042	1.22263	0.228972	5.33966	9.31e-08	2.8e-06	Chr1	19199419	19201642	+	protein_coding_gene	IAR3, JR3	peptidase M20/M25/M40 family protein
AT3G25600	300.698	1.22213	0.343006	3.56302	0.000366615	0.00332233	Chr3	9307254	9307967	+	protein_coding_gene		Calcium-binding EF-hand family protein
AT4G02620	2483.77	1.2213	0.193187	6.32186	2.58e-10	1.48e-08	Chr4	1149248	1151346	-	protein_coding_gene		vacuolar ATPase subunit F family protein
AT3G16420	43303.4	1.22046	0.31919	3.82362	0.000131504	0.0014175	Chr3	5579386	5580953	+	protein_coding_gene	PBP1, JAL30	PYK10-binding protein 1
AT2G04390	3215.72	1.21961	0.267034	4.56723	4.94e-06	8.78e-05	Chr2	1527016	1528493	+	protein_coding_gene		Ribosomal S17 family protein
AT3G09970	351.651	1.21954	0.328702	3.71019	0.000207108	0.00207088	Chr3	3063774	3065575	+	protein_coding_gene		Calcineurin-like metallo-phosphoesterase superfamily protein
AT5G54710	284.569	1.21899	0.349431	3.4885	0.000485742	0.00418277	Chr5	22227574	22230500	-	protein_coding_gene		Ankyrin repeat family protein
AT1G02475	829.964	1.2186	0.265476	4.59024	4.43e-06	7.95e-05	Chr1	513843	515404	-	protein_coding_gene		Polyketide cyclase/dehydrase and lipid transport superfamily protein
AT5G26210	779.457	1.21758	0.239175	5.09075	3.57e-07	8.94e-06	Chr5	9158318	9160383	-	protein_coding_gene	AL4	alfin-like 4
AT3G06680	1191.09	1.21589	0.20149	6.03447	1.59e-09	7.54e-08	Chr3	2114151	2114948	-	protein_coding_gene		Ribosomal L29e protein family
AT2G13360	64582.9	1.21553	0.252554	4.81295	1.49e-06	3.11e-05	Chr2	5539240	5541358	-	protein_coding_gene	AGT, AGT1, SGAT	alanine:glyoxylate aminotransferase
AT2G22795	406.595	1.2149	0.323634	3.75392	0.000174088	0.0018006	Chr2	9697233	9699897	-	protein_coding_gene		unknown protein; BEST Arabidopsis thaliana protein match is: unknown protein (TAIR:AT4G37820.1); Has 799854 Blast hits to 188815 proteins in 4452 species: Archae - 4529; Bacteria - 144236; Metazoa - 287749; Fungi - 87083; Plants - 43826; Viruses - 3662; Other Eukaryotes - 228769 (source: NCBI BLink).
AT1G25275	2431.33	1.21473	0.259323	4.68422	2.81e-06	5.41e-05	Chr1	8860671	8861364	+	protein_coding_gene		unknown protein; FUNCTIONS IN: molecular_function unknown; INVOLVED IN: response to karrikin; LOCATED IN: endomembrane system; EXPRESSED IN: 23 plant structures; EXPRESSED DURING: 13 growth stages; Has 18 Blast hits to 18 proteins in 4 species: Archae - 0; Bacteria - 0; Metazoa - 0; Fungi - 0; Plants - 18; Viruses - 0; Other Eukaryotes - 0 (source: NCBI BLink).
AT1G27050	465.012	1.21214	0.325581	3.723	0.000196873	0.001991	Chr1	9393690	9394592	+	protein_coding_gene	ATHB54, HB54	homeobox protein 54
AT1G53530	303.658	1.21135	0.357622	3.38724	0.000705985	0.00562214	Chr1	19978146	19980084	+	protein_coding_gene		Peptidase S24/S26A/S26B/S26C family protein
AT4G34870	18863.7	1.21071	0.265004	4.56866	4.91e-06	8.74e-05	Chr4	16614327	16615313	+	protein_coding_gene	ROC5, ATCYP1	rotamase cyclophilin 5
AT2G26440	542.185	1.2107	0.262149	4.61835	3.87e-06	7.06e-05	Chr2	11247383	11249493	+	protein_coding_gene		Plant invertase/pectin methylesterase inhibitor superfamily
AT2G29180	1841.13	1.2098	0.325679	3.7147	0.000203446	0.00204098	Chr2	12543023	12543835	+	protein_coding_gene		unknown protein; FUNCTIONS IN: molecular_function unknown; INVOLVED IN: biological_process unknown; LOCATED IN: chloroplast thylakoid membrane; EXPRESSED IN: 23 plant structures; EXPRESSED DURING: 13 growth stages; Has 34 Blast hits to 33 proteins in 16 species: Archae - 0; Bacteria - 0; Metazoa - 0; Fungi - 0; Plants - 33; Viruses - 0; Other Eukaryotes - 1 (source: NCBI BLink).
AT3G12370	881.445	1.20962	0.257742	4.69313	2.69e-06	5.19e-05	Chr3	3937190	3938094	-	protein_coding_gene		Ribosomal protein L10 family protein
AT4G23470	3554.1	1.20937	0.219493	5.50984	3.59e-08	1.21e-06	Chr4	12249049	12251396	+	protein_coding_gene		PLAC8 family protein
AT5G18850	896.696	1.20926	0.343908	3.51622	0.00043774	0.00385744	Chr5	6286847	6287590	+	protein_coding_gene		unknown protein; FUNCTIONS IN: molecular_function unknown; INVOLVED IN: biological_process unknown; LOCATED IN: endomembrane system; EXPRESSED IN: 23 plant structures; EXPRESSED DURING: 13 growth stages; Has 1807 Blast hits to 1807 proteins in 277 species: Archae - 0; Bacteria - 0; Metazoa - 736; Fungi - 347; Plants - 385; Viruses - 0; Other Eukaryotes - 339 (source: NCBI BLink).
AT4G05390	787.908	1.20886	0.269898	4.47894	7.5e-06	0.000124504	Chr4	2738531	2740667	-	protein_coding_gene	ATRFNR1, RFNR1	root FNR 1
AT2G22425	1008.75	1.20835	0.208252	5.80234	6.54e-09	2.66e-07	Chr2	9514936	9515535	+	protein_coding_gene		Microsomal signal peptidase 12 kDa subunit (SPC12)
AT5G19510	13600.2	1.20808	0.285998	4.22408	2.4e-05	0.000337629	Chr5	6581658	6583248	-	protein_coding_gene		Translation elongation factor EF1B/ribosomal protein S6 family protein
AT4G00970	262.532	1.20805	0.310316	3.89295	9.9e-05	0.00111823	Chr4	418437	421694	+	protein_coding_gene	CRK41	cysteine-rich RLK (RECEPTOR-like protein kinase) 41
AT3G60245	9614.55	1.20759	0.209139	5.77412	7.74e-09	3.09e-07	Chr3	22268746	22270006	+	protein_coding_gene		Zinc-binding ribosomal protein family protein
AT4G00030	687.227	1.20598	0.245834	4.90568	9.31e-07	2.06e-05	Chr4	13527	14413	+	protein_coding_gene		Plastid-lipid associated protein PAP / fibrillin family protein
AT3G56210	575.139	1.20565	0.224413	5.37246	7.77e-08	2.39e-06	Chr3	20852385	20855610	-	protein_coding_gene		ARM repeat superfamily protein
AT1G61667	182.712	1.20519	0.306354	3.93399	8.35e-05	0.000968262	Chr1	22767663	22768501	+	protein_coding_gene		Protein of unknown function, DUF538
AT4G15000	11657.8	1.20455	0.303562	3.96807	7.25e-05	0.000859395	Chr4	8571833	8572489	+	protein_coding_gene		Ribosomal L27e protein family
AT1G05135	2713	1.20402	0.359741	3.3469	0.000817194	0.006323	Chr1	1477500	1478821	-	pseudogene
AT1G54250	263.873	1.20301	0.280388	4.29052	1.78e-05	0.000260683	Chr1	20254938	20256557	+	protein_coding_gene	ATRPABC16.5, NRPB8A, NRPE8A	RNA polymerase Rpb8
AT3G11530	504.182	1.20256	0.315564	3.81084	0.000138497	0.00148237	Chr3	3628594	3630536	-	protein_coding_gene		Vacuolar protein sorting 55 (VPS55) family protein
AT3G15010	1139.61	1.20195	0.275755	4.35875	1.31e-05	0.000200091	Chr3	5052731	5054942	+	protein_coding_gene		RNA-binding (RRM/RBD/RNP motifs) family protein
AT2G16710	408.237	1.20094	0.244508	4.91167	9.03e-07	2e-05	Chr2	7248138	7250291	+	protein_coding_gene		Iron-sulphur cluster biosynthesis family protein
AT1G28330	9887.27	1.20078	0.225655	5.32131	1.03e-07	3.06e-06	Chr1	9933884	9935271	-	protein_coding_gene	DRM1, DYL1	dormancy-associated protein-like 1
AT4G30670	1228.11	1.20006	0.361336	3.32117	0.000896423	0.00680246	Chr4	14957358	14957962	-	protein_coding_gene		Putative membrane lipoprotein
AT2G47170	8683.77	1.1997	0.196293	6.1118	9.85e-10	4.9e-08	Chr2	19366623	19368840	+	protein_coding_gene	ARF1A1C	Ras-related small GTP-binding family protein
AT4G29410	3502.03	1.19959	0.234721	5.11069	3.21e-07	8.13e-06	Chr4	14468244	14470167	-	protein_coding_gene		Ribosomal L28e protein family
AT3G58700	2045.48	1.19812	0.264216	4.53464	5.77e-06	9.9e-05	Chr3	21711563	21712955	+	protein_coding_gene		Ribosomal L5P family protein
AT2G01080	449.009	1.19791	0.272876	4.38995	1.13e-05	0.000176861	Chr2	77888	79334	+	protein_coding_gene		Late embryogenesis abundant (LEA) hydroxyproline-rich glycoprotein family
AT3G22840	169.443	1.19759	0.367687	3.25709	0.0011256	0.00812982	Chr3	8084447	8085560	-	protein_coding_gene	ELIP1, ELIP	Chlorophyll A-B binding family protein
AT3G29330	107.699	1.19694	0.370237	3.2329	0.00122542	0.00870021	Chr3	11257684	11259055	-	protein_coding_gene		unknown protein; Has 37 Blast hits to 34 proteins in 12 species: Archae - 0; Bacteria - 0; Metazoa - 2; Fungi - 0; Plants - 35; Viruses - 0; Other Eukaryotes - 0 (source: NCBI BLink).
AT4G27960	1821.02	1.19599	0.179897	6.64818	2.97e-11	2.07e-09	Chr4	13915820	13917420	-	protein_coding_gene	UBC9	ubiquitin conjugating enzyme 9
AT4G33250	3152.33	1.19588	0.223908	5.34095	9.25e-08	2.78e-06	Chr4	16038867	16040711	-	protein_coding_gene	EIF3K, TIF3K1, ATTIF3K1	eukaryotic translation initiation factor 3K
AT3G49110	1369.1	1.19545	0.321204	3.72179	0.000197817	0.00199675	Chr3	18200664	18203142	+	protein_coding_gene	PRX33, PRXCA, ATPRX33, ATPCA	peroxidase CA
AT1G03210	262.976	1.19436	0.270177	4.42065	9.84e-06	0.000156961	Chr1	782948	784240	+	protein_coding_gene		Phenazine biosynthesis PhzC/PhzF protein
AT1G21050	482.974	1.19411	0.302782	3.94379	8.02e-05	0.000934933	Chr1	7366775	7367678	+	protein_coding_gene		Protein of unknown function, DUF617
AT4G36040	5204.5	1.19398	0.166847	7.15612	8.3e-13	7.64e-11	Chr4	17049171	17050274	-	protein_coding_gene		Chaperone DnaJ-domain superfamily protein
AT3G22630	1038.9	1.19369	0.251547	4.7454	2.08e-06	4.13e-05	Chr3	8009540	8010844	-	protein_coding_gene	PBD1, PRCGB	20S proteasome beta subunit D1
AT4G36130	4914.9	1.19368	0.240584	4.96161	6.99e-07	1.59e-05	Chr4	17097565	17098879	+	protein_coding_gene		Ribosomal protein L2 family
AT4G29260	1381.81	1.19317	0.234793	5.08178	3.74e-07	9.31e-06	Chr4	14422152	14423603	-	protein_coding_gene		HAD superfamily, subfamily IIIB acid phosphatase
AT5G42850	1789.53	1.19222	0.248104	4.80531	1.55e-06	3.21e-05	Chr5	17181707	17182623	-	protein_coding_gene		Thioredoxin superfamily protein
AT4G15765	224.213	1.19197	0.313333	3.80417	0.000142283	0.00151603	Chr4	8975404	8977211	-	protein_coding_gene		FAD/NAD(P)-binding oxidoreductase family protein
AT4G15920	1796.5	1.19075	0.269282	4.42193	9.78e-06	0.000156148	Chr4	9030517	9033395	-	protein_coding_gene	SWEET17, AtSWEET17	Nodulin MtN3 family protein
AT1G72020	4454.82	1.19069	0.256913	4.63458	3.58e-06	6.62e-05	Chr1	27109291	27110431	-	protein_coding_gene		unknown protein; Has 52 Blast hits to 52 proteins in 18 species: Archae - 0; Bacteria - 0; Metazoa - 0; Fungi - 0; Plants - 52; Viruses - 0; Other Eukaryotes - 0 (source: NCBI BLink).
AT4G39200	11735.7	1.19058	0.254787	4.67284	2.97e-06	5.68e-05	Chr4	18257336	18258680	+	protein_coding_gene		Ribosomal protein S25 family protein
AT5G05710	349.935	1.18977	0.274322	4.33711	1.44e-05	0.000217096	Chr5	1715875	1716499	+	protein_coding_gene		Pleckstrin homology (PH) domain superfamily protein
AT1G22840	2662.45	1.18939	0.24079	4.93954	7.83e-07	1.76e-05	Chr1	8079287	8080574	+	protein_coding_gene	CYTC-1, ATCYTC-A	CYTOCHROME C-1
AT3G18130	2337.34	1.18916	0.239668	4.96167	6.99e-07	1.59e-05	Chr3	6210904	6212433	-	protein_coding_gene	RACK1C_AT	receptor for activated C kinase 1C
AT4G34190	7390.26	1.189	0.234174	5.07744	3.83e-07	9.49e-06	Chr4	16372388	16373626	-	protein_coding_gene	44075	stress enhanced protein 1
AT3G62400	1005.66	1.18839	0.276815	4.29307	1.76e-05	0.000258242	Chr3	23089641	23090737	+	protein_coding_gene		unknown protein; Has 4 Blast hits to 4 proteins in 1 species: Archae - 0; Bacteria - 0; Metazoa - 0; Fungi - 0; Plants - 4; Viruses - 0; Other Eukaryotes - 0 (source: NCBI BLink).
AT4G11360	1256.43	1.18821	0.241443	4.92129	8.6e-07	1.91e-05	Chr4	6906014	6906759	+	protein_coding_gene	RHA1B	RING-H2 finger A1B
AT2G21020	153.257	1.18723	0.355781	3.33697	0.000846967	0.00649002	Chr2	9022778	9024211	-	pseudogene
AT2G35790	977.502	1.18666	0.26221	4.5256	6.02e-06	0.000102848	Chr2	15040679	15042123	+	protein_coding_gene		unknown protein; CONTAINS InterPro DOMAIN/s: Protein of unknown function DUF1301 (InterPro:IPR009724); Has 116 Blast hits to 116 proteins in 49 species: Archae - 0; Bacteria - 0; Metazoa - 53; Fungi - 6; Plants - 49; Viruses - 0; Other Eukaryotes - 8 (source: NCBI BLink).
AT5G10480	1996.84	1.1859	0.218045	5.43879	5.36e-08	1.72e-06	Chr5	3297804	3300151	-	protein_coding_gene	PAS2, PEP	Protein-tyrosine phosphatase-like, PTPLA
AT3G56800	6084.93	1.18586	0.30371	3.90459	9.44e-05	0.00107568	Chr3	21034537	21036077	-	protein_coding_gene	CAM3, acam-3	calmodulin 3
AT5G53650	328.845	1.18586	0.34947	3.3933	0.000690559	0.00553436	Chr5	21791177	21792441	+	protein_coding_gene		unknown protein; FUNCTIONS IN: molecular_function unknown; INVOLVED IN: biological_process unknown; LOCATED IN: endomembrane system; EXPRESSED IN: 23 plant structures; EXPRESSED DURING: 15 growth stages; Has 30201 Blast hits to 17322 proteins in 780 species: Archae - 12; Bacteria - 1396; Metazoa - 17338; Fungi - 3422; Plants - 5037; Viruses - 0; Other Eukaryotes - 2996 (source: NCBI BLink).
AT1G28395	469.312	1.18569	0.28927	4.09888	4.15e-05	0.000535366	Chr1	9969321	9971681	-	protein_coding_gene		unknown protein; FUNCTIONS IN: molecular_function unknown; INVOLVED IN: biological_process unknown; LOCATED IN: chloroplast; EXPRESSED IN: 22 plant structures; EXPRESSED DURING: 13 growth stages; BEST Arabidopsis thaliana protein match is: unknown protein (TAIR:AT2G33847.2); Has 89 Blast hits to 89 proteins in 11 species: Archae - 0; Bacteria - 0; Metazoa - 0; Fungi - 0; Plants - 89; Viruses - 0;…
AT2G27710	5667.07	1.18365	0.229931	5.14784	2.64e-07	6.93e-06	Chr2	11816634	11817867	+	protein_coding_gene		60S acidic ribosomal protein family
AT1G75960	850.393	1.18335	0.280234	4.22272	2.41e-05	0.000339225	Chr1	28518033	28519874	+	protein_coding_gene		AMP-dependent synthetase and ligase family protein
AT5G25280	5669.62	1.18273	0.172564	6.85387	7.19e-12	5.53e-10	Chr5	8773789	8776000	+	protein_coding_gene		serine-rich protein-related
AT3G15395	280.345	1.18253	0.315766	3.74497	0.000180414	0.00185094	Chr3	5200639	5201514	+	protein_coding_gene		unknown protein; FUNCTIONS IN: molecular_function unknown; INVOLVED IN: biological_process unknown; LOCATED IN: endomembrane system; Has 35333 Blast hits to 34131 proteins in 2444 species: Archae - 798; Bacteria - 22429; Metazoa - 974; Fungi - 991; Plants - 531; Viruses - 0; Other Eukaryotes - 9610 (source: NCBI BLink).
AT3G59940	5366.07	1.18159	0.23266	5.07859	3.8e-07	9.44e-06	Chr3	22142900	22144439	+	protein_coding_gene		Galactose oxidase/kelch repeat superfamily protein
AT1G07130	284.709	1.18101	0.283781	4.16168	3.16e-05	0.000429247	Chr1	2187776	2188733	+	protein_coding_gene	STN1, ATSTN1	Nucleic acid-binding, OB-fold-like protein
AT1G26800	615.703	1.18044	0.264721	4.45918	8.23e-06	0.000134251	Chr1	9285099	9286324	-	protein_coding_gene		RING/U-box superfamily protein
AT4G23530	703.017	1.18039	0.226201	5.21833	1.81e-07	5.03e-06	Chr4	12279075	12280851	+	protein_coding_gene		Protein of unknown function (DUF793)
AT1G70490	5236.46	1.1798	0.259137	4.55278	5.29e-06	9.29e-05	Chr1	26563924	26565810	-	protein_coding_gene	ATARFA1D, ARFA1D	Ras-related small GTP-binding family protein
AT5G26340	1507.55	1.17978	0.294781	4.00223	6.27e-05	0.00075949	Chr5	9243511	9247066	-	protein_coding_gene	MSS1, STP13, ATSTP13	Major facilitator superfamily protein
AT5G67300	2304.41	1.17864	0.203313	5.79719	6.74e-09	2.73e-07	Chr5	26854022	26856006	+	protein_coding_gene	ATMYBR1, ATMYB44, MYBR1, MYB44	myb domain protein r1
AT1G13700	182.54	1.17784	0.353138	3.33536	0.000851895	0.00652272	Chr1	4694372	4696023	-	protein_coding_gene	PGL1	6-phosphogluconolactonase 1
AT5G11520	2563.54	1.17768	0.212909	5.53136	3.18e-08	1.09e-06	Chr5	3685089	3687764	-	protein_coding_gene	ASP3, YLS4	aspartate aminotransferase 3
AT5G62575	289.752	1.17768	0.356659	3.30197	0.000960089	0.00719323	Chr5	25117488	25118892	+	protein_coding_gene		unknown protein; FUNCTIONS IN: molecular_function unknown; INVOLVED IN: biological_process unknown; EXPRESSED IN: 25 plant structures; EXPRESSED DURING: 15 growth stages; BEST Arabidopsis thaliana protein match is: unknown protein (TAIR:AT3G47833.1); Has 35333 Blast hits to 34131 proteins in 2444 species: Archae - 798; Bacteria - 22429; Metazoa - 974; Fungi - 991; Plants - 531; Viruses - 0; Other…
AT2G21130	2480.11	1.17755	0.252089	4.67118	2.99e-06	5.72e-05	Chr2	9055398	9056232	-	protein_coding_gene		Cyclophilin-like peptidyl-prolyl cis-trans isomerase family protein
AT1G60960	384.025	1.17674	0.234814	5.01135	5.41e-07	1.29e-05	Chr1	22445310	22447214	-	protein_coding_gene	IRT3, ATIRT3	iron regulated transporter 3
AT5G42790	2954.4	1.17673	0.214194	5.49373	3.94e-08	1.31e-06	Chr5	17159044	17161070	-	protein_coding_gene	PAF1, ATPSM30, ARS5	proteasome alpha subunit F1
AT5G18490	410.584	1.17615	0.298508	3.94008	8.15e-05	0.000946571	Chr5	6134152	6136765	-	protein_coding_gene		Plant protein of unknown function (DUF946)
AT3G50685	4508.54	1.17581	0.220639	5.32912	9.87e-08	2.95e-06	Chr3	18834155	18834834	-	protein_coding_gene		unknown protein; Has 52 Blast hits to 46 proteins in 20 species: Archae - 0; Bacteria - 0; Metazoa - 0; Fungi - 0; Plants - 45; Viruses - 0; Other Eukaryotes - 7 (source: NCBI BLink).
AT2G07708	127.566	1.17522	0.352875	3.33042	0.000867154	0.00662763	Chr2	3386851	3388493	+	protein_coding_gene		unknown protein; BEST Arabidopsis thaliana protein match is: unknown protein (TAIR:ATMG00500.1); Has 9 Blast hits to 9 proteins in 2 species: Archae - 0; Bacteria - 0; Metazoa - 0; Fungi - 0; Plants - 9; Viruses - 0; Other Eukaryotes - 0 (source: NCBI BLink).
AT3G59520	249.347	1.17463	0.345098	3.40376	0.00066466	0.00536519	Chr3	21991826	21993263	+	protein_coding_gene	ATRBL13, RBL13	RHOMBOID-like protein 13
AT4G31130	974.349	1.17357	0.24566	4.7772	1.78e-06	3.62e-05	Chr4	15136935	15138840	-	protein_coding_gene		Protein of unknown function (DUF1218)
AT5G04260	499.445	1.17207	0.237684	4.93122	8.17e-07	1.82e-05	Chr5	1178644	1180036	-	protein_coding_gene	WCRKC2	WCRKC thioredoxin 2
AT1G02360	612.305	1.17185	0.268963	4.35692	1.32e-05	0.000201055	Chr1	471990	473160	-	protein_coding_gene		Chitinase family protein
AT5G41790	497.168	1.171	0.273365	4.28366	1.84e-05	0.000267939	Chr5	16727530	16732847	+	protein_coding_gene	CIP1	COP1-interactive protein 1
AT1G43860	359.673	1.17007	0.262763	4.45295	8.47e-06	0.000137676	Chr1	16622068	16624469	-	protein_coding_gene		sequence-specific DNA binding transcription factors
AT5G47455	471.605	1.16969	0.251897	4.64354	3.42e-06	6.38e-05	Chr5	19250719	19252491	+	protein_coding_gene		unknown protein; BEST Arabidopsis thaliana protein match is: unknown protein (TAIR:AT4G17310.2); Has 132 Blast hits to 132 proteins in 13 species: Archae - 0; Bacteria - 0; Metazoa - 0; Fungi - 0; Plants - 132; Viruses - 0; Other Eukaryotes - 0 (source: NCBI BLink).
AT3G16050	380.005	1.16905	0.293397	3.98453	6.76e-05	0.000811452	Chr3	5443950	5445329	-	protein_coding_gene	A37, ATPDX1.2, PDX1.2	pyridoxine biosynthesis 1.2
AT2G38140	8416.34	1.16891	0.249661	4.68199	2.84e-06	5.46e-05	Chr2	15980883	15981612	+	protein_coding_gene	PSRP4	plastid-specific ribosomal protein 4
AT2G23170	231.057	1.1689	0.323154	3.61717	0.000297843	0.00280296	Chr2	9863855	9866562	-	protein_coding_gene	GH3.3	Auxin-responsive GH3 family protein
AT1G76690	754.379	1.16842	0.263451	4.43504	9.21e-06	0.000147606	Chr1	28778890	28780483	+	protein_coding_gene	OPR2, ATOPR2	12-oxophytodienoate reductase 2
AT5G14100	283.554	1.16751	0.362586	3.21994	0.00128216	0.00902173	Chr5	4549438	4551843	-	protein_coding_gene	ATNAP14, NAP14	non-intrinsic ABC protein 14
AT5G47930	4146.6	1.16637	0.233852	4.98766	6.11e-07	1.43e-05	Chr5	19406163	19407400	-	protein_coding_gene		Zinc-binding ribosomal protein family protein
AT1G21065	1952.21	1.16591	0.23465	4.96874	6.74e-07	1.55e-05	Chr1	7374210	7375789	+	protein_coding_gene		unknown protein; INVOLVED IN: biological_process unknown; LOCATED IN: chloroplast; EXPRESSED IN: 22 plant structures; EXPRESSED DURING: 13 growth stages; CONTAINS InterPro DOMAIN/s: Uncharacterised protein family UPF0047 (InterPro:IPR001602); Has 3800 Blast hits to 3784 proteins in 1137 species: Archae - 215; Bacteria - 2154; Metazoa - 42; Fungi - 99; Plants - 99; Viruses - 0; Other Eukaryotes - …
AT4G30220	1630.6	1.16577	0.289613	4.02528	5.69e-05	0.000697899	Chr4	14802950	14804358	-	protein_coding_gene	RUXF	small nuclear ribonucleoprotein F
AT5G27770	3707.51	1.16444	0.324767	3.58545	0.0003365	0.00310136	Chr5	9835885	9837341	+	protein_coding_gene		Ribosomal L22e protein family
AT3G58730	6449.75	1.1634	0.295308	3.93961	8.16e-05	0.000947917	Chr3	21718257	21719980	-	protein_coding_gene		vacuolar ATP synthase subunit D (VATD) / V-ATPase D subunit / vacuolar proton pump D subunit (VATPD)
AT2G37750	822.089	1.16316	0.314384	3.6998	0.000215773	0.00214343	Chr2	15830989	15831558	+	protein_coding_gene		unknown protein; Has 21 Blast hits to 21 proteins in 7 species: Archae - 0; Bacteria - 0; Metazoa - 0; Fungi - 0; Plants - 21; Viruses - 0; Other Eukaryotes - 0 (source: NCBI BLink).
AT1G20225	1245.23	1.16296	0.186937	6.22113	4.94e-10	2.61e-08	Chr1	7007756	7009333	-	protein_coding_gene		Thioredoxin superfamily protein
AT3G44750	1522.83	1.1628	0.252705	4.60142	4.2e-06	7.58e-05	Chr3	16297979	16299847	+	protein_coding_gene	HD2A, ATHD2A, HDA3, HDT1	histone deacetylase 3
AT1G01120	3056.53	1.16196	0.343975	3.37803	0.000730081	0.00578067	Chr1	57269	59167	-	protein_coding_gene	KCS1	3-ketoacyl-CoA synthase 1
AT5G59690	6176.44	1.16131	0.226477	5.12771	2.93e-07	7.56e-06	Chr5	24051552	24052143	+	protein_coding_gene		Histone superfamily protein
AT1G72416	378.638	1.16057	0.283546	4.09307	4.26e-05	0.000546322	Chr1	27258829	27260291	-	protein_coding_gene		Chaperone DnaJ-domain superfamily protein
AT1G55805	846.303	1.16036	0.255141	4.54792	5.42e-06	9.46e-05	Chr1	20858723	20859439	-	protein_coding_gene		BolA-like family protein
AT3G28940	8149.04	1.1599	0.239228	4.84852	1.24e-06	2.66e-05	Chr3	10968100	10969387	-	protein_coding_gene		AIG2-like (avirulence induced gene) family protein
AT2G26530	239.288	1.15871	0.303506	3.81776	0.000134668	0.0014472	Chr2	11282775	11284229	-	protein_coding_gene	AR781	Protein of unknown function (DUF1645)
AT1G35516	910.399	1.15766	0.240131	4.82096	1.43e-06	3e-05	Chr1	13078618	13079773	+	protein_coding_gene		myb-like transcription factor family protein
AT3G25870	235.126	1.15746	0.345555	3.34956	0.000809406	0.00627415	Chr3	9463316	9464283	-	protein_coding_gene		unknown protein; BEST Arabidopsis thaliana protein match is: unknown protein (TAIR:AT1G13360.1); Has 50 Blast hits to 50 proteins in 12 species: Archae - 0; Bacteria - 0; Metazoa - 0; Fungi - 0; Plants - 50; Viruses - 0; Other Eukaryotes - 0 (source: NCBI BLink).
AT4G38250	4551.7	1.15723	0.264821	4.36986	1.24e-05	0.000191283	Chr4	17935402	17937068	+	protein_coding_gene		Transmembrane amino acid transporter family protein
AT1G26340	394.155	1.15639	0.245407	4.71215	2.45e-06	4.78e-05	Chr1	9113900	9114977	+	protein_coding_gene	B5 #6, ATCB5-A, CB5-A	cytochrome B5 isoform A
AT5G58260	1565.87	1.15582	0.217638	5.31074	1.09e-07	3.23e-06	Chr5	23560876	23561944	-	protein_coding_gene		oxidoreductases, acting on NADH or NADPH, quinone or similar compound as acceptor
AT1G04040	2715.72	1.1558	0.252478	4.57784	4.7e-06	8.39e-05	Chr1	1042362	1043864	-	protein_coding_gene		HAD superfamily, subfamily IIIB acid phosphatase
AT2G40340	121.718	1.15514	0.351584	3.28553	0.00101791	0.00751791	Chr2	16848438	16850487	-	protein_coding_gene	DREB2C, AtERF48	Integrase-type DNA-binding superfamily protein
AT4G04020	4079.8	1.15406	0.205149	5.62548	1.85e-08	6.68e-07	Chr4	1932144	1933950	+	protein_coding_gene	FIB	fibrillin
AT5G20935	283.609	1.15298	0.286884	4.01899	5.84e-05	0.000714756	Chr5	7103470	7104023	+	protein_coding_gene		unknown protein; CONTAINS InterPro DOMAIN/s: Protein of unknown function DUF3148 (InterPro:IPR021495); Has 30201 Blast hits to 17322 proteins in 780 species: Archae - 12; Bacteria - 1396; Metazoa - 17338; Fungi - 3422; Plants - 5037; Viruses - 0; Other Eukaryotes - 2996 (source: NCBI BLink).
AT3G05937	351.451	1.15232	0.280004	4.11535	3.87e-05	0.000507755	Chr3	1775902	1776775	-	protein_coding_gene		unknown protein; Has 30201 Blast hits to 17322 proteins in 780 species: Archae - 12; Bacteria - 1396; Metazoa - 17338; Fungi - 3422; Plants - 5037; Viruses - 0; Other Eukaryotes - 2996 (source: NCBI BLink).
AT4G10100	391.217	1.1522	0.258887	4.4506	8.56e-06	0.000138981	Chr4	6308683	6309546	+	protein_coding_gene	CNX7, SIR5	co-factor for nitrate, reductase and xanthine dehydrogenase 7
AT5G53110	314.623	1.1522	0.278121	4.1428	3.43e-05	0.000460303	Chr5	21529022	21533159	+	protein_coding_gene		RING/U-box superfamily protein
AT4G29190	1612.44	1.15189	0.226466	5.08639	3.65e-07	9.1e-06	Chr4	14391938	14393373	-	protein_coding_gene		Zinc finger C-x8-C-x5-C-x3-H type family protein
AT5G04490	490.077	1.15126	0.252566	4.55823	5.16e-06	9.1e-05	Chr5	1279760	1281669	+	protein_coding_gene	VTE5	vitamin E pathway gene 5
AT1G12440	3351.23	1.15092	0.314513	3.65937	0.00025284	0.00244654	Chr1	4241592	4243008	-	protein_coding_gene		A20/AN1-like zinc finger family protein
AT2G01850	2316.26	1.15052	0.200909	5.7266	1.02e-08	3.95e-07	Chr2	385199	387344	+	protein_coding_gene	EXGT-A3, XTH27, ATXTH27	endoxyloglucan transferase A3
AT3G11600	519.875	1.1503	0.220191	5.22409	1.75e-07	4.91e-06	Chr3	3667229	3667979	+	protein_coding_gene		unknown protein; FUNCTIONS IN: molecular_function unknown; INVOLVED IN: response to karrikin; EXPRESSED IN: 21 plant structures; EXPRESSED DURING: 12 growth stages; BEST Arabidopsis thaliana protein match is: unknown protein (TAIR:AT5G06270.1); Has 171 Blast hits to 171 proteins in 15 species: Archae - 0; Bacteria - 0; Metazoa - 0; Fungi - 0; Plants - 171; Viruses - 0; Other Eukaryotes - 0 (sourc…
AT1G08930	3085.56	1.1501	0.224747	5.11731	3.1e-07	7.89e-06	Chr1	2873465	2877270	+	protein_coding_gene	ERD6	Major facilitator superfamily protein
AT4G14890	5573.98	1.15002	0.217989	5.27559	1.32e-07	3.84e-06	Chr4	8520832	8521456	+	protein_coding_gene	FdC2	2Fe-2S ferredoxin-like superfamily protein
AT2G15000	579.982	1.14979	0.331982	3.4634	0.000533389	0.00448595	Chr2	6480917	6482420	-	protein_coding_gene		unknown protein; FUNCTIONS IN: molecular_function unknown; INVOLVED IN: biological_process unknown; LOCATED IN: chloroplast; EXPRESSED IN: 22 plant structures; EXPRESSED DURING: 13 growth stages; BEST Arabidopsis thaliana protein match is: unknown protein (TAIR:AT4G34265.2); Has 70 Blast hits to 70 proteins in 9 species: Archae - 0; Bacteria - 0; Metazoa - 0; Fungi - 0; Plants - 70; Viruses - 0; …
AT1G70170	184.095	1.14971	0.349835	3.28642	0.00101469	0.00750191	Chr1	26423874	26425356	+	protein_coding_gene	MMP	matrix metalloproteinase
AT5G27850	10276.4	1.14903	0.304214	3.77705	0.000158694	0.00166421	Chr5	9873152	9874598	+	protein_coding_gene		Ribosomal protein L18e/L15 superfamily protein
AT3G05500	974.751	1.14887	0.274332	4.18788	2.82e-05	0.000388285	Chr3	1593434	1595015	+	protein_coding_gene		Rubber elongation factor protein (REF)
AT1G79070	169.961	1.14882	0.338577	3.39308	0.000691117	0.00553674	Chr1	29744670	29745815	-	protein_coding_gene		SNARE-associated protein-related
AT4G36240	421.201	1.14829	0.232484	4.93921	7.84e-07	1.76e-05	Chr4	17147196	17148221	-	protein_coding_gene	GATA7	GATA transcription factor 7
AT1G33265	326.903	1.14827	0.29714	3.86442	0.000111353	0.00123085	Chr1	12066595	12068075	+	protein_coding_gene		Transmembrane proteins 14C
AT2G05220	5093.21	1.14781	0.249241	4.60524	4.12e-06	7.48e-05	Chr2	1894559	1896036	-	protein_coding_gene		Ribosomal S17 family protein
AT2G40510	3653.47	1.14767	0.257951	4.44916	8.62e-06	0.000139702	Chr2	16918433	16919888	+	protein_coding_gene		Ribosomal protein S26e family protein
AT2G01410	1513.29	1.14765	0.205573	5.58267	2.37e-08	8.3e-07	Chr2	175040	176407	-	protein_coding_gene		NHL domain-containing protein
AT4G25640	2052.04	1.14736	0.24665	4.65177	3.29e-06	6.18e-05	Chr4	13076444	13079052	-	protein_coding_gene	ATDTX35, FFT, DTX35	detoxifying efflux carrier 35
AT5G40950	11258.4	1.14672	0.20694	5.54131	3e-08	1.03e-06	Chr5	16410782	16412063	+	protein_coding_gene	RPL27	ribosomal protein large subunit 27
AT3G10260	1164.36	1.14659	0.26926	4.2583	2.06e-05	0.000295464	Chr3	3171222	3172966	-	protein_coding_gene		Reticulon family protein
AT5G48810	4817.06	1.14632	0.209975	5.45931	4.78e-08	1.56e-06	Chr5	19789067	19790334	-	protein_coding_gene	ATB5-B, B5 #3, ATCB5-D, CB5-D	cytochrome B5 isoform D
AT1G27695	129.148	1.14593	0.352201	3.25362	0.00113946	0.00821044	Chr1	9639024	9640151	+	protein_coding_gene		glycine-rich protein
AT5G40190	1047.93	1.14568	0.225148	5.08857	3.61e-07	9.03e-06	Chr5	16069177	16069948	-	protein_coding_gene		RNA ligase/cyclic nucleotide phosphodiesterase family protein
AT3G52470	2315.26	1.14545	0.190292	6.01942	1.75e-09	8.19e-08	Chr3	19450649	19451982	+	protein_coding_gene		Late embryogenesis abundant (LEA) hydroxyproline-rich glycoprotein family
AT3G11800	1489.76	1.14374	0.222878	5.13167	2.87e-07	7.43e-06	Chr3	3726108	3727729	+	protein_coding_gene		unknown protein; FUNCTIONS IN: molecular_function unknown; INVOLVED IN: biological_process unknown; LOCATED IN: endomembrane system; EXPRESSED IN: 24 plant structures; EXPRESSED DURING: 15 growth stages; BEST Arabidopsis thaliana protein match is: unknown protein (TAIR:AT3G44150.1); Has 74 Blast hits to 73 proteins in 18 species: Archae - 0; Bacteria - 0; Metazoa - 0; Fungi - 0; Plants - 72; Viru…
AT2G43920	865.463	1.14325	0.298992	3.82367	0.000131478	0.0014175	Chr2	18189008	18191348	-	protein_coding_gene	HOL2, ATHOL2	S-adenosyl-L-methionine-dependent methyltransferases superfamily protein
AT3G12030	664.22	1.14267	0.245971	4.64557	3.39e-06	6.34e-05	Chr3	3834361	3835075	-	protein_coding_gene		Protein of unknown function DUF106, transmembrane
AT5G20160	1412.84	1.14265	0.267752	4.26758	1.98e-05	0.000285249	Chr5	6803782	6805201	-	protein_coding_gene		Ribosomal protein L7Ae/L30e/S12e/Gadd45 family protein
AT1G49500	3661.88	1.14085	0.230301	4.95373	7.28e-07	1.64e-05	Chr1	18321295	18322284	-	protein_coding_gene		unknown protein; FUNCTIONS IN: molecular_function unknown; INVOLVED IN: biological_process unknown; LOCATED IN: endomembrane system; EXPRESSED IN: 19 plant structures; EXPRESSED DURING: 10 growth stages; BEST Arabidopsis thaliana protein match is: unknown protein (TAIR:AT3G19030.1); Has 24 Blast hits to 24 proteins in 2 species: Archae - 0; Bacteria - 0; Metazoa - 0; Fungi - 0; Plants - 24; Virus…
AT2G19680	714.818	1.14052	0.241311	4.72634	2.29e-06	4.49e-05	Chr2	8501325	8502831	+	protein_coding_gene		Mitochondrial ATP synthase subunit G protein
AT2G45070	3658.21	1.13864	0.251283	4.53128	5.86e-06	0.000100519	Chr2	18587017	18588377	-	protein_coding_gene	SEC61 BETA	Preprotein translocase Sec, Sec61-beta subunit protein
AT1G21190	627.905	1.13826	0.328784	3.46202	0.00053614	0.0045073	Chr1	7419678	7420903	-	protein_coding_gene		Small nuclear ribonucleoprotein family protein
AT2G45210	265.591	1.13633	0.299126	3.79885	0.00014537	0.00154428	Chr2	18641566	18642704	+	protein_coding_gene		SAUR-like auxin-responsive protein family
AT1G49410	746.426	1.13595	0.232572	4.88429	1.04e-06	2.26e-05	Chr1	18285448	18286902	-	protein_coding_gene	TOM6	translocase of the outer mitochondrial membrane 6
AT5G51010	2645.67	1.13559	0.219243	5.17958	2.22e-07	6.01e-06	Chr5	20744566	20745703	+	protein_coding_gene		Rubredoxin-like superfamily protein
AT3G22230	7928.91	1.13546	0.311168	3.64902	0.000263243	0.00253452	Chr3	7843967	7844597	-	protein_coding_gene		Ribosomal L27e protein family
AT5G55850	1693.9	1.13435	0.303164	3.74171	0.000182769	0.00186905	Chr5	22603372	22605268	+	protein_coding_gene	NOI	RPM1-interacting protein 4 (RIN4) family protein
AT3G01820	604.355	1.13318	0.260668	4.34719	1.38e-05	0.000208854	Chr3	293754	295458	-	protein_coding_gene		P-loop containing nucleoside triphosphate hydrolases superfamily protein
AT5G61270	186.613	1.13287	0.321668	3.52186	0.00042853	0.0037898	Chr5	24638773	24640600	-	protein_coding_gene	PIF7	phytochrome-interacting factor7
AT3G59380	718.969	1.1326	0.23277	4.86576	1.14e-06	2.46e-05	Chr3	21944178	21945943	+	protein_coding_gene	FTA, PLP, ATFTA, PFT/PGGT-IALPHA	farnesyltransferase A
AT1G15670	808.153	1.13199	0.251176	4.50677	6.58e-06	0.00011107	Chr1	5389952	5391490	+	protein_coding_gene		Galactose oxidase/kelch repeat superfamily protein
AT5G49550	271.506	1.13118	0.327512	3.45384	0.000552658	0.00460794	Chr5	20106653	20107191	-	protein_coding_gene	BLOS2	Putative homolog of mammalian BLOC-1 Subunit 2. Protein - protein interaction with BLOS1.
AT4G18205	675.521	1.13032	0.264925	4.26657	1.99e-05	0.000286354	Chr4	10073758	10075271	+	protein_coding_gene		Nucleotide-sugar transporter family protein
AT2G36485	226.987	1.12984	0.335484	3.36781	0.000757684	0.00595127	Chr2	15306954	15307794	-	protein_coding_gene		ENTH/VHS family protein
AT4G14830	143.876	1.12939	0.320317	3.52586	0.000422117	0.0037471	Chr4	8510908	8511928	+	protein_coding_gene	HSP1	unknown protein; BEST Arabidopsis thaliana protein match is: unknown protein (TAIR:AT3G22530.1); Has 77 Blast hits to 77 proteins in 12 species: Archae - 0; Bacteria - 0; Metazoa - 0; Fungi - 0; Plants - 77; Viruses - 0; Other Eukaryotes - 0 (source: NCBI BLink).
AT3G44100	1810.88	1.12932	0.199245	5.66798	1.44e-08	5.33e-07	Chr3	15866039	15867310	-	protein_coding_gene		MD-2-related lipid recognition domain-containing protein
AT5G12170	518.019	1.12922	0.323731	3.48813	0.000486417	0.00418519	Chr5	3931562	3935129	+	protein_coding_gene	CLT3	CRT (chloroquine-resistance transporter)-like transporter 3
AT1G19020	234.494	1.12907	0.303668	3.71811	0.000200723	0.00201937	Chr1	6568073	6568597	+	protein_coding_gene		unknown protein; BEST Arabidopsis thaliana protein match is: unknown protein (TAIR:AT3G48180.1); Has 88 Blast hits to 88 proteins in 15 species: Archae - 0; Bacteria - 0; Metazoa - 0; Fungi - 0; Plants - 88; Viruses - 0; Other Eukaryotes - 0 (source: NCBI BLink).
AT5G43450	522.694	1.12871	0.263001	4.29165	1.77e-05	0.000259533	Chr5	17457125	17458797	-	protein_coding_gene		2-oxoglutarate (2OG) and Fe(II)-dependent oxygenase superfamily protein
AT1G57680	3353.21	1.12802	0.256838	4.39196	1.12e-05	0.00017562	Chr1	21362488	21364728	-	protein_coding_gene		FUNCTIONS IN: molecular_function unknown; INVOLVED IN: biological_process unknown; LOCATED IN: endomembrane system; EXPRESSED IN: 24 plant structures; EXPRESSED DURING: 15 growth stages; CONTAINS InterPro DOMAIN/s: Uncharacterised conserved protein UCP031277 (InterPro:IPR016971); Has 70 Blast hits to 70 proteins in 19 species: Archae - 0; Bacteria - 0; Metazoa - 1; Fungi - 0; Plants - 66; Viruses…
AT5G10625	295.37	1.12789	0.316057	3.56863	0.000358853	0.0032645	Chr5	3358787	3359781	+	protein_coding_gene		BEST Arabidopsis thaliana protein match is: flowering promoting factor 1 (TAIR:AT5G24860.1); Has 35333 Blast hits to 34131 proteins in 2444 species: Archae - 798; Bacteria - 22429; Metazoa - 974; Fungi - 991; Plants - 531; Viruses - 0; Other Eukaryotes - 9610 (source: NCBI BLink).
AT4G27270	203.237	1.12724	0.285892	3.9429	8.05e-05	0.000937573	Chr4	13661331	13663294	-	protein_coding_gene		Quinone reductase family protein
AT1G14450	1961.12	1.12705	0.2257	4.99359	5.93e-07	1.39e-05	Chr1	4946218	4947576	-	protein_coding_gene		NADH dehydrogenase (ubiquinone)s
AT5G16470	4127.4	1.1266	0.26381	4.27049	1.95e-05	0.000282521	Chr5	5379416	5380040	+	protein_coding_gene		zinc finger (C2H2 type) family protein
AT3G52420	461.279	1.12641	0.246057	4.57785	4.7e-06	8.39e-05	Chr3	19429735	19430063	+	protein_coding_gene	OEP7, ATOEP7	outer envelope membrane protein 7
AT5G64350	3595.67	1.12616	0.193508	5.81972	5.89e-09	2.41e-07	Chr5	25734598	25736071	-	protein_coding_gene	FKBP12, ATFKBP12	FK506-binding protein 12
AT3G60590	434.775	1.12408	0.27885	4.03111	5.55e-05	0.000684371	Chr3	22398228	22399904	+	protein_coding_gene		unknown protein; BEST Arabidopsis thaliana protein match is: unknown protein (TAIR:AT1G48460.1); Has 35333 Blast hits to 34131 proteins in 2444 species: Archae - 798; Bacteria - 22429; Metazoa - 974; Fungi - 991; Plants - 531; Viruses - 0; Other Eukaryotes - 9610 (source: NCBI BLink).
AT1G78020	5392.23	1.12404	0.240765	4.6686	3.03e-06	5.77e-05	Chr1	29338693	29339755	+	protein_coding_gene		Protein of unknown function (DUF581)
AT2G17240	2758.32	1.12324	0.238588	4.70787	2.5e-06	4.87e-05	Chr2	7498130	7499206	+	protein_coding_gene		unknown protein; FUNCTIONS IN: molecular_function unknown; INVOLVED IN: biological_process unknown; LOCATED IN: chloroplast; EXPRESSED IN: 23 plant structures; EXPRESSED DURING: 14 growth stages; BEST Arabidopsis thaliana protein match is: unknown protein (TAIR:AT3G24506.1); Has 2795 Blast hits to 943 proteins in 155 species: Archae - 0; Bacteria - 388; Metazoa - 809; Fungi - 72; Plants - 153; Vi…
AT1G22570	740.999	1.12277	0.21273	5.2779	1.31e-07	3.8e-06	Chr1	7976620	7978573	-	protein_coding_gene		Major facilitator superfamily protein
AT1G74100	3210.32	1.12222	0.257326	4.3611	1.29e-05	0.000198123	Chr1	27864345	27865694	-	protein_coding_gene	SOT16, ATSOT16, CORI-7, ATST5A	sulfotransferase 16
AT1G04340	566.041	1.12163	0.295119	3.8006	0.000144345	0.00153415	Chr1	1163097	1164851	-	protein_coding_gene		HR-like lesion-inducing protein-related
AT1G76160	5651.53	1.12104	0.31725	3.5336	0.00040994	0.00366655	Chr1	28577942	28581133	-	protein_coding_gene	sks5	SKU5 similar 5
AT2G46330	3408.18	1.12064	0.246772	4.54118	5.59e-06	9.67e-05	Chr2	19018508	19019255	-	protein_coding_gene	AGP16, ATAGP16	arabinogalactan protein 16
AT3G02770	524.558	1.11889	0.285693	3.9164	8.99e-05	0.00103265	Chr3	600893	602259	-	protein_coding_gene		Ribonuclease E inhibitor RraA/Dimethylmenaquinone methyltransferase
AT4G13940	60668	1.11887	0.249754	4.4799	7.47e-06	0.000124122	Chr4	8054861	8057181	+	protein_coding_gene	HOG1, EMB1395, SAHH1, MEE58, ATSAHH1	S-adenosyl-L-homocysteine hydrolase
AT1G60870	2276.33	1.11865	0.30575	3.65872	0.000253479	0.00245049	Chr1	22409472	22410654	+	protein_coding_gene	MEE9	maternal effect embryo arrest 9
AT5G06300	185.605	1.11818	0.316402	3.53406	0.000409223	0.00366321	Chr5	1921744	1925370	-	protein_coding_gene		Putative lysine decarboxylase family protein
AT3G20510	640.354	1.11741	0.339737	3.28904	0.0010053	0.00745061	Chr3	7160677	7162206	+	protein_coding_gene		Transmembrane proteins 14C
AT4G25100	19481.2	1.11734	0.306447	3.64611	0.000266236	0.00255668	Chr4	12884300	12887011	-	protein_coding_gene	FSD1, ATFSD1	Fe superoxide dismutase 1
AT1G05385	655.883	1.11709	0.247726	4.50939	6.5e-06	0.000109965	Chr1	1582671	1583718	-	protein_coding_gene	LPA19, Psb27-H1	photosystem II 11 kDa protein-related
AT1G07135	158.06	1.11677	0.338852	3.29573	0.000981669	0.0073214	Chr1	2189928	2190659	-	protein_coding_gene		glycine-rich protein
AT4G38680	5758.82	1.11656	0.207662	5.37683	7.58e-08	2.34e-06	Chr4	18071884	18073182	-	protein_coding_gene	GRP2, CSDP2, CSP2, ATCSP2	glycine rich protein 2
AT5G10390	779.824	1.11652	0.26886	4.15281	3.28e-05	0.000444257	Chr5	3268847	3269550	-	protein_coding_gene		Histone superfamily protein
AT3G60360	318.047	1.11635	0.31753	3.51574	0.000438525	0.00385964	Chr3	22312258	22314400	-	protein_coding_gene	EDA14, UTP11	embryo sac development arrest 14
AT3G01740	1277.01	1.11554	0.257718	4.32852	1.5e-05	0.000225101	Chr3	267821	268838	+	protein_coding_gene		Mitochondrial ribosomal protein L37
AT2G03760	647.136	1.11512	0.320176	3.48285	0.000496111	0.00425141	Chr2	1149337	1150663	-	protein_coding_gene	ST, ATST1, RAR047, ST1, AtSOT1, AtSOT12, SOT12	sulphotransferase 12
AT2G27530	8894.08	1.11495	0.205762	5.41861	6.01e-08	1.91e-06	Chr2	11763217	11764845	-	protein_coding_gene	PGY1	Ribosomal protein L1p/L10e family
AT1G56220	11439.2	1.11473	0.254512	4.37987	1.19e-05	0.000184008	Chr1	21043348	21044738	+	protein_coding_gene		Dormancy/auxin associated family protein
AT1G24800	2845.92	1.11458	0.275489	4.04584	5.21e-05	0.000647987	Chr1	8769660	8771251	+	protein_coding_gene		F-box family protein
AT5G08790	675.317	1.11347	0.239063	4.65764	3.2e-06	6.04e-05	Chr5	2858849	2860262	-	protein_coding_gene	ATAF2, anac081	NAC (No Apical Meristem) domain transcriptional regulator superfamily protein
AT3G01290	3107.59	1.11248	0.273055	4.07421	4.62e-05	0.000583677	Chr3	88054	89422	-	protein_coding_gene		SPFH/Band 7/PHB domain-containing membrane-associated protein family
AT3G01430	150.339	1.11236	0.317744	3.50081	0.000463849	0.00404002	Chr3	165408	166247	-	protein_coding_gene		BEST Arabidopsis thaliana protein match is: NHL domain-containing protein (TAIR:AT5G14890.1); Has 98 Blast hits to 98 proteins in 12 species: Archae - 0; Bacteria - 0; Metazoa - 0; Fungi - 0; Plants - 98; Viruses - 0; Other Eukaryotes - 0 (source: NCBI BLink).
AT2G27580	687.178	1.11218	0.274934	4.04525	5.23e-05	0.000649226	Chr2	11776411	11777529	-	protein_coding_gene		A20/AN1-like zinc finger family protein
AT1G25425	138.35	1.11213	0.344572	3.22755	0.00124854	0.00882604	Chr1	8922700	8923331	+	protein_coding_gene	CLE43	CLAVATA3/ESR-RELATED 43
AT4G39090	36224.4	1.11118	0.202846	5.47795	4.3e-08	1.42e-06	Chr4	18215556	18217482	-	protein_coding_gene	RD19, RD19A	Papain family cysteine protease
AT2G13975.2	172.377	1.11044	0.331454	3.35021	0.000807508	0.006264	Chr2	5864884	5865600	-	Parent=AT2G13975
AT4G35490	2360.18	1.11036	0.308746	3.59636	0.0003227	0.00300368	Chr4	16855902	16856674	+	protein_coding_gene	MRPL11	mitochondrial ribosomal protein L11
AT3G04790	13920.8	1.10945	0.24045	4.61405	3.95e-06	7.21e-05	Chr3	1313316	1315243	+	protein_coding_gene		Ribose 5-phosphate isomerase, type A protein
AT3G09500	10901.4	1.10816	0.251606	4.40437	1.06e-05	0.000167468	Chr3	2916952	2918108	+	protein_coding_gene		Ribosomal L29 family protein
AT5G03630	5198.35	1.10787	0.193942	5.71236	1.11e-08	4.25e-07	Chr5	922166	924683	-	protein_coding_gene	ATMDAR2	Pyridine nucleotide-disulphide oxidoreductase family protein
AT1G65980	6682.49	1.10717	0.19485	5.68219	1.33e-08	4.94e-07	Chr1	24559306	24560936	-	protein_coding_gene	TPX1	thioredoxin-dependent peroxidase 1
AT3G52590	9235.63	1.10626	0.303595	3.64388	0.000268561	0.00257342	Chr3	19505629	19506932	+	protein_coding_gene	UBQ1, EMB2167, ERD16, HAP4	ubiquitin extension protein 1
AT2G19670	351.115	1.10574	0.333083	3.3197	0.000901129	0.00682599	Chr2	8499086	8501181	-	protein_coding_gene	ATPRMT1A, PRMT1A	protein arginine methyltransferase 1A
AT5G48760	2104.27	1.10499	0.253569	4.35774	1.31e-05	0.000200486	Chr5	19771138	19772738	-	protein_coding_gene		Ribosomal protein L13 family protein
AT5G40970	206.261	1.10479	0.317583	3.47873	0.000503795	0.00430166	Chr5	16414038	16414504	+	protein_coding_gene		Protein of unknown function (DUF 3339)
AT5G07322	469.748	1.10477	0.320659	3.4453	0.000570424	0.00473012	Chr5	2313119	2313563	-	other_RNA
AT2G35830	2464.28	1.10411	0.251306	4.39352	1.12e-05	0.000174627	Chr2	15052199	15053275	+	protein_coding_gene		unknown protein; BEST Arabidopsis thaliana protein match is: unknown protein (TAIR:AT2G35810.1); Has 155 Blast hits to 155 proteins in 54 species: Archae - 0; Bacteria - 66; Metazoa - 0; Fungi - 0; Plants - 82; Viruses - 0; Other Eukaryotes - 7 (source: NCBI BLink).
AT5G57900	673.386	1.10383	0.235215	4.69285	2.69e-06	5.2e-05	Chr5	23449711	23450933	-	protein_coding_gene	SKIP1	SKP1 interacting partner 1
AT1G35560	574.517	1.10167	0.315752	3.48903	0.000484784	0.00417621	Chr1	13115826	13117235	-	protein_coding_gene		TCP family transcription factor
AT2G33370	3556.14	1.09976	0.307876	3.57207	0.000354174	0.00323161	Chr2	14143554	14144721	-	protein_coding_gene		Ribosomal protein L14p/L23e family protein
AT4G34670	14391.5	1.09932	0.244433	4.49745	6.88e-06	0.000115497	Chr4	16548618	16550453	+	protein_coding_gene		Ribosomal protein S3Ae
AT5G24780	1101.2	1.09924	0.264474	4.15632	3.23e-05	0.000438316	Chr5	8507590	8508957	-	protein_coding_gene	VSP1, ATVSP1	vegetative storage protein 1
AT1G25055	787.834	1.09923	0.293577	3.74426	0.000180926	0.0018553	Chr1	8806607	8808156	+	protein_coding_gene		F-box family protein
AT2G36170	2866.15	1.09918	0.259456	4.23648	2.27e-05	0.000321441	Chr2	15172094	15173280	+	protein_coding_gene		Ubiquitin supergroup;Ribosomal protein L40e
AT3G05560	5168.16	1.09809	0.245792	4.46755	7.91e-06	0.000130005	Chr3	1614178	1615506	+	protein_coding_gene		Ribosomal L22e protein family
AT1G16210	1090.08	1.09769	0.208452	5.26592	1.39e-07	4.02e-06	Chr1	5546128	5547552	-	protein_coding_gene		unknown protein; CONTAINS InterPro DOMAIN/s: Protein of unknown function DUF1014 (InterPro:IPR010422); Has 16107 Blast hits to 8386 proteins in 1107 species: Archae - 26; Bacteria - 3370; Metazoa - 4013; Fungi - 1516; Plants - 526; Viruses - 120; Other Eukaryotes - 6536 (source: NCBI BLink).
AT5G17380	1568.08	1.09683	0.27355	4.0096	6.08e-05	0.000739526	Chr5	5724759	5726746	-	protein_coding_gene		Thiamine pyrophosphate dependent pyruvate decarboxylase family protein
AT3G05590	10463.5	1.09663	0.249219	4.40027	1.08e-05	0.000170031	Chr3	1621457	1623014	+	protein_coding_gene	RPL18	ribosomal protein L18
AT1G12910	972.803	1.0966	0.263609	4.15994	3.18e-05	0.00043225	Chr1	4394897	4396291	-	protein_coding_gene	ATAN11, LWD1	Transducin/WD40 repeat-like superfamily protein
AT1G33810	1696.3	1.09619	0.221064	4.95869	7.1e-07	1.61e-05	Chr1	12265033	12266847	+	protein_coding_gene		unknown protein; FUNCTIONS IN: molecular_function unknown; INVOLVED IN: biological_process unknown; LOCATED IN: chloroplast thylakoid membrane, chloroplast, chloroplast envelope; EXPRESSED IN: 22 plant structures; EXPRESSED DURING: 13 growth stages; Has 39 Blast hits to 39 proteins in 18 species: Archae - 0; Bacteria - 0; Metazoa - 0; Fungi - 0; Plants - 39; Viruses - 0; Other Eukaryotes - 0 (sou…
AT3G13650	463.466	1.09536	0.263481	4.15728	3.22e-05	0.00043676	Chr3	4462892	4463872	+	protein_coding_gene		Disease resistance-responsive (dirigent-like protein) family protein
AT1G17100	3549.94	1.09512	0.253116	4.32656	1.51e-05	0.000226635	Chr1	5844676	5845661	+	protein_coding_gene		SOUL heme-binding family protein
AT4G14040	8545.55	1.095	0.271906	4.02714	5.65e-05	0.000693218	Chr4	8100349	8102875	-	protein_coding_gene	EDA38, SBP2	selenium-binding protein 2
AT1G70350	150.596	1.09416	0.328976	3.32597	0.000881127	0.00670551	Chr1	26507114	26508285	-	protein_coding_gene		unknown protein; Has 98 Blast hits to 98 proteins in 11 species: Archae - 0; Bacteria - 0; Metazoa - 0; Fungi - 0; Plants - 98; Viruses - 0; Other Eukaryotes - 0 (source: NCBI BLink).
AT1G48570	644.154	1.09366	0.218647	5.00193	5.68e-07	1.34e-05	Chr1	17955278	17957719	-	protein_coding_gene		zinc finger (Ran-binding) family protein
AT4G38630	3417.94	1.09274	0.243075	4.49549	6.94e-06	0.000116381	Chr4	18057130	18059540	-	protein_coding_gene	RPN10, MCB1, ATMCB1, MBP1	regulatory particle non-ATPase 10
AT4G38210	157.718	1.09244	0.319074	3.42379	0.000617539	0.00505384	Chr4	17922756	17923973	-	protein_coding_gene	ATEXPA20, EXP20, ATEXP20, ATHEXP ALPHA 1.23, EXPA20	expansin A20
AT1G01630	1784.46	1.09239	0.18024	6.06074	1.35e-09	6.51e-08	Chr1	229013	230917	+	protein_coding_gene		Sec14p-like phosphatidylinositol transfer family protein
AT3G47833	640.667	1.09153	0.265553	4.1104	3.95e-05	0.000514334	Chr3	17648623	17650140	+	protein_coding_gene		unknown protein; BEST Arabidopsis thaliana protein match is: unknown protein (TAIR:AT5G62575.2); Has 42 Blast hits to 42 proteins in 12 species: Archae - 0; Bacteria - 0; Metazoa - 0; Fungi - 0; Plants - 42; Viruses - 0; Other Eukaryotes - 0 (source: NCBI BLink).
AT4G23010	665.904	1.09134	0.266716	4.09175	4.28e-05	0.000548454	Chr4	12060131	12062858	-	protein_coding_gene	ATUTR2, UTR2	UDP-galactose transporter 2
AT1G20140	351.319	1.09062	0.281137	3.87931	0.000104753	0.0011676	Chr1	6986358	6987270	+	protein_coding_gene	ASK4, SK4	SKP1-like 4
AT3G11450	745.928	1.08983	0.329024	3.3123	0.000925324	0.00697945	Chr3	3605217	3608086	-	protein_coding_gene		DnaJ domain ;Myb-like DNA-binding domain
AT4G37540	1587.65	1.08966	0.205592	5.30013	1.16e-07	3.4e-06	Chr4	17639533	17640665	-	protein_coding_gene	LBD39	LOB domain-containing protein 39
AT1G78270	590.225	1.08959	0.265053	4.11081	3.94e-05	0.000514045	Chr1	29450563	29452417	-	protein_coding_gene	AtUGT85A4, UGT85A4	UDP-glucosyl transferase 85A4
AT3G60480	238.191	1.0895	0.294191	3.70339	0.00021274	0.00212023	Chr3	22347451	22348239	-	protein_coding_gene		unknown protein; Has 17 Blast hits to 17 proteins in 8 species: Archae - 0; Bacteria - 0; Metazoa - 0; Fungi - 0; Plants - 17; Viruses - 0; Other Eukaryotes - 0 (source: NCBI BLink).
AT2G41835	123.233	1.0893	0.341468	3.19006	0.00142244	0.00984601	Chr2	17457786	17459568	-	protein_coding_gene		zinc finger (C2H2 type, AN1-like) family protein
AT3G07510	616.341	1.08899	0.309981	3.51307	0.000442957	0.00389151	Chr3	2393686	2394675	-	protein_coding_gene		unknown protein; BEST Arabidopsis thaliana protein match is: unknown protein (TAIR:AT2G01580.1); Has 133 Blast hits to 133 proteins in 14 species: Archae - 0; Bacteria - 4; Metazoa - 0; Fungi - 0; Plants - 129; Viruses - 0; Other Eukaryotes - 0 (source: NCBI BLink).
AT3G62870	11707.3	1.08852	0.212865	5.11364	3.16e-07	8.01e-06	Chr3	23242665	23244353	-	protein_coding_gene		Ribosomal protein L7Ae/L30e/S12e/Gadd45 family protein
AT2G37120	569.347	1.08806	0.300834	3.61679	0.000298274	0.00280578	Chr2	15594030	15594961	-	protein_coding_gene		S1FA-like DNA-binding protein
AT2G14460	546.094	1.08774	0.231637	4.69589	2.65e-06	5.13e-05	Chr2	6154493	6155004	-	protein_coding_gene		unknown protein; Has 3 Blast hits to 3 proteins in 1 species: Archae - 0; Bacteria - 0; Metazoa - 0; Fungi - 0; Plants - 3; Viruses - 0; Other Eukaryotes - 0 (source: NCBI BLink).
AT5G60460	385.222	1.08764	0.237387	4.5817	4.61e-06	8.26e-05	Chr5	24317437	24317935	-	protein_coding_gene		Preprotein translocase Sec, Sec61-beta subunit protein
AT4G26410	1379.04	1.08763	0.212609	5.11565	3.13e-07	7.94e-06	Chr4	13346654	13349016	+	protein_coding_gene		Uncharacterised conserved protein UCP022280
AT1G23860	848.787	1.08757	0.300807	3.61552	0.000299749	0.0028184	Chr1	8427356	8429498	-	protein_coding_gene	SRZ-21, SRZ21, RSZP21, RSZ21, At-RSZ21	RS-containing zinc finger protein 21
AT3G27280	1105.92	1.08744	0.203095	5.35432	8.59e-08	2.6e-06	Chr3	10076819	10078608	+	protein_coding_gene	ATPHB4, PHB4	prohibitin 4
AT3G02790	715.589	1.08605	0.241283	4.50113	6.76e-06	0.000113697	Chr3	604845	605421	+	protein_coding_gene		zinc finger (C2H2 type) family protein
AT5G65610	251.826	1.08575	0.275135	3.94627	7.94e-05	0.000927527	Chr5	26219258	26221028	+	protein_coding_gene		unknown protein; Has 1807 Blast hits to 1807 proteins in 277 species: Archae - 0; Bacteria - 0; Metazoa - 736; Fungi - 347; Plants - 385; Viruses - 0; Other Eukaryotes - 339 (source: NCBI BLink).
AT5G45775	3885.72	1.08486	0.207738	5.22224	1.77e-07	4.95e-06	Chr5	18565062	18566569	-	protein_coding_gene		Ribosomal L5P family protein
AT5G55620	1333.57	1.08436	0.226938	4.77823	1.77e-06	3.61e-05	Chr5	22530202	22530939	+	protein_coding_gene		unknown protein; BEST Arabidopsis thaliana protein match is: unknown protein (TAIR:AT3G09950.1); Has 30201 Blast hits to 17322 proteins in 780 species: Archae - 12; Bacteria - 1396; Metazoa - 17338; Fungi - 3422; Plants - 5037; Viruses - 0; Other Eukaryotes - 2996 (source: NCBI BLink).
AT5G59030	2890.67	1.08431	0.280849	3.86082	0.000113009	0.00124333	Chr5	23833728	23834511	-	protein_coding_gene	COPT1	copper transporter 1
AT2G38180	226.513	1.08417	0.299445	3.6206	0.000293926	0.00277346	Chr2	15997114	15998906	+	protein_coding_gene		SGNH hydrolase-type esterase superfamily protein
AT2G29995	418.808	1.0841	0.295727	3.66588	0.000246491	0.00239709	Chr2	12796907	12799419	-	protein_coding_gene		unknown protein; FUNCTIONS IN: molecular_function unknown; INVOLVED IN: biological_process unknown; LOCATED IN: endomembrane system; EXPRESSED IN: 15 plant structures; EXPRESSED DURING: 6 growth stages; BEST Arabidopsis thaliana protein match is: unknown protein (TAIR:AT1G07175.1); Has 14 Blast hits to 14 proteins in 3 species: Archae - 0; Bacteria - 0; Metazoa - 0; Fungi - 0; Plants - 14; Viruse…
AT5G14030	3143.1	1.08333	0.21127	5.12773	2.93e-07	7.56e-06	Chr5	4526784	4529614	+	protein_coding_gene		translocon-associated protein beta (TRAPB) family protein
AT1G25211	913.887	1.08328	0.288251	3.75811	0.0001712	0.00177352	Chr1	8835386	8837007	+	protein_coding_gene		F-box family protein
AT5G23040	3970.61	1.08315	0.243637	4.44575	8.76e-06	0.000141487	Chr5	7729317	7731036	-	protein_coding_gene	CDF1	Protein of unknown function (DUF3353)
AT1G04410	26464.8	1.08299	0.238094	4.54857	5.4e-06	9.44e-05	Chr1	1189078	1191412	-	protein_coding_gene		Lactate/malate dehydrogenase family protein
AT5G58375	1017.11	1.08296	0.222448	4.86836	1.13e-06	2.43e-05	Chr5	23596272	23596960	+	protein_coding_gene		Methyltransferase-related protein
AT5G66240	1635.65	1.08293	0.20637	5.24752	1.54e-07	4.4e-06	Chr5	26466172	26468448	+	protein_coding_gene		Transducin/WD40 repeat-like superfamily protein
AT3G49010	9802.95	1.08265	0.209	5.18015	2.22e-07	6e-06	Chr3	18166769	18168692	-	protein_coding_gene	ATBBC1, BBC1, RSU2	breast basic conserved 1
AT1G56070	47927.9	1.08079	0.311037	3.47478	0.000511268	0.00434803	Chr1	20967930	20971742	-	protein_coding_gene	LOS1	Ribosomal protein S5/Elongation factor G/III/V family protein
AT5G52780	2638.26	1.0807	0.206581	5.23136	1.68e-07	4.75e-06	Chr5	21390873	21391474	-	protein_coding_gene		Protein of unknown function (DUF3464)
AT5G11970	1010.7	1.07971	0.297102	3.63414	0.000278906	0.00265529	Chr5	3863071	3863755	-	protein_coding_gene		Protein of unknown function (DUF3511)
AT4G03520	15621.9	1.07931	0.212909	5.06936	3.99e-07	9.84e-06	Chr4	1562359	1564192	-	protein_coding_gene	ATHM2	Thioredoxin superfamily protein
AT3G15450	5878.18	1.07928	0.22732	4.74787	2.06e-06	4.09e-05	Chr3	5212984	5214124	+	protein_coding_gene		Aluminium induced protein with YGL and LRDR motifs
AT2G30550	774.744	1.07871	0.29221	3.69155	0.000222895	0.00220491	Chr2	13014848	13017153	+	protein_coding_gene		alpha/beta-Hydrolases superfamily protein
AT2G39980	263.284	1.07793	0.268795	4.01024	6.07e-05	0.000738374	Chr2	16687673	16689956	-	protein_coding_gene		HXXXD-type acyl-transferase family protein
AT1G76060	502.333	1.07777	0.279856	3.85117	0.000117553	0.00128799	Chr1	28543100	28543850	-	protein_coding_gene	EMB1793	LYR family of Fe/S cluster biogenesis protein
AT5G23240	1442.51	1.07771	0.336021	3.20728	0.00133995	0.00936339	Chr5	7826732	7828724	-	protein_coding_gene		DNAJ heat shock N-terminal domain-containing protein
AT1G55152	765.57	1.07767	0.320428	3.36323	0.000770353	0.00602853	Chr1	20577424	20578292	-	protein_coding_gene		unknown protein; FUNCTIONS IN: molecular_function unknown; INVOLVED IN: biological_process unknown; LOCATED IN: chloroplast; Has 30201 Blast hits to 17322 proteins in 780 species: Archae - 12; Bacteria - 1396; Metazoa - 17338; Fungi - 3422; Plants - 5037; Viruses - 0; Other Eukaryotes - 2996 (source: NCBI BLink).
AT3G58170	710.698	1.07678	0.242149	4.44676	8.72e-06	0.00014095	Chr3	21542359	21543974	-	protein_coding_gene	ATBS14A, ATBET11, BET11, BS14A	BET1P/SFT1P-like protein 14A
AT3G13920	19033.2	1.07642	0.281939	3.81793	0.000134579	0.00144698	Chr3	4592256	4594999	-	protein_coding_gene	EIF4A1, RH4, TIF4A1	eukaryotic translation initiation factor 4A1
AT1G24240	255.568	1.07593	0.260109	4.13644	3.53e-05	0.000471447	Chr1	8586353	8588116	+	protein_coding_gene		Ribosomal protein L19 family protein
AT2G20690	1360.02	1.07536	0.221681	4.85093	1.23e-06	2.63e-05	Chr2	8923305	8924974	+	protein_coding_gene		lumazine-binding family protein
AT3G18030	367.98	1.07504	0.286472	3.75267	0.000174959	0.00180717	Chr3	6167640	6168948	-	protein_coding_gene	ATHAL3A, HAL3A, HAL3, ATHAL3	HAL3-like protein A
AT2G42770	760.951	1.07382	0.204169	5.25948	1.44e-07	4.14e-06	Chr2	17798285	17800006	-	protein_coding_gene		Peroxisomal membrane 22 kDa (Mpv17/PMP22) family protein
AT2G47790	580.984	1.07377	0.317005	3.38724	0.000706005	0.00562214	Chr2	19570964	19573027	-	protein_coding_gene		Transducin/WD40 repeat-like superfamily protein
AT4G32930	650.623	1.07294	0.251344	4.26881	1.97e-05	0.000284267	Chr4	15898835	15900289	+	protein_coding_gene		unknown protein; CONTAINS InterPro DOMAIN/s: Protein of unknown function DUF866, eukaryotic (InterPro:IPR008584); Has 30201 Blast hits to 17322 proteins in 780 species: Archae - 12; Bacteria - 1396; Metazoa - 17338; Fungi - 3422; Plants - 5037; Viruses - 0; Other Eukaryotes - 2996 (source: NCBI BLink).
AT3G13230	931.162	1.07208	0.240903	4.45028	8.58e-06	0.000139083	Chr3	4269978	4271204	+	protein_coding_gene		RNA-binding KH domain-containing protein
AT2G27285	239.994	1.07193	0.317761	3.37338	0.000742515	0.00585808	Chr2	11675960	11678118	-	protein_coding_gene		Coiled-coil domain-containing protein 55 (DUF2040)
AT2G24090	9229.76	1.0719	0.26228	4.08684	4.37e-05	0.000557155	Chr2	10241964	10243614	+	protein_coding_gene		Ribosomal protein L35
AT5G60670	3551.2	1.07134	0.224431	4.77357	1.81e-06	3.67e-05	Chr5	24380910	24381593	-	protein_coding_gene		Ribosomal protein L11 family protein
AT4G27230	1495.71	1.07108	0.227939	4.69896	2.61e-06	5.08e-05	Chr4	13637288	13638449	-	protein_coding_gene	HTA2	histone H2A 2
AT1G24881	547.335	1.07039	0.313889	3.41008	0.000649443	0.0052616	Chr1	8784036	8785634	+	protein_coding_gene		F-box family protein
AT3G02700	1171	1.07037	0.289043	3.70314	0.000212949	0.00212132	Chr3	581541	582949	-	protein_coding_gene		NC domain-containing protein-related
AT1G18060	3030.54	1.06982	0.202735	5.27692	1.31e-07	3.81e-06	Chr1	6211873	6213444	-	protein_coding_gene		unknown protein; INVOLVED IN: biological_process unknown; LOCATED IN: chloroplast; EXPRESSED IN: 22 plant structures; EXPRESSED DURING: 13 growth stages; Has 74 Blast hits to 74 proteins in 29 species: Archae - 0; Bacteria - 19; Metazoa - 0; Fungi - 0; Plants - 49; Viruses - 0; Other Eukaryotes - 6 (source: NCBI BLink).
AT1G16370	173.351	1.06903	0.318287	3.35868	0.000783159	0.00611262	Chr1	5596694	5598447	+	protein_coding_gene	ATOCT6, OCT6	organic cation/carnitine transporter 6
AT5G55710	2594.74	1.06885	0.236453	4.52036	6.17e-06	0.000105087	Chr5	22554878	22555650	-	protein_coding_gene		FUNCTIONS IN: molecular_function unknown; INVOLVED IN: biological_process unknown; LOCATED IN: chloroplast thylakoid membrane, chloroplast; EXPRESSED IN: 23 plant structures; EXPRESSED DURING: 14 growth stages; BEST Arabidopsis thaliana protein match is: Uncharacterised conserved protein ycf60 (TAIR:AT2G47840.1); Has 1807 Blast hits to 1807 proteins in 277 species: Archae - 0; Bacteria - 0; Metaz…
AT1G25150	463.1	1.06872	0.3033	3.52364	0.000425657	0.00377098	Chr1	8821008	8822533	+	protein_coding_gene		F-box family protein
AT5G01410	8238.34	1.06825	0.302409	3.53245	0.000411728	0.00367636	Chr5	172318	173614	-	protein_coding_gene	PDX1, ATPDX1.3, RSR4, PDX1.3, ATPDX1	Aldolase-type TIM barrel family protein
AT4G33220	5244.77	1.068	0.274393	3.89223	9.93e-05	0.00112001	Chr4	16022439	16026360	+	protein_coding_gene	PME44, ATPME44	pectin methylesterase 44
AT1G31350	228.134	1.06724	0.322999	3.30416	0.000952627	0.00714739	Chr1	11221335	11222786	-	protein_coding_gene	KUF1	KAR-UP F-box 1
AT4G00100	6041.74	1.06568	0.237883	4.47983	7.47e-06	0.000124122	Chr4	37084	38312	+	protein_coding_gene	ATRPS13A, RPS13, PFL2, RPS13A	ribosomal protein S13A
AT3G62250	16210.1	1.06543	0.268716	3.96489	7.34e-05	0.000869483	Chr3	23037094	23037797	+	protein_coding_gene	UBQ5	ubiquitin 5
AT5G45040	282.047	1.06504	0.326265	3.26434	0.00109718	0.00798418	Chr5	18175371	18176888	-	protein_coding_gene		Cytochrome c
AT5G44130	5927.41	1.06468	0.304209	3.49983	0.000465552	0.00405154	Chr5	17761090	17762003	+	protein_coding_gene	FLA13	FASCICLIN-like arabinogalactan protein 13 precursor
AT1G57660	6100.83	1.06432	0.25702	4.14103	3.46e-05	0.000463579	Chr1	21355520	21356537	+	protein_coding_gene		Translation protein SH3-like family protein
AT3G07110	4222.12	1.06377	0.269715	3.94406	8.01e-05	0.000934578	Chr3	2252019	2253528	+	protein_coding_gene		Ribosomal protein L13 family protein
AT5G62300	4208.64	1.0634	0.292419	3.63656	0.000276304	0.00263523	Chr5	25021200	25022436	-	protein_coding_gene		Ribosomal protein S10p/S20e family protein
AT3G49870	1858.52	1.06304	0.329757	3.2237	0.00126545	0.00892485	Chr3	18492408	18494139	-	protein_coding_gene	ATARLA1C, ARLA1C	ADP-ribosylation factor-like A1C
AT3G22680	255.015	1.06298	0.310304	3.42561	0.000613411	0.00502973	Chr3	8019708	8020508	+	protein_coding_gene	RDM1	RNA-DIRECTED DNA METHYLATION 1
AT4G36850	323.763	1.06231	0.320681	3.31268	0.000924051	0.0069748	Chr4	17353291	17355891	-	protein_coding_gene		PQ-loop repeat family protein / transmembrane family protein
AT3G13790	1851.71	1.06187	0.178323	5.95479	2.6e-09	1.17e-07	Chr3	4532911	4535867	-	protein_coding_gene	ATCWINV1, ATBFRUCT1	Glycosyl hydrolases family 32 protein
AT5G54760	3202.49	1.06005	0.205425	5.16026	2.47e-07	6.53e-06	Chr5	22243800	22245770	+	protein_coding_gene		Translation initiation factor SUI1 family protein
AT2G07698	1107.2	1.05987	0.261426	4.05419	5.03e-05	0.000628953	Chr2	3361474	3364127	+	protein_coding_gene		ATPase, F1 complex, alpha subunit protein
AT1G79850	27518.8	1.05977	0.253017	4.18853	2.81e-05	0.000387427	Chr1	30041243	30041952	-	protein_coding_gene	RPS17, CS17, PRPS17	ribosomal protein S17
AT5G01075	361.269	1.05968	0.307859	3.44209	0.000577231	0.00477169	Chr5	26848	27449	-	protein_coding_gene		Glycosyl hydrolase family 35 protein
AT2G13820	425.954	1.05947	0.240427	4.40663	1.05e-05	0.000166097	Chr2	5774146	5776289	-	protein_coding_gene		Bifunctional inhibitor/lipid-transfer protein/seed storage 2S albumin superfamily protein
AT4G16410	4911.39	1.05924	0.272325	3.88963	0.000100397	0.00112845	Chr4	9261866	9262601	-	protein_coding_gene		unknown protein; CONTAINS InterPro DOMAIN/s: Protein of unknown function DUF751 (InterPro:IPR008470); Has 30201 Blast hits to 17322 proteins in 780 species: Archae - 12; Bacteria - 1396; Metazoa - 17338; Fungi - 3422; Plants - 5037; Viruses - 0; Other Eukaryotes - 2996 (source: NCBI BLink).
AT3G24927	311.208	1.05911	0.278208	3.80691	0.000140713	0.00150306	Chr3	9103087	9103989	+	pseudogene
AT1G34640	189.895	1.05848	0.29509	3.58699	0.000334523	0.00308672	Chr1	12687552	12688543	-	protein_coding_gene		peptidases
AT4G21090	173.239	1.05835	0.30696	3.44786	0.000565048	0.00469817	Chr4	11256459	11258588	-	protein_coding_gene	ATMFDX2, MFDX2	MITOCHONDRIAL FERREDOXIN 2
AT3G15060	374.812	1.05829	0.285924	3.7013	0.000214498	0.00213276	Chr3	5069166	5070200	+	protein_coding_gene	AtRABA1g, RABA1g	RAB GTPase homolog A1G
AT5G42090	3676.53	1.05825	0.240551	4.39927	1.09e-05	0.000170691	Chr5	16826698	16828454	+	protein_coding_gene		Lung seven transmembrane receptor family protein
AT4G18197	424.649	1.05814	0.238881	4.42957	9.44e-06	0.000151173	Chr4	10071634	10073236	+	protein_coding_gene	ATPUP7, PEX17, PUP7	purine permease 7
AT2G03870	429.271	1.05703	0.242566	4.35769	1.31e-05	0.000200486	Chr2	1179984	1181437	+	protein_coding_gene		Small nuclear ribonucleoprotein family protein
AT2G20120	1097.42	1.05699	0.229273	4.61017	4.02e-06	7.32e-05	Chr2	8687354	8689476	-	protein_coding_gene	COV1	Protein of unknown function (DUF502)
AT5G43050	379.702	1.0568	0.243582	4.33856	1.43e-05	0.000215969	Chr5	17268025	17269024	+	protein_coding_gene	NPQ6	Protein of unknown function (DUF565)
AT5G25940	591.825	1.05677	0.30817	3.42917	0.00060544	0.00497396	Chr5	9054122	9055251	-	protein_coding_gene		early nodulin-related
AT4G39300	506.9	1.05654	0.226891	4.65661	3.21e-06	6.07e-05	Chr4	18286745	18288345	+	protein_coding_gene		unknown protein; FUNCTIONS IN: molecular_function unknown; INVOLVED IN: biological_process unknown; LOCATED IN: chloroplast; EXPRESSED IN: 22 plant structures; EXPRESSED DURING: 13 growth stages; Has 30201 Blast hits to 17322 proteins in 780 species: Archae - 12; Bacteria - 1396; Metazoa - 17338; Fungi - 3422; Plants - 5037; Viruses - 0; Other Eukaryotes - 2996 (source: NCBI BLink).
AT2G41650	1112.81	1.05535	0.275163	3.83537	0.000125374	0.00135968	Chr2	17363907	17364434	+	protein_coding_gene		unknown protein; FUNCTIONS IN: molecular_function unknown; INVOLVED IN: biological_process unknown; LOCATED IN: chloroplast; EXPRESSED IN: 22 plant structures; EXPRESSED DURING: 13 growth stages; Has 3 Blast hits to 3 proteins in 1 species: Archae - 0; Bacteria - 0; Metazoa - 0; Fungi - 0; Plants - 3; Viruses - 0; Other Eukaryotes - 0 (source: NCBI BLink).
AT1G68260	581.425	1.05505	0.304279	3.46737	0.000525571	0.0044395	Chr1	25585776	25587658	-	protein_coding_gene		Thioesterase superfamily protein
AT5G38980	3739.13	1.05383	0.196937	5.35108	8.74e-08	2.64e-06	Chr5	15606771	15607350	+	protein_coding_gene		unknown protein; FUNCTIONS IN: molecular_function unknown; INVOLVED IN: biological_process unknown; LOCATED IN: endomembrane system; EXPRESSED IN: 22 plant structures; EXPRESSED DURING: 13 growth stages; Has 3 Blast hits to 3 proteins in 1 species: Archae - 0; Bacteria - 0; Metazoa - 0; Fungi - 0; Plants - 3; Viruses - 0; Other Eukaryotes - 0 (source: NCBI BLink).
AT2G32240	697.243	1.05368	0.304978	3.45495	0.000550398	0.00459991	Chr2	13684299	13691155	-	protein_coding_gene		FUNCTIONS IN: molecular_function unknown; INVOLVED IN: response to cadmium ion; LOCATED IN: plasma membrane; EXPRESSED IN: 25 plant structures; EXPRESSED DURING: 13 growth stages; CONTAINS InterPro DOMAIN/s: Prefoldin (InterPro:IPR009053); BEST Arabidopsis thaliana protein match is: unknown protein (TAIR:AT1G05320.3); Has 470429 Blast hits to 168274 proteins in 4282 species: Archae - 6896; Bacter…
AT2G38050	686.073	1.05344	0.268102	3.92924	8.52e-05	0.000984895	Chr2	15921136	15922313	-	protein_coding_gene	DET2, DWF6, ATDET2	3-oxo-5-alpha-steroid 4-dehydrogenase family protein
AT3G12260	4793.6	1.05341	0.276255	3.8132	0.000137181	0.00146976	Chr3	3908940	3910420	-	protein_coding_gene		LYR family of Fe/S cluster biogenesis protein
AT1G66670	1613.96	1.05319	0.268554	3.92172	8.79e-05	0.00101285	Chr1	24863785	24865702	-	protein_coding_gene	CLPP3, NCLPP3	CLP protease proteolytic subunit 3
AT2G42390	442.971	1.05231	0.239077	4.40154	1.07e-05	0.00016916	Chr2	17651253	17652588	-	protein_coding_gene		protein kinase C substrate, heavy chain-related
AT1G08940	160.704	1.05077	0.317486	3.30965	0.00093413	0.00703341	Chr1	2877692	2879169	+	protein_coding_gene		Phosphoglycerate mutase family protein
AT1G65720	6911.28	1.0499	0.314354	3.33986	0.000838195	0.00644798	Chr1	24440259	24441073	-	protein_coding_gene		unknown protein; FUNCTIONS IN: molecular_function unknown; INVOLVED IN: biological_process unknown; LOCATED IN: endomembrane system; EXPRESSED IN: 24 plant structures; EXPRESSED DURING: 15 growth stages; Has 44 Blast hits to 44 proteins in 14 species: Archae - 0; Bacteria - 0; Metazoa - 0; Fungi - 0; Plants - 44; Viruses - 0; Other Eukaryotes - 0 (source: NCBI BLink).
AT1G53170	363.623	1.04937	0.254627	4.1212	3.77e-05	0.00049763	Chr1	19821337	19822252	-	protein_coding_gene	ATERF-8, ATERF8, ERF8	ethylene response factor 8
AT3G04770	231.811	1.04922	0.281069	3.73295	0.000189252	0.00192583	Chr3	1309294	1310887	-	protein_coding_gene	RPSAb	40s ribosomal protein SA B
AT1G80240	465.905	1.0479	0.254739	4.11362	3.9e-05	0.000509627	Chr1	30171357	30172839	-	protein_coding_gene		Protein of unknown function, DUF642
AT1G29260	813.338	1.04759	0.282159	3.71278	0.000204994	0.00205167	Chr1	10224815	10226205	+	protein_coding_gene	PEX7, ATPEX7	peroxin 7
AT4G31790	534.806	1.04709	0.24283	4.31204	1.62e-05	0.000239851	Chr4	15377211	15379025	+	protein_coding_gene		Tetrapyrrole (Corrin/Porphyrin) Methylases
AT2G26975	1043.41	1.04698	0.228327	4.58542	4.53e-06	8.13e-05	Chr2	11512861	11513553	+	protein_coding_gene		Ctr copper transporter family
AT5G19570	505.066	1.04554	0.260737	4.00993	6.07e-05	0.000738902	Chr5	6606700	6607203	+	protein_coding_gene		unknown protein; CONTAINS InterPro DOMAIN/s: Uncharacterised protein family UPF0546 (InterPro:IPR018908); Has 1807 Blast hits to 1807 proteins in 277 species: Archae - 0; Bacteria - 0; Metazoa - 736; Fungi - 347; Plants - 385; Viruses - 0; Other Eukaryotes - 339 (source: NCBI BLink).
AT1G58380	1272.9	1.04469	0.256442	4.0738	4.63e-05	0.00058406	Chr1	21689032	21690256	+	protein_coding_gene	XW6	Ribosomal protein S5 family protein
AT1G66180	3581.97	1.04318	0.294241	3.54532	0.000392139	0.00353108	Chr1	24647188	24648813	+	protein_coding_gene		Eukaryotic aspartyl protease family protein
AT2G25920	198.744	1.04203	0.28996	3.59371	0.000326006	0.00302915	Chr2	11054291	11056042	-	protein_coding_gene		BEST Arabidopsis thaliana protein match is: 3'-5' exonuclease domain-containing protein / K homology domain-containing protein / KH domain-containing protein (TAIR:AT2G25910.2); Has 131 Blast hits to 125 proteins in 54 species: Archae - 0; Bacteria - 50; Metazoa - 12; Fungi - 12; Plants - 41; Viruses - 0; Other Eukaryotes - 16 (source: NCBI BLink).
AT4G24972	492.804	1.04182	0.289634	3.59703	0.000321876	0.00299732	Chr4	12837353	12839823	+	protein_coding_gene	TPD1	tapetum determinant 1
AT1G60950	76597.7	1.04178	0.24861	4.19042	2.78e-05	0.000384465	Chr1	22444390	22445222	+	protein_coding_gene	FED A, ATFD2	2Fe-2S ferredoxin-like superfamily protein
AT4G38540	790.057	1.04141	0.226288	4.60213	4.18e-06	7.56e-05	Chr4	18023121	18025027	+	protein_coding_gene		FAD/NAD(P)-binding oxidoreductase family protein
AT3G07480	3013.41	1.04064	0.235986	4.40978	1.03e-05	0.000164068	Chr3	2388952	2389811	+	protein_coding_gene		2Fe-2S ferredoxin-like superfamily protein
AT1G01720	941.846	1.04064	0.237602	4.37974	1.19e-05	0.000184008	Chr1	268330	269819	+	protein_coding_gene	ATAF1, ANAC002	NAC (No Apical Meristem) domain transcriptional regulator superfamily protein
AT5G45010	1112.01	1.04027	0.30812	3.37618	0.000735002	0.00580957	Chr5	18167244	18168374	-	protein_coding_gene	ATDSS1(V), DSS1(V)	DSS1 homolog on chromosome V
AT2G46650	1650.54	1.0397	0.283661	3.66529	0.000247061	0.00240067	Chr2	19151646	19152600	+	protein_coding_gene	B5 #1, ATCB5-C, CB5-C	cytochrome B5 isoform C
AT5G47870	488.874	1.03956	0.238677	4.35552	1.33e-05	0.000202199	Chr5	19384368	19385869	-	protein_coding_gene		FUNCTIONS IN: molecular_function unknown; INVOLVED IN: biological_process unknown; LOCATED IN: chloroplast; EXPRESSED IN: 22 plant structures; EXPRESSED DURING: 13 growth stages; BEST Arabidopsis thaliana protein match is: cobalt ion binding (TAIR:AT1G71310.1); Has 1807 Blast hits to 1807 proteins in 277 species: Archae - 0; Bacteria - 0; Metazoa - 736; Fungi - 347; Plants - 385; Viruses - 0; Oth…
AT1G10230	373.548	1.03928	0.280541	3.70456	0.000211761	0.00211146	Chr1	3355571	3356359	+	protein_coding_gene	ASK18, SK18	SKP1-like 18
AT1G76300	879.038	1.03832	0.19695	5.27201	1.35e-07	3.9e-06	Chr1	28625884	28627367	+	protein_coding_gene	SmD3	snRNP core protein SMD3
AT1G10960	16403	1.03831	0.240522	4.31689	1.58e-05	0.000235601	Chr1	3664386	3665039	+	protein_coding_gene	ATFD1, FD1	ferredoxin 1
AT4G29830	452.838	1.03796	0.293807	3.53279	0.000411191	0.0036731	Chr4	14597661	14599300	+	protein_coding_gene	VIP3	Transducin/WD40 repeat-like superfamily protein
AT2G05630	872.503	1.0372	0.279416	3.71204	0.000205597	0.00205675	Chr2	2082986	2084882	-	protein_coding_gene	ATG8D	Ubiquitin-like superfamily protein
AT5G06270	1273.48	1.03638	0.299029	3.4658	0.000528654	0.00445846	Chr5	1912550	1913674	+	protein_coding_gene		unknown protein; FUNCTIONS IN: molecular_function unknown; INVOLVED IN: biological_process unknown; LOCATED IN: chloroplast; EXPRESSED IN: 21 plant structures; EXPRESSED DURING: 11 growth stages; BEST Arabidopsis thaliana protein match is: unknown protein (TAIR:AT3G11600.1); Has 1807 Blast hits to 1807 proteins in 277 species: Archae - 0; Bacteria - 0; Metazoa - 736; Fungi - 347; Plants - 385; Vi…
AT5G37850	380.435	1.03636	0.29973	3.45764	0.000544937	0.00456862	Chr5	15065374	15068999	+	protein_coding_gene	SOS4, ATSOS4	pfkB-like carbohydrate kinase family protein
AT1G15230	824.088	1.03558	0.212079	4.883	1.04e-06	2.27e-05	Chr1	5242198	5243227	-	protein_coding_gene		unknown protein; FUNCTIONS IN: molecular_function unknown; INVOLVED IN: biological_process unknown; LOCATED IN: cellular_component unknown; EXPRESSED IN: 24 plant structures; EXPRESSED DURING: 15 growth stages; Has 26 Blast hits to 26 proteins in 12 species: Archae - 0; Bacteria - 0; Metazoa - 0; Fungi - 0; Plants - 26; Viruses - 0; Other Eukaryotes - 0 (source: NCBI BLink).
AT1G33600	3156.41	1.03537	0.25619	4.04139	5.31e-05	0.000658472	Chr1	12180776	12182363	+	protein_coding_gene		Leucine-rich repeat (LRR) family protein
AT1G06800	398.222	1.03483	0.246805	4.19292	2.75e-05	0.00038099	Chr1	2089417	2091686	-	protein_coding_gene	PLA-I{gamma}1	alpha/beta-Hydrolases superfamily protein
AT2G16510	4150.98	1.03434	0.283972	3.64239	0.000270119	0.00258551	Chr2	7159629	7160892	-	protein_coding_gene		ATPase, F0/V0 complex, subunit C protein
AT2G40650	318.039	1.03386	0.293316	3.52474	0.000423897	0.00375977	Chr2	16963319	16965752	-	protein_coding_gene		PRP38 family protein
AT5G57785	946.715	1.03248	0.287973	3.58532	0.000336668	0.00310136	Chr5	23408896	23409422	-	protein_coding_gene		unknown protein; Has 30201 Blast hits to 17322 proteins in 780 species: Archae - 12; Bacteria - 1396; Metazoa - 17338; Fungi - 3422; Plants - 5037; Viruses - 0; Other Eukaryotes - 2996 (source: NCBI BLink).
AT1G27300	292.769	1.03206	0.307937	3.35153	0.000803656	0.00623867	Chr1	9483157	9484368	+	protein_coding_gene		unknown protein; Has 54 Blast hits to 54 proteins in 19 species: Archae - 0; Bacteria - 0; Metazoa - 11; Fungi - 6; Plants - 34; Viruses - 0; Other Eukaryotes - 3 (source: NCBI BLink).
AT5G65925	302.006	1.03174	0.290248	3.5547	0.000378406	0.00341465	Chr5	26369045	26369751	+	protein_coding_gene		unknown protein; BEST Arabidopsis thaliana protein match is: unknown protein (TAIR:AT3G49820.1); Has 45 Blast hits to 45 proteins in 6 species: Archae - 0; Bacteria - 0; Metazoa - 0; Fungi - 0; Plants - 45; Viruses - 0; Other Eukaryotes - 0 (source: NCBI BLink).
AT2G37190	8331.31	1.03166	0.210269	4.90636	9.28e-07	2.05e-05	Chr2	15619407	15620119	-	protein_coding_gene		Ribosomal protein L11 family protein
AT5G08290	2701.28	1.03154	0.236053	4.36996	1.24e-05	0.000191283	Chr5	2665976	2667155	+	protein_coding_gene	YLS8	mRNA splicing factor, thioredoxin-like U5 snRNP
AT5G12190	846.974	1.03094	0.282522	3.64908	0.000263182	0.00253452	Chr5	3940532	3941205	-	protein_coding_gene		RNA-binding (RRM/RBD/RNP motifs) family protein
AT2G47690	1112.73	1.03016	0.25193	4.08908	4.33e-05	0.00055313	Chr2	19551263	19552358	+	protein_coding_gene		NADH-ubiquinone oxidoreductase-related
AT4G26780	626.081	1.02868	0.225519	4.56138	5.08e-06	9e-05	Chr4	13484839	13486771	-	protein_coding_gene	AR192	Co-chaperone GrpE family protein
AT1G08845	202.982	1.02769	0.294542	3.48911	0.000484627	0.00417621	Chr1	2838789	2840994	+	protein_coding_gene		Ribosomal L18p/L5e family protein
AT5G18170	961.821	1.02729	0.253853	4.04678	5.19e-05	0.000645776	Chr5	6006039	6008472	+	protein_coding_gene	GDH1	glutamate dehydrogenase 1
AT1G18000	898.59	1.02724	0.262589	3.91195	9.16e-05	0.00104735	Chr1	6194543	6196229	-	protein_coding_gene		Major facilitator superfamily protein
AT1G22190	635.954	1.02688	0.221339	4.63937	3.49e-06	6.48e-05	Chr1	7835782	7837288	+	protein_coding_gene		Integrase-type DNA-binding superfamily protein
AT3G06950	310.627	1.02648	0.272415	3.76807	0.000164516	0.00171849	Chr3	2192685	2194321	+	protein_coding_gene		Pseudouridine synthase family protein
AT2G27730	3322.05	1.02645	0.187938	5.46164	4.72e-08	1.54e-06	Chr2	11819829	11821878	-	protein_coding_gene		copper ion binding
AT1G64850	992.619	1.0263	0.197591	5.19404	2.06e-07	5.64e-06	Chr1	24096435	24097650	-	protein_coding_gene		Calcium-binding EF hand family protein
AT3G16410	3860.81	1.02628	0.313988	3.26854	0.00108103	0.00788828	Chr3	5571992	5574541	+	protein_coding_gene	NSP4	nitrile specifier protein 4
AT3G16140	33017	1.0261	0.218801	4.68964	2.74e-06	5.27e-05	Chr3	5468509	5469481	-	protein_coding_gene	PSAH-1	photosystem I subunit H-1
AT3G44300	448.032	1.02588	0.225583	4.54767	5.42e-06	9.46e-05	Chr3	15983311	15985535	+	protein_coding_gene	NIT2, AtNIT2	nitrilase 2
AT1G79790	487.579	1.02543	0.30323	3.3817	0.000720391	0.00571532	Chr1	30016368	30018231	-	protein_coding_gene		Haloacid dehalogenase-like hydrolase (HAD) superfamily protein
AT3G03070	2493.82	1.02541	0.196716	5.21262	1.86e-07	5.18e-06	Chr3	696299	698156	-	protein_coding_gene		NADH-ubiquinone oxidoreductase-related
AT4G10610	1028.71	1.02508	0.236204	4.3398	1.43e-05	0.00021491	Chr4	6557177	6559595	+	protein_coding_gene	RBP37, ATRBP37, CID12	CTC-interacting domain 12
AT4G39990	948.608	1.02424	0.216032	4.74113	2.13e-06	4.21e-05	Chr4	18542551	18543978	+	protein_coding_gene	ATRABA4B, ATRAB11G, ATGB3, RABA4B	RAB GTPase homolog A4B
AT1G27435	1003.69	1.0242	0.306714	3.33925	0.000840054	0.00645598	Chr1	9527574	9528878	-	protein_coding_gene		unknown protein; Has 16 Blast hits to 16 proteins in 8 species: Archae - 0; Bacteria - 0; Metazoa - 0; Fungi - 0; Plants - 16; Viruses - 0; Other Eukaryotes - 0 (source: NCBI BLink).
AT1G06790	147.141	1.0241	0.318907	3.21129	0.0013214	0.00924285	Chr1	2087232	2089786	+	protein_coding_gene		RNA polymerase Rpb7 N-terminal domain-containing protein
AT4G32900	462.532	1.02404	0.270554	3.78498	0.00015372	0.00162084	Chr4	15878722	15881041	-	protein_coding_gene		Peptidyl-tRNA hydrolase II (PTH2) family protein
AT4G34265	1639.74	1.02385	0.26024	3.93423	8.35e-05	0.000967798	Chr4	16402280	16403823	+	protein_coding_gene		unknown protein; FUNCTIONS IN: molecular_function unknown; INVOLVED IN: biological_process unknown; LOCATED IN: chloroplast; EXPRESSED IN: 22 plant structures; EXPRESSED DURING: 13 growth stages; BEST Arabidopsis thaliana protein match is: unknown protein (TAIR:AT2G15000.3); Has 76 Blast hits to 76 proteins in 9 species: Archae - 0; Bacteria - 0; Metazoa - 0; Fungi - 0; Plants - 76; Viruses - 0; …
AT5G14330	684.664	1.02384	0.27288	3.75198	0.000175446	0.00181044	Chr5	4619797	4620551	-	protein_coding_gene		unknown protein; Has 8 Blast hits to 8 proteins in 2 species: Archae - 0; Bacteria - 0; Metazoa - 0; Fungi - 0; Plants - 8; Viruses - 0; Other Eukaryotes - 0 (source: NCBI BLink).
AT3G28900	2658.87	1.02364	0.207342	4.93695	7.94e-07	1.78e-05	Chr3	10902647	10904458	-	protein_coding_gene		Ribosomal protein L34e superfamily protein
AT4G21105	2762.36	1.02351	0.300486	3.4062	0.000658745	0.00532148	Chr4	11265651	11267049	+	protein_coding_gene		cytochrome-c oxidases;electron carriers
AT4G38260	329.275	1.02296	0.280464	3.64738	0.000264933	0.00254841	Chr4	17936921	17938728	-	protein_coding_gene		Protein of unknown function (DUF833)
AT1G09640	6944.81	1.02195	0.262252	3.89685	9.75e-05	0.00110415	Chr1	3119878	3122526	+	protein_coding_gene		Translation elongation factor EF1B, gamma chain
AT2G23610	655.39	1.02132	0.2157	4.73489	2.19e-06	4.32e-05	Chr2	10044179	10046532	-	protein_coding_gene	ATMES3, MES3	methyl esterase 3
AT2G23290	240	1.02073	0.289461	3.52632	0.000421385	0.00374217	Chr2	9904787	9905920	-	protein_coding_gene	AtMYB70, MYB70	myb domain protein 70
AT5G03455	2265.05	1.02027	0.273572	3.72945	0.000191896	0.00194921	Chr5	862559	864108	+	protein_coding_gene	CDC25, ARATH;CDC25, ACR2	Rhodanese/Cell cycle control phosphatase superfamily protein
AT5G51400	1383	1.02011	0.224324	4.54749	5.43e-06	9.46e-05	Chr5	20878613	20880134	-	protein_coding_gene		PLAC8 family protein
AT1G75950	7074.86	1.02003	0.269869	3.77972	0.000157005	0.00164975	Chr1	28516548	28517699	+	protein_coding_gene	SKP1, ASK1, ATSKP1, SKP1A, UIP1	S phase kinase-associated protein 1
AT1G06645	189.41	1.02	0.313412	3.2545	0.0011359	0.00818759	Chr1	2034156	2035626	+	protein_coding_gene		2-oxoglutarate (2OG) and Fe(II)-dependent oxygenase superfamily protein
AT1G07750	1255.85	1.01885	0.208384	4.8893	1.01e-06	2.22e-05	Chr1	2404037	2405943	-	protein_coding_gene		RmlC-like cupins superfamily protein
AT2G24860	519.311	1.01882	0.238721	4.26781	1.97e-05	0.000285155	Chr2	10586775	10588329	-	protein_coding_gene		DnaJ/Hsp40 cysteine-rich domain superfamily protein
AT1G48200	251.781	1.01845	0.308558	3.30068	0.000964519	0.00722133	Chr1	17796764	17798337	-	protein_coding_gene		unknown protein; FUNCTIONS IN: molecular_function unknown; INVOLVED IN: biological_process unknown; LOCATED IN: endomembrane system; EXPRESSED IN: 22 plant structures; EXPRESSED DURING: 13 growth stages; Has 30 Blast hits to 30 proteins in 12 species: Archae - 0; Bacteria - 0; Metazoa - 0; Fungi - 0; Plants - 30; Viruses - 0; Other Eukaryotes - 0 (source: NCBI BLink).
AT3G53670	420.891	1.01843	0.315817	3.22475	0.00126085	0.00890417	Chr3	19890364	19892443	+	protein_coding_gene		unknown protein; BEST Arabidopsis thaliana protein match is: unknown protein (TAIR:AT2G37480.1); Has 176 Blast hits to 173 proteins in 30 species: Archae - 0; Bacteria - 0; Metazoa - 8; Fungi - 13; Plants - 154; Viruses - 0; Other Eukaryotes - 1 (source: NCBI BLink).
AT3G05490	1410.89	1.01832	0.259105	3.93016	8.49e-05	0.000981672	Chr3	1591277	1591983	+	protein_coding_gene	RALFL22	ralf-like 22
AT5G61310	293.78	1.01807	0.281155	3.62102	0.000293441	0.00277012	Chr5	24653352	24654869	-	protein_coding_gene		Cytochrome c oxidase subunit Vc family protein
AT3G12180	281.294	1.01795	0.269301	3.77998	0.000156842	0.00164886	Chr3	3883362	3884805	+	protein_coding_gene		Cornichon family protein
AT5G03120	661.264	1.01708	0.276597	3.67712	0.000235879	0.00230958	Chr5	733979	734943	+	protein_coding_gene		unknown protein; FUNCTIONS IN: molecular_function unknown; INVOLVED IN: biological_process unknown; LOCATED IN: endomembrane system; EXPRESSED IN: 21 plant structures; EXPRESSED DURING: 13 growth stages; Has 14 Blast hits to 14 proteins in 4 species: Archae - 0; Bacteria - 0; Metazoa - 0; Fungi - 0; Plants - 14; Viruses - 0; Other Eukaryotes - 0 (source: NCBI BLink).
AT3G01850	863.273	1.01703	0.243357	4.17919	2.93e-05	0.000401617	Chr3	299987	302038	-	protein_coding_gene		Aldolase-type TIM barrel family protein
AT3G59810	412.046	1.01676	0.25916	3.9233	8.73e-05	0.0010068	Chr3	22096515	22097908	+	protein_coding_gene		Small nuclear ribonucleoprotein family protein
AT5G46780	368.606	1.01535	0.297227	3.41607	0.000635316	0.00516555	Chr5	18978977	18980057	+	protein_coding_gene		VQ motif-containing protein
AT1G10470	2375.08	1.01438	0.196158	5.17125	2.33e-07	6.25e-06	Chr1	3442327	3443957	-	protein_coding_gene	ARR4, MEE7, ATRR1, IBC7	response regulator 4
AT5G66090	1352.28	1.01404	0.270847	3.74397	0.000181133	0.00185641	Chr5	26425736	26427172	+	protein_coding_gene		unknown protein; FUNCTIONS IN: molecular_function unknown; LOCATED IN: chloroplast, chloroplast stroma; EXPRESSED IN: 21 plant structures; EXPRESSED DURING: 13 growth stages; Has 30201 Blast hits to 17322 proteins in 780 species: Archae - 12; Bacteria - 1396; Metazoa - 17338; Fungi - 3422; Plants - 5037; Viruses - 0; Other Eukaryotes - 2996 (source: NCBI BLink).
AT2G27830	685.282	1.014	0.217307	4.66622	3.07e-06	5.82e-05	Chr2	11860218	11861475	+	protein_coding_gene		unknown protein; BEST Arabidopsis thaliana protein match is: unknown protein (TAIR:AT4G22758.1); Has 131 Blast hits to 131 proteins in 17 species: Archae - 0; Bacteria - 0; Metazoa - 0; Fungi - 0; Plants - 131; Viruses - 0; Other Eukaryotes - 0 (source: NCBI BLink).
AT5G17610	670.574	1.01295	0.306586	3.30396	0.000953303	0.00714994	Chr5	5803936	5805295	+	protein_coding_gene		unknown protein; FUNCTIONS IN: molecular_function unknown; INVOLVED IN: biological_process unknown; LOCATED IN: endomembrane system; EXPRESSED IN: 23 plant structures; EXPRESSED DURING: 15 growth stages; Has 30201 Blast hits to 17322 proteins in 780 species: Archae - 12; Bacteria - 1396; Metazoa - 17338; Fungi - 3422; Plants - 5037; Viruses - 0; Other Eukaryotes - 2996 (source: NCBI BLink).
AT4G31500	7506.63	1.01292	0.22008	4.60253	4.17e-06	7.56e-05	Chr4	15273471	15275310	-	protein_coding_gene	CYP83B1, SUR2, RNT1, RED1, ATR4	cytochrome P450, family 83, subfamily B, polypeptide 1
AT5G13070	592.672	1.01181	0.216138	4.68133	2.85e-06	5.47e-05	Chr5	4147636	4149252	+	protein_coding_gene		MSF1-like family protein
AT1G15370	1065.31	1.01148	0.200465	5.04565	4.52e-07	1.09e-05	Chr1	5287047	5288577	+	protein_coding_gene		SNARE-like superfamily protein
AT5G58600	598.88	1.01116	0.292529	3.45662	0.000546994	0.00457685	Chr5	23683791	23685725	-	protein_coding_gene	PMR5, TBL44	Plant protein of unknown function (DUF828)
AT3G59980	1056.66	1.01116	0.231519	4.3675	1.26e-05	0.0001928	Chr3	22154244	22155641	-	protein_coding_gene		Nucleic acid-binding, OB-fold-like protein
AT2G21660	84604.4	1.01106	0.206997	4.88445	1.04e-06	2.26e-05	Chr2	9265249	9266393	-	protein_coding_gene	ATGRP7, CCR2, GR-RBP7, GRP7	cold, circadian rhythm, and rna binding 2
AT2G29340	501.931	1.01094	0.23636	4.27711	1.89e-05	0.000274812	Chr2	12597115	12599203	+	protein_coding_gene		NAD-dependent epimerase/dehydratase family protein
AT1G73260	1639.18	1.01078	0.302323	3.34338	0.000827659	0.00637846	Chr1	27547274	27548190	-	protein_coding_gene	ATKTI1, KTI1	kunitz trypsin inhibitor 1
AT4G34555	648.595	1.00965	0.246106	4.1025	4.09e-05	0.000528979	Chr4	16504230	16505472	-	protein_coding_gene		Ribosomal protein S25 family protein
AT4G17390	8552.23	1.0096	0.256235	3.94012	8.14e-05	0.000946571	Chr4	9714092	9715612	-	protein_coding_gene		Ribosomal protein L23/L15e family protein
AT1G78100	1578.81	1.00928	0.29041	3.47536	0.000510162	0.00434556	Chr1	29387795	29389112	+	protein_coding_gene		F-box family protein
AT1G44100	473.606	1.00864	0.309036	3.26384	0.00109913	0.00799293	Chr1	16764405	16767685	-	protein_coding_gene	AAP5	amino acid permease 5
AT2G45010	314.743	1.00793	0.245828	4.10017	4.13e-05	0.000533043	Chr2	18567910	18569859	+	protein_coding_gene		PLAC8 family protein
AT3G55380	634.759	1.00777	0.238961	4.21729	2.47e-05	0.000346583	Chr3	20531407	20533173	+	protein_coding_gene	UBC14	ubiquitin-conjugating enzyme 14
AT2G04400	926.602	1.00747	0.211337	4.76712	1.87e-06	3.77e-05	Chr2	1531148	1533737	+	protein_coding_gene		Aldolase-type TIM barrel family protein
AT3G46600	1097.26	1.00651	0.216173	4.65603	3.22e-06	6.08e-05	Chr3	17157924	17159965	+	protein_coding_gene		GRAS family transcription factor
AT1G15260	1885.44	1.00561	0.242456	4.14762	3.36e-05	0.000451862	Chr1	5249760	5250573	+	protein_coding_gene		unknown protein; BEST Arabidopsis thaliana protein match is: unknown protein (TAIR:AT3G16070.1); Has 28 Blast hits to 28 proteins in 7 species: Archae - 0; Bacteria - 0; Metazoa - 0; Fungi - 0; Plants - 28; Viruses - 0; Other Eukaryotes - 0 (source: NCBI BLink).
AT2G37410	4202.83	1.00549	0.27902	3.60365	0.000313777	0.00293408	Chr2	15697834	15699275	-	protein_coding_gene	ATTIM17-2, TIM17, TIM17-2	translocase inner membrane subunit 17-2
AT1G08230	490.918	1.00544	0.269581	3.72962	0.000191769	0.00194921	Chr1	2583654	2586744	-	protein_coding_gene		Transmembrane amino acid transporter family protein
AT2G41430	16418.8	1.00525	0.18944	5.3064	1.12e-07	3.3e-06	Chr2	17269232	17270542	+	protein_coding_gene	ERD15, LSR1, CID1	dehydration-induced protein (ERD15)
AT4G25660	398.794	1.00485	0.301047	3.33785	0.0008443	0.00648088	Chr4	13083407	13085188	+	protein_coding_gene		PPPDE putative thiol peptidase family protein
AT4G38932	1037.93	1.00429	0.195701	5.13177	2.87e-07	7.43e-06	Chr4	18151687	18152569	-	other_RNA
AT1G30910	368.262	1.00342	0.280371	3.57889	0.00034506	0.00315929	Chr1	11000883	11002936	+	protein_coding_gene		Molybdenum cofactor sulfurase family protein
AT5G38610	297.083	1.00336	0.271767	3.69199	0.000222504	0.00220206	Chr5	15460691	15461459	-	protein_coding_gene		Plant invertase/pectin methylesterase inhibitor superfamily protein
AT1G54580	4463.64	1.00321	0.209777	4.78228	1.73e-06	3.55e-05	Chr1	20389347	20391015	+	protein_coding_gene	ACP2	acyl carrier protein 2
AT4G26710	3090.94	1.00271	0.190857	5.25376	1.49e-07	4.26e-06	Chr4	13468549	13469935	+	protein_coding_gene		ATPase, V0 complex, subunit E
AT1G14060	471.357	1.00252	0.249645	4.01576	5.93e-05	0.000723775	Chr1	4817144	4818020	-	protein_coding_gene		GCK domain-containing protein
AT1G73490	595.916	1.00243	0.227423	4.40776	1.04e-05	0.000165352	Chr1	27633260	27634964	-	protein_coding_gene		RNA-binding (RRM/RBD/RNP motifs) family protein
AT1G71500	9256.87	1.00169	0.226285	4.42668	9.57e-06	0.000152979	Chr1	26935982	26937607	+	protein_coding_gene		Rieske (2Fe-2S) domain-containing protein
AT2G33845	1034.3	1.00058	0.263071	3.80346	0.000142692	0.00151886	Chr2	14317676	14319389	+	protein_coding_gene		Nucleic acid-binding, OB-fold-like protein
AT5G16130	6151.71	1.00057	0.220958	4.52834	5.94e-06	0.000101686	Chr5	5268421	5270156	+	protein_coding_gene		Ribosomal protein S7e family protein
AT3G45640	1476.42	1.00025	0.199143	5.02279	5.09e-07	1.22e-05	Chr3	16756770	16758698	+	protein_coding_gene	ATMPK3, MPK3, ATMAPK3	mitogen-activated protein kinase 3
AT5G16010	2965.24	0.999809	0.19363	5.1635	2.42e-07	6.45e-06	Chr5	5227924	5229116	+	protein_coding_gene		3-oxo-5-alpha-steroid 4-dehydrogenase family protein
AT1G80230	1385.36	0.999808	0.209384	4.775	1.8e-06	3.65e-05	Chr1	30169456	30171101	-	protein_coding_gene		Rubredoxin-like superfamily protein
AT3G47300	193.142	0.998496	0.307778	3.24421	0.00117778	0.00842664	Chr3	17428443	17429623	-	protein_coding_gene	SELT	SELT-like protein precursor
AT1G28660	641.101	0.998349	0.234437	4.2585	2.06e-05	0.000295464	Chr1	10071712	10073411	-	protein_coding_gene		GDSL-like Lipase/Acylhydrolase superfamily protein
AT3G53580	3046.26	0.996698	0.255563	3.90001	9.62e-05	0.00109158	Chr3	19864757	19867134	+	protein_coding_gene		diaminopimelate epimerase family protein
AT5G23900	4530.06	0.996648	0.263925	3.77625	0.000159206	0.00166794	Chr5	8063985	8065523	-	protein_coding_gene		Ribosomal protein L13e family protein
AT4G28240	1772.41	0.996274	0.208876	4.76969	1.85e-06	3.73e-05	Chr4	13997292	13998347	-	protein_coding_gene		Wound-responsive family protein
AT3G27270	250.551	0.995367	0.283586	3.50993	0.000448223	0.00392804	Chr3	10073280	10074160	+	protein_coding_gene		TRAM, LAG1 and CLN8 (TLC) lipid-sensing domain containing protein
AT5G05060	1329.06	0.993888	0.247535	4.01514	5.94e-05	0.000725269	Chr5	1493719	1495085	-	protein_coding_gene		Cystatin/monellin superfamily protein
AT2G05840	1403.43	0.992197	0.223507	4.43922	9.03e-06	0.000144986	Chr2	2234092	2236294	+	protein_coding_gene	PAA2	20S proteasome subunit PAA2
AT5G11650	343.396	0.992086	0.300701	3.29925	0.000969444	0.00724801	Chr5	3744980	3747125	+	protein_coding_gene		alpha/beta-Hydrolases superfamily protein
AT1G11360	1238.89	0.992076	0.242896	4.08436	4.42e-05	0.000562469	Chr1	3821443	3823088	-	protein_coding_gene		Adenine nucleotide alpha hydrolases-like superfamily protein
AT5G41520	5931.83	0.991953	0.277513	3.57444	0.00035098	0.00320659	Chr5	16609153	16610692	-	protein_coding_gene		RNA binding Plectin/S10 domain-containing protein
AT1G63800	770.922	0.991598	0.241097	4.11287	3.91e-05	0.000510747	Chr1	23667616	23669080	-	protein_coding_gene	UBC5	ubiquitin-conjugating enzyme 5
AT1G30720	515.326	0.991099	0.257905	3.84289	0.000121596	0.00132752	Chr1	10898172	10899912	+	protein_coding_gene		FAD-binding Berberine family protein
AT5G39950	1711.48	0.989794	0.213312	4.64012	3.48e-06	6.47e-05	Chr5	15990687	15991931	-	protein_coding_gene	ATTRX2, ATH2, ATTRXH2, TRXH2, TRX2	thioredoxin 2
AT5G56170	1304.67	0.989223	0.249253	3.96874	7.23e-05	0.000857435	Chr5	22735915	22737311	+	protein_coding_gene	LLG1	LORELEI-LIKE-GPI-ANCHORED PROTEIN 1
AT4G09800	6792.78	0.989125	0.3105	3.18559	0.0014446	0.00997347	Chr4	6173715	6175200	+	protein_coding_gene	RPS18C	S18 ribosomal protein
AT4G18230	274.718	0.987106	0.288684	3.41933	0.000627748	0.00512018	Chr4	10080352	10081939	-	protein_coding_gene		FUNCTIONS IN: molecular_function unknown; INVOLVED IN: biological_process unknown; LOCATED IN: endomembrane system; EXPRESSED IN: 23 plant structures; EXPRESSED DURING: 13 growth stages; CONTAINS InterPro DOMAIN/s: Oligosaccharide biosynthesis protein Alg14 like (InterPro:IPR013969); Has 640 Blast hits to 640 proteins in 277 species: Archae - 4; Bacteria - 281; Metazoa - 94; Fungi - 127; Plants -…
AT3G26740	17401.4	0.986978	0.212437	4.64599	3.38e-06	6.33e-05	Chr3	9827801	9828680	+	protein_coding_gene	CCL	CCR-like
AT1G45163	366.487	0.986183	0.255423	3.86098	0.000112933	0.00124333	Chr1	17090677	17091464	-	protein_coding_gene		unknown protein; BEST Arabidopsis thaliana protein match is: unknown protein (TAIR:AT5G55790.1).
AT4G26500	1243.19	0.986029	0.234471	4.20534	2.61e-05	0.000362781	Chr4	13382198	13383641	-	protein_coding_gene	EMB1374, CPSUFE, ATSUFE, SUFE1	chloroplast sulfur E
AT1G11175	339.917	0.98558	0.272143	3.62155	0.000292842	0.00276664	Chr1	3744858	3745655	+	other_RNA
AT3G08630	730.728	0.985134	0.30443	3.236	0.00121219	0.00863221	Chr3	2620832	2622220	+	protein_coding_gene		Protein of unknown function (DUF3411)
AT5G01430	460.957	0.98406	0.24147	4.07529	4.6e-05	0.000582058	Chr5	176447	178623	-	protein_coding_gene		Got1/Sft2-like vescicle transport protein family
AT5G06370	559.639	0.983898	0.27186	3.61913	0.000295595	0.0027855	Chr5	1947139	1948612	-	protein_coding_gene		NC domain-containing protein-related
AT4G31560	1016.52	0.983704	0.242232	4.061	4.89e-05	0.000612666	Chr4	15295201	15296241	+	protein_coding_gene	HCF153	high chlorophyll fluorescence 153
AT5G38650	1527.56	0.98187	0.277106	3.5433	0.000395148	0.00355667	Chr5	15470961	15472815	-	protein_coding_gene		Proteasome maturation factor UMP1
AT1G69620	7693.93	0.981648	0.197107	4.98029	6.35e-07	1.47e-05	Chr1	26189836	26191323	+	protein_coding_gene	RPL34	ribosomal protein L34
AT3G53870	9324.45	0.980966	0.24773	3.95983	7.5e-05	0.00088369	Chr3	19951488	19952961	+	protein_coding_gene		Ribosomal protein S3 family protein
AT3G06780	491.749	0.97946	0.259795	3.77012	0.000163166	0.00170691	Chr3	2143488	2144521	+	protein_coding_gene		glycine-rich protein
AT1G71730	1571.87	0.979134	0.227184	4.30987	1.63e-05	0.000241881	Chr1	26986060	26986909	-	protein_coding_gene		unknown protein; Has 52 Blast hits to 52 proteins in 24 species: Archae - 0; Bacteria - 0; Metazoa - 4; Fungi - 0; Plants - 41; Viruses - 0; Other Eukaryotes - 7 (source: NCBI BLink).
AT4G15760	1317.63	0.978605	0.234983	4.16458	3.12e-05	0.000425193	Chr4	8972649	8974690	-	protein_coding_gene	MO1	monooxygenase 1
AT3G22660	615.691	0.975986	0.278572	3.50354	0.000459123	0.00400871	Chr3	8016051	8017508	-	protein_coding_gene		rRNA processing protein-related
AT3G57870	3507.49	0.975665	0.202163	4.82613	1.39e-06	2.93e-05	Chr3	21428496	21430200	-	protein_coding_gene	AHUS5, EMB1637, SCE1, SCE1A, ATSCE1	sumo conjugation enzyme 1
AT2G44040	792.572	0.975273	0.285407	3.41713	0.000632842	0.00515134	Chr2	18221769	18224104	-	protein_coding_gene		Dihydrodipicolinate reductase, bacterial/plant
AT5G20740	1332.23	0.975113	0.29797	3.27252	0.00106593	0.00779949	Chr5	7025686	7026532	-	protein_coding_gene		Plant invertase/pectin methylesterase inhibitor superfamily protein
AT1G17880	5623.12	0.974731	0.210507	4.63039	3.65e-06	6.73e-05	Chr1	6152409	6153982	-	protein_coding_gene	BTF3, ATBTF3	basic transcription factor 3
AT3G12930	1914.84	0.974336	0.232239	4.1954	2.72e-05	0.000377337	Chr3	4128407	4129956	+	protein_coding_gene		Lojap-related protein
AT2G45250	779.727	0.974177	0.214246	4.547	5.44e-06	9.47e-05	Chr2	18661464	18663029	+	protein_coding_gene		Integral membrane protein hemolysin-III homolog
AT1G45474	2663.97	0.973833	0.220506	4.41636	1e-05	0.00015999	Chr1	17179302	17180806	+	protein_coding_gene	LHCA5	photosystem I light harvesting complex gene 5
AT4G27130	4735.61	0.97365	0.189174	5.14684	2.65e-07	6.94e-06	Chr4	13604558	13606448	-	protein_coding_gene		Translation initiation factor SUI1 family protein
AT2G46170	1403.64	0.97307	0.216684	4.49073	7.1e-06	0.000118643	Chr2	18965313	18967213	+	protein_coding_gene		Reticulon family protein
AT1G10522	964.756	0.97244	0.238689	4.07409	4.62e-05	0.000583677	Chr1	3469580	3471488	+	protein_coding_gene		unknown protein; FUNCTIONS IN: molecular_function unknown; INVOLVED IN: biological_process unknown; LOCATED IN: chloroplast; EXPRESSED IN: 23 plant structures; EXPRESSED DURING: 13 growth stages; Has 24 Blast hits to 24 proteins in 8 species: Archae - 0; Bacteria - 0; Metazoa - 0; Fungi - 0; Plants - 24; Viruses - 0; Other Eukaryotes - 0 (source: NCBI BLink).
AT2G23670	5569.51	0.972423	0.235602	4.1274	3.67e-05	0.000486396	Chr2	10063155	10063863	-	protein_coding_gene	YCF37	homolog of Synechocystis YCF37
AT3G54900	7371.38	0.971696	0.280282	3.46685	0.000526594	0.00444461	Chr3	20341588	20342393	-	protein_coding_gene	CXIP1, ATGRXCP	CAX interacting protein 1
AT3G07430	5278.71	0.971303	0.270913	3.5853	0.000336692	0.00310136	Chr3	2379193	2380198	+	protein_coding_gene	emb1990, YLMG1-1, ATYLMG1-1	YGGT family protein
AT3G04840	12078.3	0.971139	0.23819	4.07717	4.56e-05	0.000578426	Chr3	1329665	1331617	+	protein_coding_gene		Ribosomal protein S3Ae
AT3G62370	485.499	0.970284	0.260267	3.72803	0.00019298	0.00195815	Chr3	23080759	23083282	+	protein_coding_gene		heme binding
AT5G40850	4117.55	0.969229	0.219773	4.41013	1.03e-05	0.000163956	Chr5	16366353	16369099	+	protein_coding_gene	UPM1	urophorphyrin methylase 1
AT3G24100	1837.62	0.968583	0.229773	4.21539	2.49e-05	0.00034929	Chr3	8703286	8704228	+	protein_coding_gene		Uncharacterised protein family SERF
AT2G01140	9379.26	0.968407	0.179387	5.39844	6.72e-08	2.09e-06	Chr2	94811	96655	-	protein_coding_gene		Aldolase superfamily protein
AT2G36145	2277.6	0.967927	0.204817	4.72581	2.29e-06	4.49e-05	Chr2	15168541	15169514	+	protein_coding_gene		unknown protein; FUNCTIONS IN: molecular_function unknown; INVOLVED IN: biological_process unknown; LOCATED IN: chloroplast thylakoid membrane, chloroplast stroma, chloroplast; EXPRESSED IN: 19 plant structures; EXPRESSED DURING: 13 growth stages; Has 49 Blast hits to 49 proteins in 17 species: Archae - 0; Bacteria - 0; Metazoa - 0; Fungi - 0; Plants - 49; Viruses - 0; Other Eukaryotes - 0 (sourc…
AT5G66040	9932.99	0.967149	0.280165	3.45208	0.00055629	0.00463459	Chr5	26410520	26411355	+	protein_coding_gene	STR16	sulfurtransferase protein 16
AT3G57520	2836.73	0.965742	0.178552	5.40874	6.35e-08	1.99e-06	Chr3	21288765	21293158	-	protein_coding_gene	AtSIP2, SIP2	seed imbibition 2
AT5G63510	2751.81	0.965354	0.241615	3.99542	6.46e-05	0.000779422	Chr5	25423967	25425871	+	protein_coding_gene	GAMMA CAL1	gamma carbonic anhydrase like 1
AT3G56910	12233	0.965208	0.234184	4.12157	3.76e-05	0.000497316	Chr3	21069411	21070356	-	protein_coding_gene	PSRP5	plastid-specific 50S ribosomal protein 5
AT3G43520	1566.3	0.96501	0.259056	3.7251	0.000195241	0.00197826	Chr3	15406023	15407908	+	protein_coding_gene		Transmembrane proteins 14C
AT2G45680	523.625	0.964781	0.297432	3.2437	0.00117988	0.00843883	Chr2	18820242	18821889	-	protein_coding_gene		TCP family transcription factor
AT1G32790	2707.87	0.963856	0.215902	4.46433	8.03e-06	0.000131772	Chr1	11874704	11877387	-	protein_coding_gene	CID11	CTC-interacting domain 11
AT3G18215	1858.1	0.963481	0.295392	3.26171	0.00110743	0.00803695	Chr3	6240850	6242573	+	protein_coding_gene		Protein of unknown function, DUF599
AT3G48740	5332.38	0.962792	0.286086	3.36539	0.000764351	0.005997	Chr3	18052466	18054755	-	protein_coding_gene	SWEET11, AtSWEET11	Nodulin MtN3 family protein
AT1G78830	6062.04	0.962542	0.296821	3.24283	0.00118348	0.00845605	Chr1	29636955	29638552	-	protein_coding_gene		Curculin-like (mannose-binding) lectin family protein
AT3G08920	1996.06	0.961844	0.252743	3.80562	0.000141451	0.00150942	Chr3	2712236	2713269	+	protein_coding_gene		Rhodanese/Cell cycle control phosphatase superfamily protein
AT3G12800	2110.67	0.961136	0.191126	5.0288	4.94e-07	1.18e-05	Chr3	4063323	4064822	-	protein_coding_gene	SDRB, DECR	short-chain dehydrogenase-reductase B
AT5G11950	439.732	0.959948	0.246387	3.8961	9.78e-05	0.00110582	Chr5	3854916	3856983	+	protein_coding_gene		Putative lysine decarboxylase family protein
AT2G15890	9593.17	0.959811	0.169362	5.66721	1.45e-08	5.33e-07	Chr2	6920369	6922025	-	protein_coding_gene	MEE14	maternal effect embryo arrest 14
AT5G10360	13102.8	0.958905	0.26367	3.63677	0.000276083	0.0026343	Chr5	3258474	3260234	-	protein_coding_gene	EMB3010, RPS6B	Ribosomal protein S6e
AT3G48030	365.795	0.958148	0.272573	3.51519	0.000439432	0.00386533	Chr3	17725410	17727954	-	protein_coding_gene		hypoxia-responsive family protein / zinc finger (C3HC4-type RING finger) family protein
AT3G11770	505.565	0.95758	0.229131	4.17918	2.93e-05	0.000401617	Chr3	3721324	3722658	-	protein_coding_gene		Polynucleotidyl transferase, ribonuclease H-like superfamily protein
AT3G54366	1515.71	0.957052	0.255453	3.74648	0.000179331	0.00184249	Chr3	20132886	20133750	+	other_RNA
AT1G14890	1298.08	0.956886	0.256193	3.73501	0.000187705	0.00191374	Chr1	5137014	5137957	+	protein_coding_gene		Plant invertase/pectin methylesterase inhibitor superfamily protein
AT2G21210	1206.74	0.95589	0.24412	3.91566	9.02e-05	0.00103473	Chr2	9085210	9085909	-	protein_coding_gene		SAUR-like auxin-responsive protein family
AT5G56150	908.344	0.955123	0.252522	3.78234	0.000155362	0.00163492	Chr5	22729176	22731187	+	protein_coding_gene	UBC30	ubiquitin-conjugating enzyme 30
AT3G44380	418.646	0.954952	0.268	3.56325	0.000366288	0.00332078	Chr3	16036183	16036880	-	protein_coding_gene		Late embryogenesis abundant (LEA) hydroxyproline-rich glycoprotein family
AT3G16400	23749.2	0.953498	0.281688	3.38495	0.000711917	0.00566286	Chr3	5566086	5568545	+	protein_coding_gene	ATMLP-470, NSP1, ATNSP1	nitrile specifier protein 1
AT4G05050	13475	0.951165	0.233879	4.06691	4.76e-05	0.00059981	Chr4	2588004	2589386	-	protein_coding_gene	UBQ11	ubiquitin 11
AT4G11220	1449.32	0.951063	0.265501	3.58214	0.000340788	0.00312961	Chr4	6837911	6839795	-	protein_coding_gene	BTI2, RTNLB2	VIRB2-interacting protein 2
AT5G11630	196.683	0.950922	0.284774	3.33922	0.000840145	0.00645598	Chr5	3740460	3742139	+	protein_coding_gene		unknown protein; FUNCTIONS IN: molecular_function unknown; INVOLVED IN: biological_process unknown; LOCATED IN: chloroplast; EXPRESSED IN: 22 plant structures; EXPRESSED DURING: 13 growth stages; BEST Arabidopsis thaliana protein match is: unknown protein (TAIR:AT4G17310.1); Has 90 Blast hits to 90 proteins in 10 species: Archae - 0; Bacteria - 0; Metazoa - 0; Fungi - 0; Plants - 90; Viruses - 0;…
AT3G47800	2955.32	0.950782	0.185561	5.12383	2.99e-07	7.69e-06	Chr3	17634810	17637204	+	protein_coding_gene		Galactose mutarotase-like superfamily protein
AT5G61510	817.052	0.950332	0.219496	4.3296	1.49e-05	0.000224154	Chr5	24736945	24738998	-	protein_coding_gene		GroES-like zinc-binding alcohol dehydrogenase family protein
AT5G65730	1803.12	0.95033	0.283703	3.34973	0.00080889	0.00627243	Chr5	26299032	26300478	+	protein_coding_gene	XTH6	xyloglucan endotransglucosylase/hydrolase 6
AT3G51420	3809.77	0.948522	0.23133	4.1003	4.13e-05	0.000533043	Chr3	19084035	19085858	+	protein_coding_gene	SSL4, ATSSL4	strictosidine synthase-like 4
AT4G34070	518.619	0.948298	0.253294	3.74387	0.000181209	0.00185641	Chr4	16323095	16325295	-	protein_coding_gene		Calcium-binding EF-hand family protein
AT1G14010	895.665	0.947916	0.199963	4.74045	2.13e-06	4.22e-05	Chr1	4800169	4801850	-	protein_coding_gene		emp24/gp25L/p24 family/GOLD family protein
AT1G26630	20201.2	0.947421	0.254796	3.71836	0.000200524	0.00201833	Chr1	9205836	9207383	+	protein_coding_gene	FBR12, ATELF5A-2, ELF5A-2	Eukaryotic translation initiation factor 5A-1 (eIF-5A 1) protein
AT3G55030	225.44	0.946802	0.277465	3.41233	0.00064411	0.00522707	Chr3	20396760	20398653	+	protein_coding_gene	PGPS2	phosphatidylglycerolphosphate synthase 2
AT3G61630	378.568	0.946248	0.29238	3.23636	0.00121064	0.008624	Chr3	22805180	22806527	+	protein_coding_gene	CRF6	cytokinin response factor 6
AT4G31300	2874.12	0.945586	0.21205	4.45925	8.22e-06	0.000134251	Chr4	15188748	15191217	+	protein_coding_gene	PBA1	N-terminal nucleophile aminohydrolases (Ntn hydrolases) superfamily protein
AT2G01290	2243.03	0.945251	0.276438	3.41939	0.000627614	0.00512018	Chr2	148919	150382	-	protein_coding_gene	RPI2	ribose-5-phosphate isomerase 2
AT1G12810	1133.98	0.944937	0.290013	3.25826	0.00112097	0.00810738	Chr1	4367256	4368822	+	protein_coding_gene		proline-rich family protein
AT1G53560	680.365	0.944204	0.286733	3.29298	0.000991318	0.00738301	Chr1	19984742	19985983	-	protein_coding_gene		Ribosomal protein L18ae family
AT3G01520	2203.36	0.943934	0.229737	4.10876	3.98e-05	0.000517462	Chr3	208439	210137	+	protein_coding_gene		Adenine nucleotide alpha hydrolases-like superfamily protein
AT5G59770	302.684	0.942503	0.278966	3.37856	0.000728676	0.00577459	Chr5	24079392	24081216	-	protein_coding_gene		Protein-tyrosine phosphatase-like, PTPLA
AT1G27385	572.19	0.941454	0.266871	3.52775	0.000419115	0.00372979	Chr1	9510475	9512860	-	protein_coding_gene		unknown protein; FUNCTIONS IN: molecular_function unknown; INVOLVED IN: biological_process unknown; LOCATED IN: chloroplast; EXPRESSED IN: 24 plant structures; EXPRESSED DURING: 13 growth stages; CONTAINS InterPro DOMAIN/s: Protein of unknown function DUF493 (InterPro:IPR007454); Has 76 Blast hits to 76 proteins in 23 species: Archae - 0; Bacteria - 6; Metazoa - 0; Fungi - 0; Plants - 69; Viruses…
AT2G43550	3294.13	0.94119	0.273463	3.44175	0.000577967	0.00477592	Chr2	18073234	18073905	+	protein_coding_gene		Scorpion toxin-like knottin superfamily protein
AT4G14910	708.397	0.940323	0.255835	3.67551	0.000237376	0.00232011	Chr4	8528167	8530334	-	protein_coding_gene	HISN5B	HISTIDINE BIOSYNTHESIS 5B
AT5G65810	592.303	0.939728	0.234116	4.01395	5.97e-05	0.000727685	Chr5	26337665	26339746	-	protein_coding_gene		unknown protein; BEST Arabidopsis thaliana protein match is: unknown protein (TAIR:AT3G49720.2); Has 30201 Blast hits to 17322 proteins in 780 species: Archae - 12; Bacteria - 1396; Metazoa - 17338; Fungi - 3422; Plants - 5037; Viruses - 0; Other Eukaryotes - 2996 (source: NCBI BLink).
AT1G76860	724.066	0.939632	0.269788	3.48286	0.000496088	0.00425141	Chr1	28854414	28855750	-	protein_coding_gene		Small nuclear ribonucleoprotein family protein
AT3G07230	2121.53	0.939508	0.257714	3.64554	0.000266828	0.00255862	Chr3	2299774	2300267	+	protein_coding_gene		wound-responsive protein-related
AT5G57170	840.341	0.939471	0.232358	4.04321	5.27e-05	0.00065378	Chr5	23162071	23163280	-	protein_coding_gene		Tautomerase/MIF superfamily protein
AT3G24030	509.277	0.939429	0.278014	3.37907	0.000727325	0.00576603	Chr3	8679552	8680824	-	protein_coding_gene		hydroxyethylthiazole kinase family protein
AT5G15220	414.221	0.939406	0.241387	3.8917	9.95e-05	0.00112064	Chr5	4941244	4942483	-	protein_coding_gene		Ribosomal protein L27 family protein
AT3G25070	559.984	0.939271	0.255989	3.66919	0.000243321	0.00237059	Chr3	9132310	9134030	+	protein_coding_gene	RIN4	RPM1 interacting protein 4
AT2G47840	2734.8	0.938929	0.236733	3.96619	7.3e-05	0.000865692	Chr2	19594187	19595001	-	protein_coding_gene		Uncharacterised conserved protein ycf60
AT3G47430	828.904	0.938928	0.232441	4.03943	5.36e-05	0.000663243	Chr3	17480603	17481792	+	protein_coding_gene	PEX11B	peroxin 11B
AT5G58200	262.608	0.938179	0.284536	3.29723	0.000976434	0.00729258	Chr5	23549550	23552052	+	protein_coding_gene		Calcineurin-like metallo-phosphoesterase superfamily protein
AT1G05070	403.817	0.937097	0.247155	3.79154	0.000149715	0.00158489	Chr1	1457063	1458744	-	protein_coding_gene		Protein of unknown function (DUF1068)
AT3G15000	8721.49	0.936759	0.248897	3.76365	0.000167455	0.00174405	Chr3	5050257	5052432	+	protein_coding_gene		cobalt ion binding
AT3G62410	8807.78	0.93619	0.174568	5.36291	8.19e-08	2.51e-06	Chr3	23090944	23091566	+	protein_coding_gene	CP12-2, CP12	CP12 domain-containing protein 2
AT5G02160	17152.2	0.936177	0.225533	4.15096	3.31e-05	0.000447008	Chr5	426226	427297	+	protein_coding_gene		unknown protein; FUNCTIONS IN: molecular_function unknown; INVOLVED IN: biological_process unknown; LOCATED IN: chloroplast thylakoid membrane; EXPRESSED IN: 23 plant structures; EXPRESSED DURING: 13 growth stages; Has 121 Blast hits to 121 proteins in 17 species: Archae - 0; Bacteria - 0; Metazoa - 0; Fungi - 0; Plants - 121; Viruses - 0; Other Eukaryotes - 0 (source: NCBI BLink).
AT4G14320	4290.75	0.934747	0.200803	4.65504	3.24e-06	6.1e-05	Chr4	8241732	8243910	-	protein_coding_gene		Zinc-binding ribosomal protein family protein
AT5G40770	2207.19	0.934572	0.278825	3.35182	0.000802829	0.00623453	Chr5	16314850	16316719	-	protein_coding_gene	ATPHB3, PHB3	prohibitin 3
AT1G74370	527.53	0.934503	0.250278	3.73386	0.000188568	0.0019207	Chr1	27958086	27959366	-	protein_coding_gene		RING/U-box superfamily protein
AT2G21190	1122.76	0.933542	0.206105	4.52945	5.91e-06	0.000101233	Chr2	9080865	9082904	+	protein_coding_gene		ER lumen protein retaining receptor family protein
AT3G24503	3005.19	0.93288	0.226885	4.11168	3.93e-05	0.000512429	Chr3	8919560	8923073	-	protein_coding_gene	ALDH2C4, ALDH1A, REF1	aldehyde dehydrogenase 2C4
AT5G01650	946.085	0.932517	0.231639	4.02573	5.68e-05	0.000696994	Chr5	242550	244111	-	protein_coding_gene		Tautomerase/MIF superfamily protein
AT2G34260	208.764	0.932261	0.277911	3.35453	0.000795012	0.00618285	Chr2	14465849	14468531	+	protein_coding_gene		transducin family protein / WD-40 repeat family protein
AT4G32150	5065.11	0.93111	0.228507	4.07476	4.61e-05	0.0005827	Chr4	15526113	15527879	-	protein_coding_gene	VAMP711, ATVAMP711	vesicle-associated membrane protein 711
AT2G35240	1170.47	0.931071	0.249339	3.73416	0.000188341	0.00191931	Chr2	14844940	14846304	-	protein_coding_gene		plastid developmental protein DAG, putative
AT5G58710	2585.16	0.930934	0.227256	4.09642	4.2e-05	0.00054012	Chr5	23717775	23719765	+	protein_coding_gene	ROC7	rotamase CYP 7
AT5G35320	297.83	0.929901	0.277887	3.34632	0.000818909	0.00633397	Chr5	13521779	13523425	+	protein_coding_gene		unknown protein; Has 1807 Blast hits to 1807 proteins in 277 species: Archae - 0; Bacteria - 0; Metazoa - 736; Fungi - 347; Plants - 385; Viruses - 0; Other Eukaryotes - 339 (source: NCBI BLink).
AT3G06433	596.45	0.929451	0.289221	3.21364	0.00131065	0.00918579	Chr3	1958901	1962344	+	pseudogene
AT2G42975	284.581	0.929265	0.269681	3.44579	0.000569386	0.00472474	Chr2	17873947	17874936	+	protein_coding_gene		unknown protein; FUNCTIONS IN: molecular_function unknown; INVOLVED IN: biological_process unknown; LOCATED IN: chloroplast thylakoid membrane, chloroplast; Has 32 Blast hits to 32 proteins in 16 species: Archae - 0; Bacteria - 0; Metazoa - 2; Fungi - 2; Plants - 28; Viruses - 0; Other Eukaryotes - 0 (source: NCBI BLink).
AT5G19590	3145.7	0.929022	0.188686	4.92365	8.49e-07	1.89e-05	Chr5	6610730	6612103	-	protein_coding_gene		Protein of unknown function, DUF538
AT4G25910	870.211	0.928266	0.249863	3.7151	0.000203125	0.00203968	Chr4	13163929	13165205	+	protein_coding_gene	NFU3, ATCNFU3	NFU domain protein 3
AT3G27430	2789.15	0.92728	0.185183	5.00739	5.52e-07	1.31e-05	Chr3	10152479	10155342	+	protein_coding_gene	PBB1	N-terminal nucleophile aminohydrolases (Ntn hydrolases) superfamily protein
AT2G05520	16764.4	0.926684	0.185704	4.99012	6.03e-07	1.42e-05	Chr2	2026162	2027117	+	protein_coding_gene	GRP-3, ATGRP-3, GRP3, ATGRP3	glycine-rich protein 3
AT1G29965	835	0.925843	0.22737	4.07197	4.66e-05	0.000587978	Chr1	10498310	10499462	-	protein_coding_gene		Ribosomal protein L18ae/LX family protein
AT2G30010	1019.1	0.925809	0.193157	4.79305	1.64e-06	3.4e-05	Chr2	12805724	12809386	+	protein_coding_gene	TBL45	TRICHOME BIREFRINGENCE-LIKE 45
AT1G05810	350.106	0.925565	0.287863	3.21529	0.00130311	0.00913898	Chr1	1748314	1749460	+	protein_coding_gene	ARA, ARA-1, ATRAB11D, ATRABA5E, RABA5E	RAB GTPase homolog A5E
AT3G11110	293.294	0.925399	0.284729	3.25011	0.00115362	0.00830125	Chr3	3479979	3480455	+	protein_coding_gene		RING/U-box superfamily protein
AT5G54855	525.912	0.924039	0.249705	3.70053	0.000215153	0.00213826	Chr5	22282767	22284387	+	protein_coding_gene		Pollen Ole e 1 allergen and extensin family protein
AT1G57860	1721.26	0.923788	0.267344	3.45543	0.000549407	0.00459477	Chr1	21429898	21430865	-	protein_coding_gene		Translation protein SH3-like family protein
AT4G14716	2724.91	0.923422	0.200508	4.60541	4.12e-06	7.48e-05	Chr4	8430207	8431945	-	protein_coding_gene	ATARD1, ARD1	acireductone dioxygenase 1
AT3G29240	1960.13	0.923072	0.244415	3.77666	0.000158944	0.00166602	Chr3	11191491	11192986	+	protein_coding_gene		Protein of unknown function (DUF179)
AT1G79660	307.842	0.923001	0.254003	3.63382	0.000279256	0.00265743	Chr1	29975863	29976773	+	protein_coding_gene		unknown protein; BEST Arabidopsis thaliana protein match is: unknown protein (TAIR:AT1G16170.1); Has 30201 Blast hits to 17322 proteins in 780 species: Archae - 12; Bacteria - 1396; Metazoa - 17338; Fungi - 3422; Plants - 5037; Viruses - 0; Other Eukaryotes - 2996 (source: NCBI BLink).
AT5G20290	30867.8	0.917783	0.287817	3.18877	0.00142877	0.00987701	Chr5	6851452	6853066	-	protein_coding_gene		Ribosomal protein S8e family protein
AT3G21055	89042.9	0.917143	0.249331	3.67842	0.000234686	0.0022991	Chr3	7376635	7377186	-	protein_coding_gene	PSBTN	photosystem II subunit T
AT1G29660	3485.67	0.916801	0.267013	3.43354	0.000595744	0.00490757	Chr1	10371839	10373766	+	protein_coding_gene		GDSL-like Lipase/Acylhydrolase superfamily protein
AT5G54500	4897.92	0.916546	0.208396	4.39809	1.09e-05	0.000171489	Chr5	22124511	22126504	+	protein_coding_gene	FQR1	flavodoxin-like quinone reductase 1
AT3G16370	17622.5	0.916091	0.200717	4.5641	5.02e-06	8.9e-05	Chr3	5556710	5558589	+	protein_coding_gene		GDSL-like Lipase/Acylhydrolase superfamily protein
AT1G78040	17312.1	0.914954	0.28304	3.23259	0.00122672	0.0087065	Chr1	29345838	29347107	+	protein_coding_gene		Pollen Ole e 1 allergen and extensin family protein
AT3G53740	5264.21	0.914402	0.23	3.97566	7.02e-05	0.000837109	Chr3	19913707	19915016	-	protein_coding_gene		Ribosomal protein L36e family protein
AT4G15800	743.157	0.913157	0.22884	3.99037	6.6e-05	0.00079529	Chr4	8984858	8985405	+	protein_coding_gene	RALFL33	ralf-like 33
AT1G47640	804.46	0.912048	0.232699	3.91943	8.88e-05	0.00102086	Chr1	17518189	17520128	-	protein_coding_gene		unknown protein; FUNCTIONS IN: molecular_function unknown; INVOLVED IN: biological_process unknown; LOCATED IN: mitochondrion; EXPRESSED IN: 23 plant structures; EXPRESSED DURING: 13 growth stages; CONTAINS InterPro DOMAIN/s: Protein of unknown function DUF2053, membrane (InterPro:IPR019164); Has 204 Blast hits to 204 proteins in 84 species: Archae - 0; Bacteria - 0; Metazoa - 127; Fungi - 0; Pla…
AT1G19740	5409.72	0.911821	0.250799	3.63567	0.000277263	0.002642	Chr1	6824322	6825459	+	protein_coding_gene		ATP-dependent protease La (LON) domain protein
AT5G54640	556.703	0.911819	0.27079	3.36726	0.000759203	0.00595881	Chr5	22196477	22197492	+	protein_coding_gene	HTA1, RAT5, ATHTA1	Histone superfamily protein
AT1G04480	2580.27	0.911749	0.244538	3.72845	0.00019266	0.00195583	Chr1	1216095	1217467	+	protein_coding_gene		Ribosomal protein L14p/L23e family protein
AT1G07830	407.911	0.911454	0.254177	3.58591	0.000335908	0.00309816	Chr1	2422241	2423655	+	protein_coding_gene		ribosomal protein L29 family protein
AT2G02130	3987.12	0.910428	0.209422	4.34733	1.38e-05	0.000208854	Chr2	539999	540634	+	protein_coding_gene	PDF2.3, LCR68	low-molecular-weight cysteine-rich 68
AT5G17770	4189.02	0.909666	0.214069	4.24939	2.14e-05	0.000305488	Chr5	5864251	5866709	-	protein_coding_gene	ATCBR, CBR1, CBR	NADH:cytochrome B5 reductase 1
AT1G09690	8283.31	0.909413	0.228246	3.98435	6.77e-05	0.0008116	Chr1	3136188	3137475	-	protein_coding_gene		Translation protein SH3-like family protein
AT2G38170	6167.49	0.909172	0.225732	4.02766	5.63e-05	0.000692085	Chr2	15989083	15993278	-	protein_coding_gene	CAX1, ATCAX1, RCI4	cation exchanger 1
AT3G53500	1428.51	0.908488	0.199414	4.55579	5.22e-06	9.19e-05	Chr3	19834343	19837088	-	protein_coding_gene	RSZ32, RS2Z32, At-RS2Z	RNA-binding (RRM/RBD/RNP motifs) family protein with retrovirus zinc finger-like domain
AT5G20900	1737.87	0.907609	0.203503	4.45994	8.2e-06	0.000133981	Chr5	7090704	7092539	+	protein_coding_gene	JAZ12, TIFY3B	jasmonate-zim-domain protein 12
AT4G38160	2304.98	0.907521	0.222349	4.08151	4.47e-05	0.000568733	Chr4	17902266	17904300	+	protein_coding_gene	pde191	Mitochondrial transcription termination factor family protein
AT1G16170	429.362	0.906388	0.270702	3.34828	0.000813135	0.00630076	Chr1	5538732	5539821	-	protein_coding_gene		unknown protein; FUNCTIONS IN: molecular_function unknown; INVOLVED IN: biological_process unknown; LOCATED IN: cellular_component unknown; EXPRESSED IN: 24 plant structures; EXPRESSED DURING: 15 growth stages; BEST Arabidopsis thaliana protein match is: unknown protein (TAIR:AT1G79660.1); Has 55 Blast hits to 55 proteins in 13 species: Archae - 0; Bacteria - 0; Metazoa - 0; Fungi - 0; Plants - 5…
AT5G55140	553.181	0.90583	0.28276	3.20352	0.00135757	0.00946472	Chr5	22380996	22382028	+	protein_coding_gene		ribosomal protein L30 family protein
AT3G50270	1540.18	0.904182	0.234612	3.85394	0.000116232	0.00127484	Chr3	18635920	18637341	+	protein_coding_gene		HXXXD-type acyl-transferase family protein
AT4G27900	508.262	0.904157	0.230935	3.9152	9.03e-05	0.00103502	Chr4	13890644	13893073	+	protein_coding_gene		CCT motif family protein
AT1G55310	564.525	0.903658	0.225414	4.00888	6.1e-05	0.000741343	Chr1	20630065	20632973	+	protein_coding_gene	SR33, ATSCL33, SCL33, At-SCL33	SC35-like splicing factor 33
AT3G12685	223.845	0.902835	0.280809	3.21512	0.00130389	0.00914138	Chr3	4029183	4030355	-	protein_coding_gene		Acid phosphatase/vanadium-dependent haloperoxidase-related protein
AT3G14310	13592.5	0.902782	0.283043	3.18956	0.00142492	0.00985678	Chr3	4771902	4775119	-	protein_coding_gene	ATPME3, PME3	pectin methylesterase 3
AT4G28060	1026.41	0.902621	0.212197	4.2537	2.1e-05	0.000300479	Chr4	13943872	13945773	-	protein_coding_gene		Cytochrome c oxidase, subunit Vib family protein
AT4G16442	479.359	0.901792	0.266141	3.38839	0.000703031	0.00560896	Chr4	9271856	9273089	-	protein_coding_gene		Uncharacterised protein family (UPF0497)
AT4G20010	370.495	0.901587	0.2513	3.58769	0.00033362	0.00308106	Chr4	10841983	10844124	+	protein_coding_gene	PTAC9, OSB2	plastid transcriptionally active 9
AT5G01600	3028.37	0.900714	0.232155	3.8798	0.000104543	0.00116587	Chr5	227953	230051	-	protein_coding_gene	ATFER1, FER1	ferretin 1
AT5G20250	6574.17	0.900595	0.174411	5.16365	2.42e-07	6.45e-06	Chr5	6833659	6836782	+	protein_coding_gene	DIN10	Raffinose synthase family protein
AT5G58020	1416.65	0.900254	0.273762	3.28846	0.00100738	0.00746085	Chr5	23485500	23486818	+	protein_coding_gene		unknown protein; CONTAINS InterPro DOMAIN/s: Protein of unknown function DUF602 (InterPro:IPR006735); Has 385 Blast hits to 385 proteins in 189 species: Archae - 0; Bacteria - 0; Metazoa - 153; Fungi - 117; Plants - 50; Viruses - 0; Other Eukaryotes - 65 (source: NCBI BLink).
AT3G02180	3001.89	0.899865	0.194237	4.63283	3.61e-06	6.66e-05	Chr3	404733	405656	+	protein_coding_gene	SP1L3	SPIRAL1-like3
AT1G56200	3544.05	0.899525	0.188201	4.7796	1.76e-06	3.59e-05	Chr1	21030794	21032078	+	protein_coding_gene	emb1303	embryo defective 1303
AT2G39795	445.256	0.899043	0.261072	3.44365	0.000573914	0.0047535	Chr2	16596987	16598162	+	protein_coding_gene		Mitochondrial glycoprotein family protein
AT1G76020	1016.52	0.898237	0.226701	3.96222	7.43e-05	0.00087726	Chr1	28532097	28533567	-	protein_coding_gene		Thioredoxin superfamily protein
AT3G13450	393.959	0.897404	0.238748	3.75878	0.000170741	0.00177134	Chr3	4382198	4384436	-	protein_coding_gene	DIN4	Transketolase family protein
AT3G23570	513.821	0.896309	0.238037	3.76542	0.000166268	0.00173551	Chr3	8457778	8459691	-	protein_coding_gene		alpha/beta-Hydrolases superfamily protein
AT1G21670	3195.09	0.895394	0.264166	3.38952	0.000700163	0.00559027	Chr1	7610398	7612682	+	protein_coding_gene		LOCATED IN: cell wall, plant-type cell wall; EXPRESSED IN: 23 plant structures; EXPRESSED DURING: 14 growth stages; CONTAINS InterPro DOMAIN/s: WD40-like Beta Propeller (InterPro:IPR011659), Six-bladed beta-propeller, TolB-like (InterPro:IPR011042); BEST Arabidopsis thaliana protein match is: DPP6 N-terminal domain-like protein (TAIR:AT1G21680.1); Has 8461 Blast hits to 5060 proteins in 1257 spec…
AT3G02910	2201.54	0.894497	0.215473	4.15131	3.31e-05	0.000446596	Chr3	649814	650921	+	protein_coding_gene		AIG2-like (avirulence induced gene) family protein
AT1G04640	1143.88	0.893867	0.244885	3.65016	0.000262082	0.00252562	Chr1	1292080	1293357	+	protein_coding_gene	LIP2	lipoyltransferase 2
AT4G02860	586.702	0.89385	0.255887	3.49314	0.000477368	0.00413072	Chr4	1268713	1270525	-	protein_coding_gene		Phenazine biosynthesis PhzC/PhzF protein
AT5G41685	1613.82	0.892843	0.196517	4.54334	5.54e-06	9.59e-05	Chr5	16669149	16669723	-	protein_coding_gene		Mitochondrial outer membrane translocase complex, subunit Tom7
AT1G22920	727.893	0.892816	0.236247	3.77917	0.000157353	0.00165178	Chr1	8109714	8112051	-	protein_coding_gene	CSN5A, JAB1, AJH1	COP9 signalosome 5A
AT1G22885	590.418	0.89246	0.259171	3.44352	0.000574197	0.004754	Chr1	8101565	8102375	+	protein_coding_gene		unknown protein; FUNCTIONS IN: molecular_function unknown; INVOLVED IN: biological_process unknown; LOCATED IN: endomembrane system; EXPRESSED IN: 22 plant structures; EXPRESSED DURING: 13 growth stages; Has 15 Blast hits to 15 proteins in 2 species: Archae - 0; Bacteria - 0; Metazoa - 0; Fungi - 0; Plants - 15; Viruses - 0; Other Eukaryotes - 0 (source: NCBI BLink).
AT1G10430	617.421	0.892232	0.208535	4.27857	1.88e-05	0.000273195	Chr1	3428478	3430633	-	protein_coding_gene	PP2A-2	protein phosphatase 2A-2
AT1G54690	1040.51	0.89192	0.226365	3.94019	8.14e-05	0.000946571	Chr1	20414316	20415287	-	protein_coding_gene	HTA3, H2AXB, G-H2AX, GAMMA-H2AX	gamma histone variant H2AX
AT4G04570	412.29	0.891013	0.259402	3.43487	0.000592837	0.00488551	Chr4	2289959	2292755	+	protein_coding_gene	CRK40	cysteine-rich RLK (RECEPTOR-like protein kinase) 40
AT5G18130	684.678	0.89058	0.252913	3.52129	0.000429448	0.00379476	Chr5	5995479	5997498	+	protein_coding_gene		unknown protein; BEST Arabidopsis thaliana protein match is: unknown protein (TAIR:AT3G03870.1); Has 35333 Blast hits to 34131 proteins in 2444 species: Archae - 798; Bacteria - 22429; Metazoa - 974; Fungi - 991; Plants - 531; Viruses - 0; Other Eukaryotes - 9610 (source: NCBI BLink).
AT2G47610	8643.74	0.889147	0.219609	4.04877	5.15e-05	0.000642185	Chr2	19529744	19531659	+	protein_coding_gene		Ribosomal protein L7Ae/L30e/S12e/Gadd45 family protein
AT4G33520	1601.94	0.888736	0.249185	3.56657	0.000361681	0.00328461	Chr4	16118896	16126151	+	protein_coding_gene	PAA1, HMA6	P-type ATP-ase 1
AT4G30750	558.62	0.888298	0.234316	3.79103	0.000150021	0.00158735	Chr4	14981186	14982354	-	protein_coding_gene		unknown protein; BEST Arabidopsis thaliana protein match is: unknown protein (TAIR:AT4G30730.1); Has 30201 Blast hits to 17322 proteins in 780 species: Archae - 12; Bacteria - 1396; Metazoa - 17338; Fungi - 3422; Plants - 5037; Viruses - 0; Other Eukaryotes - 2996 (source: NCBI BLink).
AT1G42990	1067.72	0.888287	0.236861	3.75025	0.00017666	0.00181857	Chr1	16135852	16137463	-	protein_coding_gene	ATBZIP60, BZIP60	basic region/leucine zipper motif 60
AT2G36835	1470.55	0.88773	0.238034	3.72943	0.000191916	0.00194921	Chr2	15449603	15451426	-	protein_coding_gene		unknown protein; FUNCTIONS IN: molecular_function unknown; INVOLVED IN: biological_process unknown; LOCATED IN: chloroplast envelope; EXPRESSED IN: 22 plant structures; EXPRESSED DURING: 13 growth stages; Has 26 Blast hits to 26 proteins in 11 species: Archae - 0; Bacteria - 0; Metazoa - 0; Fungi - 0; Plants - 26; Viruses - 0; Other Eukaryotes - 0 (source: NCBI BLink).
AT1G73885	8961.2	0.887568	0.277178	3.20216	0.00136403	0.00949426	Chr1	27786864	27787708	+	protein_coding_gene		unknown protein; FUNCTIONS IN: molecular_function unknown; INVOLVED IN: biological_process unknown; LOCATED IN: chloroplast thylakoid membrane, chloroplast; Has 37 Blast hits to 37 proteins in 13 species: Archae - 0; Bacteria - 0; Metazoa - 0; Fungi - 0; Plants - 37; Viruses - 0; Other Eukaryotes - 0 (source: NCBI BLink).
AT4G17486	896.923	0.88645	0.268637	3.29981	0.000967511	0.00723864	Chr4	9749728	9751709	-	protein_coding_gene		PPPDE putative thiol peptidase family protein
AT1G27030	865.435	0.886428	0.217502	4.0755	4.59e-05	0.000581892	Chr1	9381803	9383984	+	protein_coding_gene		unknown protein; BEST Arabidopsis thaliana protein match is: unknown protein (TAIR:AT1G27020.1); Has 504 Blast hits to 502 proteins in 169 species: Archae - 0; Bacteria - 299; Metazoa - 0; Fungi - 0; Plants - 67; Viruses - 0; Other Eukaryotes - 138 (source: NCBI BLink).
AT4G36945	299.55	0.886051	0.258338	3.42981	0.000604009	0.00496604	Chr4	17419918	17422130	-	protein_coding_gene		PLC-like phosphodiesterases superfamily protein
AT4G00585	981.952	0.885961	0.208279	4.25372	2.1e-05	0.000300479	Chr4	250955	252598	-	protein_coding_gene		unknown protein; Has 47 Blast hits to 47 proteins in 22 species: Archae - 0; Bacteria - 0; Metazoa - 3; Fungi - 7; Plants - 33; Viruses - 0; Other Eukaryotes - 4 (source: NCBI BLink).
AT4G03280	24716.4	0.885414	0.243306	3.63909	0.000273598	0.00261176	Chr4	1440146	1441863	+	protein_coding_gene	PETC, PGR1	photosynthetic electron transfer C
AT3G55960	761.607	0.884685	0.253321	3.49234	0.0004788	0.00413806	Chr3	20760457	20763033	-	protein_coding_gene		Haloacid dehalogenase-like hydrolase (HAD) superfamily protein
AT1G15350	702.002	0.884667	0.224889	3.9338	8.36e-05	0.000968485	Chr1	5278260	5279877	-	protein_coding_gene		unknown protein; BEST Arabidopsis thaliana protein match is: unknown protein (TAIR:AT3G15770.2); Has 148 Blast hits to 148 proteins in 25 species: Archae - 0; Bacteria - 0; Metazoa - 0; Fungi - 0; Plants - 141; Viruses - 0; Other Eukaryotes - 7 (source: NCBI BLink).
AT3G13310	1360.39	0.884535	0.234737	3.7682	0.000164427	0.0017184	Chr3	4310608	4311441	-	protein_coding_gene		Chaperone DnaJ-domain superfamily protein
AT1G14400	2902.3	0.884238	0.263242	3.35904	0.000782152	0.00610815	Chr1	4927011	4928690	-	protein_coding_gene	UBC1, ATUBC1	ubiquitin carrier protein 1
AT5G08060	3594.38	0.884155	0.225202	3.92606	8.63e-05	0.000996367	Chr5	2580449	2582564	+	protein_coding_gene		unknown protein; FUNCTIONS IN: molecular_function unknown; INVOLVED IN: biological_process unknown; LOCATED IN: mitochondrion; EXPRESSED IN: 24 plant structures; EXPRESSED DURING: 16 growth stages; Has 42 Blast hits to 42 proteins in 17 species: Archae - 0; Bacteria - 0; Metazoa - 0; Fungi - 0; Plants - 41; Viruses - 0; Other Eukaryotes - 1 (source: NCBI BLink).
AT3G62720	644.438	0.882851	0.268922	3.28292	0.00102737	0.00757986	Chr3	23201117	23202913	+	protein_coding_gene	ATXT1, XT1, XXT1	xylosyltransferase 1
AT3G14230	2259.3	0.882792	0.227077	3.88763	0.000101228	0.00113604	Chr3	4737146	4739141	-	protein_coding_gene	RAP2.2	related to AP2 2
AT1G71030	2515.79	0.882771	0.177833	4.96404	6.9e-07	1.59e-05	Chr1	26795123	26796364	-	protein_coding_gene	ATMYBL2, MYBL2	MYB-like 2
AT3G27750	903.243	0.880894	0.258829	3.40338	0.000665571	0.00537051	Chr3	10284808	10285874	+	protein_coding_gene		FUNCTIONS IN: molecular_function unknown; INVOLVED IN: biological_process unknown; LOCATED IN: chloroplast; EXPRESSED IN: 16 plant structures; EXPRESSED DURING: 12 growth stages; BEST Arabidopsis thaliana protein match is: Vacuolar sorting protein 9 (VPS9) domain (TAIR:AT5G09320.1); Has 106 Blast hits to 106 proteins in 16 species: Archae - 0; Bacteria - 0; Metazoa - 0; Fungi - 4; Plants - 102; V…
AT5G39050	765.984	0.879429	0.252428	3.48388	0.00049421	0.00423853	Chr5	15634586	15636065	+	protein_coding_gene		HXXXD-type acyl-transferase family protein
AT1G52670	945.929	0.879292	0.225468	3.89986	9.62e-05	0.00109168	Chr1	19614942	19617572	-	protein_coding_gene		Single hybrid motif superfamily protein
AT5G20720	9074.65	0.87919	0.208613	4.21445	2.5e-05	0.000350283	Chr5	7014669	7016698	+	protein_coding_gene	CPN20, CPN10, CHCPN10, ATCPN21, CPN21	chaperonin 20
AT4G24770	28243.9	0.879127	0.259489	3.38791	0.000704264	0.00561459	Chr4	12766030	12768040	-	protein_coding_gene	RBP31, ATRBP31, CP31, ATRBP33	31-kDa RNA binding protein
AT2G20780	842.486	0.878369	0.270108	3.25191	0.00114632	0.00825708	Chr2	8947242	8949413	-	protein_coding_gene		Major facilitator superfamily protein
AT5G59500	1025.62	0.877494	0.270765	3.24079	0.00119197	0.00851099	Chr5	23985929	23987381	+	protein_coding_gene		protein C-terminal S-isoprenylcysteine carboxyl O-methyltransferases
AT3G60820	2762.99	0.87638	0.213049	4.11351	3.9e-05	0.000509627	Chr3	22471769	22473971	-	protein_coding_gene	PBF1	N-terminal nucleophile aminohydrolases (Ntn hydrolases) superfamily protein
AT4G09670	2658.46	0.875458	0.19538	4.4808	7.44e-06	0.00012381	Chr4	6107150	6109122	-	protein_coding_gene		Oxidoreductase family protein
AT5G36160	834.074	0.875284	0.226597	3.86274	0.000112124	0.00123679	Chr5	14233110	14235151	-	protein_coding_gene		Tyrosine transaminase family protein
AT5G63670	759.877	0.874913	0.230003	3.80393	0.00014242	0.00151673	Chr5	25487927	25489428	+	protein_coding_gene	SPT42	SPT4 homolog 2
AT1G08380	68979.9	0.874411	0.244527	3.57593	0.000348986	0.00319112	Chr1	2640813	2641828	-	protein_coding_gene	PSAO	photosystem I subunit O
AT4G28750	86330.7	0.874256	0.219626	3.98066	6.87e-05	0.000822464	Chr4	14202758	14203961	-	protein_coding_gene	PSAE-1	Photosystem I reaction centre subunit IV / PsaE protein
AT1G80440	1779.43	0.873783	0.18324	4.7685	1.86e-06	3.75e-05	Chr1	30241607	30243071	+	protein_coding_gene		Galactose oxidase/kelch repeat superfamily protein
AT5G12890	622.024	0.873541	0.254578	3.43132	0.000600643	0.00494218	Chr5	4069577	4071227	-	protein_coding_gene		UDP-Glycosyltransferase superfamily protein
AT4G26555	619.453	0.872435	0.250844	3.478	0.000505175	0.00430653	Chr4	13404465	13406245	-	protein_coding_gene		FKBP-like peptidyl-prolyl cis-trans isomerase family protein
AT2G27840	476.526	0.871393	0.227078	3.83741	0.000124337	0.0013505	Chr2	11861994	11863886	+	protein_coding_gene	HDT4, HDA13, HDT04	histone deacetylase-related / HD-related
AT2G41475	1578.85	0.870756	0.209138	4.16354	3.13e-05	0.000426581	Chr2	17295074	17296420	-	protein_coding_gene		Embryo-specific protein 3, (ATS3)
AT2G46490	1720.59	0.870441	0.243812	3.57014	0.000356794	0.00325133	Chr2	19079406	19080053	+	protein_coding_gene		unknown protein; BEST Arabidopsis thaliana protein match is: unknown protein (TAIR:AT5G35110.1); Has 34 Blast hits to 34 proteins in 7 species: Archae - 0; Bacteria - 0; Metazoa - 1; Fungi - 0; Plants - 33; Viruses - 0; Other Eukaryotes - 0 (source: NCBI BLink).
AT3G01280	3991.55	0.870197	0.204604	4.25308	2.11e-05	0.000301108	Chr3	85601	87858	+	protein_coding_gene	VDAC1, ATVDAC1	voltage dependent anion channel 1
AT5G55190	3074.35	0.870103	0.234244	3.71451	0.000203599	0.00204155	Chr5	22392176	22394172	+	protein_coding_gene	RAN3, ATRAN3	RAN GTPase 3
AT5G58730	377.173	0.86929	0.25164	3.4545	0.000551317	0.00460216	Chr5	23723404	23725465	-	protein_coding_gene		pfkB-like carbohydrate kinase family protein
AT5G10780	2083.02	0.868608	0.193149	4.4971	6.89e-06	0.000115599	Chr5	3408279	3410070	+	protein_coding_gene		CONTAINS InterPro DOMAIN/s: Uncharacterised conserved protein UCP017207, transmembrane protein 85 (InterPro:IPR016687), Protein of unknown function DUF1077 (InterPro:IPR009445); Has 30201 Blast hits to 17322 proteins in 780 species: Archae - 12; Bacteria - 1396; Metazoa - 17338; Fungi - 3422; Plants - 5037; Viruses - 0; Other Eukaryotes - 2996 (source: NCBI BLink).
AT1G54150	250.675	0.868297	0.268879	3.22932	0.00124085	0.00878825	Chr1	20215432	20217489	+	protein_coding_gene		E3 Ubiquitin ligase family protein
AT5G06280	483.882	0.867929	0.218652	3.96945	7.2e-05	0.000855868	Chr5	1917641	1918896	-	protein_coding_gene		unknown protein; BEST Arabidopsis thaliana protein match is: unknown protein (TAIR:AT3G52520.1); Has 1807 Blast hits to 1807 proteins in 277 species: Archae - 0; Bacteria - 0; Metazoa - 736; Fungi - 347; Plants - 385; Viruses - 0; Other Eukaryotes - 339 (source: NCBI BLink).
AT4G38800	3991.93	0.867675	0.23169	3.74499	0.000180404	0.00185094	Chr4	18113161	18115133	-	protein_coding_gene	ATMTN1, ATMTAN1, MTN1, MTAN1	methylthioadenosine nucleosidase 1
AT5G07440	3186.29	0.867592	0.250115	3.46878	0.000522833	0.00442691	Chr5	2355937	2358194	+	protein_coding_gene	GDH2	glutamate dehydrogenase 2
AT3G26070	2429.83	0.867551	0.199882	4.34032	1.42e-05	0.000214553	Chr3	9526714	9528583	+	protein_coding_gene		Plastid-lipid associated protein PAP / fibrillin family protein
AT4G19410	4247.04	0.867456	0.248053	3.49706	0.000470409	0.00408212	Chr4	10580893	10585861	-	protein_coding_gene		Pectinacetylesterase family protein
AT1G69390	1077.38	0.867063	0.21805	3.97644	7e-05	0.000834844	Chr1	26084635	26086481	+	protein_coding_gene	ATMINE1, MINE1, ARC12	homologue of bacterial MinE 1
AT1G03680	11744.4	0.867061	0.240027	3.61234	0.000303445	0.00284687	Chr1	916819	918064	-	protein_coding_gene	ATHM1, TRX-M1, ATM1, THM1	thioredoxin M-type 1
AT2G20060	668.922	0.866913	0.229328	3.78023	0.000156685	0.00164802	Chr2	8659043	8661489	+	protein_coding_gene		Ribosomal protein L4/L1 family
AT4G07390	792.001	0.866876	0.208914	4.14944	3.33e-05	0.000449416	Chr4	4195680	4197571	+	protein_coding_gene		Mannose-P-dolichol utilization defect 1 protein
AT5G24400	1363.5	0.866567	0.247227	3.50515	0.000456342	0.00398934	Chr5	8330315	8331837	-	protein_coding_gene	EMB2024, PGL3	NagB/RpiA/CoA transferase-like superfamily protein
AT4G24930	2639.47	0.866325	0.221256	3.91548	9.02e-05	0.00103489	Chr4	12821223	12823742	-	protein_coding_gene		thylakoid lumenal 17.9 kDa protein, chloroplast
AT2G20390	369.865	0.866116	0.245353	3.53008	0.000415427	0.00370007	Chr2	8796283	8798218	-	protein_coding_gene		unknown protein; Has 50 Blast hits to 50 proteins in 18 species: Archae - 0; Bacteria - 2; Metazoa - 0; Fungi - 0; Plants - 48; Viruses - 0; Other Eukaryotes - 0 (source: NCBI BLink).
AT4G22240	3852.91	0.865328	0.19229	4.50011	6.79e-06	0.000114153	Chr4	11765803	11767304	-	protein_coding_gene		Plastid-lipid associated protein PAP / fibrillin family protein
AT2G44050	2109.84	0.864958	0.193858	4.46181	8.13e-06	0.000133223	Chr2	18224251	18226160	+	protein_coding_gene	COS1	6,7-dimethyl-8-ribityllumazine synthase / DMRL synthase / lumazine synthase / riboflavin synthase
AT3G09210	1662.37	0.864144	0.254024	3.40182	0.00066939	0.00539723	Chr3	2825279	2826880	-	protein_coding_gene	PTAC13	plastid transcriptionally active 13
AT3G51430	417.344	0.86393	0.241357	3.57947	0.000344287	0.00315493	Chr3	19086452	19088110	+	protein_coding_gene	YLS2, SSL5	Calcium-dependent phosphotriesterase superfamily protein
AT1G69640	1582.92	0.863894	0.217879	3.96503	7.34e-05	0.000869457	Chr1	26193659	26195695	-	protein_coding_gene	SBH1	sphingoid base hydroxylase 1
AT3G02230	3355.33	0.863458	0.217976	3.96125	7.46e-05	0.000879889	Chr3	415393	417547	+	protein_coding_gene	RGP1, ATRGP1	reversibly glycosylated polypeptide 1
AT3G60910	292.016	0.863428	0.26314	3.28126	0.00103346	0.00761426	Chr3	22501698	22503372	+	protein_coding_gene		S-adenosyl-L-methionine-dependent methyltransferases superfamily protein
AT4G28440	1106.09	0.862898	0.259293	3.32789	0.000875071	0.00667614	Chr4	14059988	14061386	+	protein_coding_gene		Nucleic acid-binding, OB-fold-like protein
AT4G39980	3700.82	0.862021	0.248762	3.46524	0.000529756	0.00446422	Chr4	18539575	18542093	+	protein_coding_gene	DHS1	3-deoxy-D-arabino-heptulosonate 7-phosphate synthase 1
AT5G42990	433.254	0.86154	0.246666	3.49274	0.000478084	0.00413356	Chr5	17243987	17245988	-	protein_coding_gene	UBC18	ubiquitin-conjugating enzyme 18
AT4G34630	748.996	0.861045	0.250816	3.43297	0.000597001	0.00491602	Chr4	16536865	16537746	-	protein_coding_gene		unknown protein; Has 30 Blast hits to 30 proteins in 10 species: Archae - 0; Bacteria - 2; Metazoa - 0; Fungi - 0; Plants - 24; Viruses - 0; Other Eukaryotes - 4 (source: NCBI BLink).
AT4G32260	39527.2	0.860467	0.225325	3.81878	0.000134114	0.00144271	Chr4	15573636	15574737	-	protein_coding_gene		ATPase, F0 complex, subunit B/B', bacterial/chloroplast
AT2G44620	1211.9	0.859714	0.210194	4.09011	4.31e-05	0.00055169	Chr2	18414251	18415303	+	protein_coding_gene	MTACP-1, MTACP1	mitochondrial acyl carrier protein 1
AT1G65290	2800.41	0.859557	0.212385	4.04717	5.18e-05	0.000645071	Chr1	24248828	24250421	-	protein_coding_gene	mtACP2	mitochondrial acyl carrier protein 2
AT5G27290	578.32	0.858814	0.25901	3.31576	0.000913956	0.00691086	Chr5	9618392	9620533	-	protein_coding_gene		unknown protein; LOCATED IN: chloroplast; EXPRESSED IN: 22 plant structures; EXPRESSED DURING: 13 growth stages; BEST Arabidopsis thaliana protein match is: unknown protein (TAIR:AT1G54680.3); Has 30201 Blast hits to 17322 proteins in 780 species: Archae - 12; Bacteria - 1396; Metazoa - 17338; Fungi - 3422; Plants - 5037; Viruses - 0; Other Eukaryotes - 2996 (source: NCBI BLink).
AT5G57490	1461.08	0.858717	0.184146	4.66325	3.11e-06	5.89e-05	Chr5	23283680	23285934	-	protein_coding_gene	VDAC4, ATVDAC4	voltage dependent anion channel 4
AT1G65820	2376.31	0.858177	0.220529	3.89145	9.96e-05	0.00112064	Chr1	24485101	24486892	+	protein_coding_gene		microsomal glutathione s-transferase, putative
AT5G01500	292.335	0.856976	0.268222	3.19503	0.00139818	0.00970333	Chr5	198943	201552	+	protein_coding_gene	TAAC	thylakoid ATP/ADP carrier
AT5G46800	1898.92	0.856209	0.239564	3.57403	0.000351533	0.00320889	Chr5	18988631	18990772	-	protein_coding_gene	BOU	Mitochondrial substrate carrier family protein
AT1G24020	4347.52	0.85603	0.228187	3.75144	0.000175819	0.00181342	Chr1	8500400	8502065	-	protein_coding_gene	MLP423	MLP-like protein 423
AT1G73680	571.354	0.855284	0.22785	3.75371	0.000174238	0.0018006	Chr1	27703944	27707518	-	protein_coding_gene	ALPHA DOX2	alpha dioxygenase
AT3G16780	2201.08	0.855027	0.207155	4.12748	3.67e-05	0.000486396	Chr3	5708925	5710579	+	protein_coding_gene		Ribosomal protein L19e family protein
AT4G38740	6617.62	0.855019	0.223589	3.82407	0.000131268	0.00141639	Chr4	18083395	18084251	-	protein_coding_gene	ROC1	rotamase CYP 1
AT4G37300	7146.9	0.854282	0.260348	3.28131	0.00103325	0.00761426	Chr4	17554641	17555861	+	protein_coding_gene	MEE59	maternal effect embryo arrest 59
AT3G56880	1322.27	0.854192	0.243438	3.50887	0.000450022	0.00394218	Chr3	21059915	21060965	+	protein_coding_gene		VQ motif-containing protein
AT4G39220	490.048	0.852573	0.245441	3.47364	0.00051345	0.00436309	Chr4	18263617	18265771	+	protein_coding_gene	ATRER1A	Rer1 family protein
AT5G10980	3241.43	0.851958	0.218214	3.90422	9.45e-05	0.00107675	Chr5	3472405	3473466	-	protein_coding_gene		Histone superfamily protein
AT5G16800	263.325	0.850937	0.263516	3.22916	0.00124154	0.00878825	Chr5	5524282	5526589	-	protein_coding_gene		Acyl-CoA N-acyltransferases (NAT) superfamily protein
AT1G07320	14743.2	0.850876	0.252484	3.37002	0.000751621	0.00591895	Chr1	2249133	2250529	+	protein_coding_gene	RPL4	ribosomal protein L4
AT5G52470	3437.02	0.850235	0.215331	3.94851	7.86e-05	0.000920396	Chr5	21294187	21296704	+	protein_coding_gene	FIB1, FBR1, ATFIB1, ATFBR1, SKIP7	fibrillarin 1
AT1G67250	505.02	0.847707	0.262383	3.2308	0.00123444	0.00875546	Chr1	25163642	25165056	-	protein_coding_gene		Proteasome maturation factor UMP1
AT5G56760	1852.82	0.847597	0.261017	3.24729	0.0011651	0.00836124	Chr5	22961309	22962660	-	protein_coding_gene	ATSERAT1;1, SAT5, SAT-52, SERAT1;1	serine acetyltransferase 1;1
AT1G27450	4900.58	0.846388	0.204748	4.13381	3.57e-05	0.000476291	Chr1	9531839	9534114	+	protein_coding_gene	APT1, ATAPT1	adenine phosphoribosyl transferase 1
AT2G44790	4061.75	0.846145	0.261324	3.23791	0.00120408	0.0085853	Chr2	18461906	18463309	-	protein_coding_gene	UCC2	uclacyanin 2
AT1G62380	14789.5	0.845533	0.20087	4.20936	2.56e-05	0.000357562	Chr1	23082170	23084253	+	protein_coding_gene	ACO2, ATACO2	ACC oxidase 2
AT2G19730	5230.28	0.845517	0.261423	3.23429	0.00121947	0.0086666	Chr2	8511507	8513221	+	protein_coding_gene		Ribosomal L28e protein family
AT2G47450	11391.9	0.84523	0.21007	4.02357	5.73e-05	0.000702181	Chr2	19472681	19474314	+	protein_coding_gene	CAO, CPSRP43	chloroplast signal recognition particle component (CAO)
AT3G12390	2706.22	0.844172	0.209393	4.03153	5.54e-05	0.000683559	Chr3	3942257	3943809	+	protein_coding_gene		Nascent polypeptide-associated complex (NAC), alpha subunit family protein
AT2G37760	361.439	0.84318	0.238186	3.54001	0.000400111	0.00359525	Chr2	15831854	15833920	+	protein_coding_gene		NAD(P)-linked oxidoreductase superfamily protein
AT5G67070	4302.09	0.842536	0.263104	3.2023	0.00136335	0.00949426	Chr5	26768020	26768846	+	protein_coding_gene	RALFL34	ralf-like 34
AT5G15350	2483.18	0.842526	0.262005	3.21568	0.00130134	0.00912952	Chr5	4984959	4986239	-	protein_coding_gene	ENODL17, AtENODL17	early nodulin-like protein 17
AT4G18930	596.758	0.84036	0.216525	3.88112	0.000103976	0.00116014	Chr4	10370704	10372045	+	protein_coding_gene		RNA ligase/cyclic nucleotide phosphodiesterase family protein
AT5G67560	1381.32	0.840159	0.201809	4.16315	3.14e-05	0.000427042	Chr5	26950309	26952211	+	protein_coding_gene	ATARLA1D, ARLA1D	ADP-ribosylation factor-like A1D
AT3G52580	1697.9	0.839687	0.239228	3.50999	0.000448116	0.00392804	Chr3	19503223	19504973	+	protein_coding_gene		Ribosomal protein S11 family protein
AT2G24580	963.414	0.837106	0.240574	3.47962	0.00050213	0.00429411	Chr2	10444790	10446242	-	protein_coding_gene		FAD-dependent oxidoreductase family protein
AT3G10850	3345.11	0.836935	0.180318	4.64145	3.46e-06	6.44e-05	Chr3	3397549	3399574	-	protein_coding_gene	GLX2-2, GLY2	Metallo-hydrolase/oxidoreductase superfamily protein
AT2G26355	357.662	0.836295	0.262198	3.18956	0.0014249	0.00985678	Chr2	11220708	11221535	+	other_RNA
AT5G52970	1165.22	0.836038	0.245172	3.41001	0.000649601	0.0052616	Chr5	21479599	21481226	+	protein_coding_gene		thylakoid lumen 15.0 kDa protein
AT1G29890	587.663	0.835809	0.23784	3.51416	0.000441146	0.0038788	Chr1	10463403	10467170	+	protein_coding_gene		O-acetyltransferase family protein
AT3G03100	3394.99	0.835693	0.220644	3.78752	0.000152159	0.00160669	Chr3	705381	707651	-	protein_coding_gene		NADH:ubiquinone oxidoreductase, 17.2kDa subunit
AT1G22450	1521	0.835024	0.232019	3.59895	0.000319504	0.00297914	Chr1	7925121	7927278	+	protein_coding_gene	COX6B, ATCOX6B2	cytochrome C oxidase 6B
AT3G16770	7393.2	0.83439	0.191939	4.34717	1.38e-05	0.000208854	Chr3	5705662	5707023	+	protein_coding_gene	RAP2.3, ATEBP, ERF72, EBP	ethylene-responsive element binding protein
AT1G30880	3095.22	0.834342	0.220172	3.7895	0.000150952	0.0015964	Chr1	10993195	10994125	-	protein_coding_gene		unknown protein; Has 24 Blast hits to 24 proteins in 8 species: Archae - 0; Bacteria - 0; Metazoa - 2; Fungi - 0; Plants - 22; Viruses - 0; Other Eukaryotes - 0 (source: NCBI BLink).
AT1G68590	9995.29	0.832785	0.201637	4.13012	3.63e-05	0.000481876	Chr1	25757404	25758232	-	protein_coding_gene		Ribosomal protein PSRP-3/Ycf65
AT2G16930	702.661	0.832706	0.243784	3.41576	0.000636052	0.00516956	Chr2	7341120	7342302	+	protein_coding_gene		Ribosomal protein L27 family protein
AT2G01220	382.658	0.832289	0.24711	3.36809	0.000756909	0.00594943	Chr2	123276	126466	+	protein_coding_gene		Nucleotidylyl transferase superfamily protein
AT2G47400	32151.7	0.830243	0.232798	3.56636	0.000361972	0.00328586	Chr2	19446854	19447438	+	protein_coding_gene	CP12-1, CP12	CP12 domain-containing protein 1
AT2G47650	1828.3	0.829124	0.214514	3.86513	0.000111032	0.00122857	Chr2	19538610	19541473	-	protein_coding_gene	UXS4	UDP-xylose synthase 4
AT5G36120	1906.2	0.829121	0.234812	3.531	0.000413986	0.00369032	Chr5	14198587	14199243	-	protein_coding_gene	CCB3, YLMG3, atylmg3	cofactor assembly, complex C (B6F)
AT5G21090	5738.45	0.827068	0.187336	4.41489	1.01e-05	0.000160835	Chr5	7164603	7167255	+	protein_coding_gene		Leucine-rich repeat (LRR) family protein
AT1G77510	1263.16	0.82626	0.191547	4.31361	1.61e-05	0.000238486	Chr1	29126650	29129612	+	protein_coding_gene	ATPDIL1-2, PDI6, ATPDI6, PDIL1-2	PDI-like 1-2
AT1G79590	716.223	0.825112	0.234977	3.51146	0.000445658	0.00391201	Chr1	29946237	29948774	+	protein_coding_gene	SYP52, ATSYP52	syntaxin of plants 52
AT1G16700	1409.31	0.823774	0.240313	3.42792	0.000608221	0.00499295	Chr1	5709725	5711902	+	protein_coding_gene		Alpha-helical ferredoxin
AT1G73655	3198.74	0.823328	0.188109	4.37687	1.2e-05	0.000186308	Chr1	27690359	27691814	-	protein_coding_gene		FKBP-like peptidyl-prolyl cis-trans isomerase family protein
AT3G10050	1253.27	0.820643	0.25293	3.24455	0.00117637	0.00841938	Chr3	3098725	3101761	-	protein_coding_gene	OMR1	L-O-methylthreonine resistant 1
AT1G79550	6214.28	0.82021	0.239876	3.41931	0.00062781	0.00512018	Chr1	29924023	29926582	-	protein_coding_gene	PGK	phosphoglycerate kinase
AT5G61240	1027.19	0.819637	0.219406	3.73572	0.000187181	0.00190932	Chr5	24629256	24632211	+	protein_coding_gene		Leucine-rich repeat (LRR) family protein
AT1G20580	1414.4	0.819001	0.232955	3.5157	0.000438604	0.00385964	Chr1	7128884	7130642	+	protein_coding_gene		Small nuclear ribonucleoprotein family protein
AT4G38460	3370.13	0.81869	0.186525	4.38916	1.14e-05	0.000177374	Chr4	17994781	17996205	+	protein_coding_gene	GGR	geranylgeranyl reductase
AT2G19180	464.676	0.817802	0.231882	3.52679	0.000420623	0.00373852	Chr2	8324716	8325965	+	protein_coding_gene		unknown protein; BEST Arabidopsis thaliana protein match is: unknown protein (TAIR:AT1G16840.1); Has 64 Blast hits to 64 proteins in 12 species: Archae - 0; Bacteria - 0; Metazoa - 0; Fungi - 0; Plants - 64; Viruses - 0; Other Eukaryotes - 0 (source: NCBI BLink).
AT1G29970	515.813	0.817191	0.219767	3.71844	0.000200459	0.00201833	Chr1	10498351	10501452	-	protein_coding_gene	RPL18AA	60S ribosomal protein L18A-1
AT1G13690	552.107	0.816933	0.236114	3.45991	0.000540365	0.00453745	Chr1	4693289	4694410	+	protein_coding_gene	ATE1	ATPase E1
AT5G14320	11816.4	0.814824	0.206002	3.95542	7.64e-05	0.000897646	Chr5	4617650	4618912	-	protein_coding_gene		Ribosomal protein S13/S18 family
AT4G08980	748.635	0.813985	0.232345	3.50335	0.000459444	0.00400987	Chr4	5758105	5760558	+	protein_coding_gene	FBW2	F-BOX WITH WD-40 2
AT1G79160	445.625	0.813844	0.230023	3.5381	0.000403022	0.00361683	Chr1	29779721	29780773	-	protein_coding_gene		unknown protein; BEST Arabidopsis thaliana protein match is: unknown protein (TAIR:AT1G16500.1); Has 104 Blast hits to 102 proteins in 13 species: Archae - 0; Bacteria - 0; Metazoa - 0; Fungi - 0; Plants - 104; Viruses - 0; Other Eukaryotes - 0 (source: NCBI BLink).
AT1G60000	2331.83	0.812368	0.197129	4.12099	3.77e-05	0.000497646	Chr1	22093569	22094626	-	protein_coding_gene		RNA-binding (RRM/RBD/RNP motifs) family protein
AT5G35530	5547.99	0.812163	0.224264	3.62146	0.000292943	0.00276664	Chr5	13710111	13712288	-	protein_coding_gene		Ribosomal protein S3 family protein
AT1G43560	2252.82	0.811524	0.21119	3.84262	0.000121729	0.00132828	Chr1	16398099	16399878	-	protein_coding_gene	Aty2, ty2	thioredoxin Y2
AT1G24050	1293.56	0.811473	0.198552	4.08695	4.37e-05	0.000557155	Chr1	8507010	8508864	+	protein_coding_gene		RNA-processing, Lsm domain
AT3G06610	550.581	0.811408	0.233993	3.46766	0.00052501	0.00443825	Chr3	2060737	2062067	+	protein_coding_gene		DNA-binding enhancer protein-related
AT1G29310	846.869	0.810786	0.232834	3.48225	0.000497223	0.0042576	Chr1	10252294	10254690	+	protein_coding_gene		SecY protein transport family protein
AT5G43830	3416.31	0.810339	0.215614	3.75829	0.000171078	0.00177311	Chr5	17622336	17624329	-	protein_coding_gene		Aluminium induced protein with YGL and LRDR motifs
AT5G43330	1075.01	0.810124	0.220085	3.68097	0.000232352	0.00228254	Chr5	17390433	17392645	+	protein_coding_gene		Lactate/malate dehydrogenase family protein
AT4G32470	3413.43	0.809821	0.177909	4.55189	5.32e-06	9.33e-05	Chr4	15669219	15671194	-	protein_coding_gene		Cytochrome bd ubiquinol oxidase, 14kDa subunit
AT2G20930	653.658	0.809663	0.253368	3.1956	0.00139542	0.00968734	Chr2	9000616	9001737	-	protein_coding_gene		SNARE-like superfamily protein
AT2G03980	623.145	0.808505	0.247284	3.26955	0.0010772	0.00786653	Chr2	1259199	1262552	+	protein_coding_gene		GDSL-like Lipase/Acylhydrolase superfamily protein
AT1G27400	3245.23	0.808335	0.208519	3.87655	0.000105948	0.00117906	Chr1	9515135	9516940	+	protein_coding_gene		Ribosomal protein L22p/L17e family protein
AT3G59350	1774.23	0.808018	0.244649	3.30276	0.000957387	0.00717552	Chr3	21932525	21935192	+	protein_coding_gene		Protein kinase superfamily protein
AT1G08830	5361.99	0.807396	0.217777	3.70744	0.000209368	0.00209152	Chr1	2827061	2829315	+	protein_coding_gene	CSD1	copper/zinc superoxide dismutase 1
AT5G38660	2059.47	0.80692	0.196209	4.11256	3.91e-05	0.000510797	Chr5	15470900	15475585	-	protein_coding_gene	APE1	acclimation of photosynthesis to environment
AT5G13780	2668.09	0.80668	0.250329	3.22248	0.00127088	0.00895423	Chr5	4447259	4448646	-	protein_coding_gene		Acyl-CoA N-acyltransferases (NAT) superfamily protein
AT3G22300	706.63	0.806198	0.243199	3.31497	0.000916545	0.00692552	Chr3	7885668	7886820	+	protein_coding_gene	RPS10	ribosomal protein S10
AT5G60680	1986.32	0.805666	0.227608	3.53971	0.000400562	0.00359779	Chr5	24386145	24386976	+	protein_coding_gene		Protein of unknown function, DUF584
AT1G68100	439.17	0.805207	0.233391	3.45004	0.000560506	0.00466789	Chr1	25521204	25524175	+	protein_coding_gene	IAR1	ZIP metal ion transporter family
AT3G58460	793.695	0.803433	0.246413	3.26051	0.0011121	0.00805971	Chr3	21623179	21626701	-	protein_coding_gene	ATRBL15, RBL15	RHOMBOID-like protein 15
AT1G80360	1182.48	0.803377	0.199163	4.03376	5.49e-05	0.000677863	Chr1	30208499	30210803	-	protein_coding_gene		Pyridoxal phosphate (PLP)-dependent transferases superfamily protein
AT3G18820	1773.46	0.803187	0.199789	4.02018	5.82e-05	0.000711553	Chr3	6484068	6486247	+	protein_coding_gene	ATRABG3F, ATRAB7B, RAB71, RABG3F, RAB7B	RAB GTPase homolog G3F
AT1G44790	424.756	0.80164	0.226973	3.53188	0.000412615	0.00368118	Chr1	16912154	16913664	-	protein_coding_gene		ChaC-like family protein
AT5G19750	545.487	0.801398	0.238634	3.35827	0.00078432	0.00611758	Chr5	6677069	6679384	+	protein_coding_gene		Peroxisomal membrane 22 kDa (Mpv17/PMP22) family protein
AT3G62650	2461.57	0.80124	0.217298	3.68729	0.000226657	0.00222969	Chr3	23168061	23169187	+	protein_coding_gene		unknown protein; BEST Arabidopsis thaliana protein match is: unknown protein (TAIR:AT2G47485.1); Has 35333 Blast hits to 34131 proteins in 2444 species: Archae - 798; Bacteria - 22429; Metazoa - 974; Fungi - 991; Plants - 531; Viruses - 0; Other Eukaryotes - 9610 (source: NCBI BLink).
AT1G64090	2117.38	0.800223	0.239913	3.33547	0.000851539	0.00652234	Chr1	23789062	23790976	+	protein_coding_gene	RTNLB3	Reticulan like protein B3
AT5G51570	927.077	0.797294	0.227834	3.49945	0.000466225	0.00405408	Chr5	20949404	20951497	+	protein_coding_gene		SPFH/Band 7/PHB domain-containing membrane-associated protein family
AT2G35470	674.97	0.795836	0.240951	3.30289	0.000956939	0.00717468	Chr2	14908844	14909863	-	protein_coding_gene		unknown protein; Has 25 Blast hits to 25 proteins in 8 species: Archae - 0; Bacteria - 0; Metazoa - 0; Fungi - 0; Plants - 25; Viruses - 0; Other Eukaryotes - 0 (source: NCBI BLink).
AT1G32410	665.536	0.79554	0.241068	3.30006	0.000966634	0.00723462	Chr1	11693799	11695566	+	protein_coding_gene		Vacuolar protein sorting 55 (VPS55) family protein
AT2G01250	8439.34	0.794122	0.229185	3.46498	0.000530277	0.00446684	Chr2	132697	134455	-	protein_coding_gene		Ribosomal protein L30/L7 family protein
AT2G41110	1037.74	0.791979	0.234441	3.37815	0.000729743	0.00578067	Chr2	17140229	17141431	+	protein_coding_gene	CAM2, ATCAL5	calmodulin 2
AT4G28025	1222.53	0.790387	0.232579	3.39836	0.000677924	0.00544951	Chr4	13935604	13937508	-	protein_coding_gene		unknown protein; FUNCTIONS IN: molecular_function unknown; INVOLVED IN: biological_process unknown; LOCATED IN: chloroplast thylakoid membrane; EXPRESSED IN: 23 plant structures; EXPRESSED DURING: 13 growth stages; Has 30201 Blast hits to 17322 proteins in 780 species: Archae - 12; Bacteria - 1396; Metazoa - 17338; Fungi - 3422; Plants - 5037; Viruses - 0; Other Eukaryotes - 2996 (source: NCBI BL…
AT1G18540	8073.19	0.790287	0.227869	3.46816	0.000524042	0.00443539	Chr1	6377321	6378580	-	protein_coding_gene		Ribosomal protein L6 family protein
AT4G32210	1281	0.790204	0.242347	3.26063	0.00111164	0.00805911	Chr4	15556415	15558125	-	protein_coding_gene	SDH3-2	succinate dehydrogenase 3-2
AT1G59359	2031.88	0.787765	0.241793	3.25801	0.00112198	0.00811131	Chr1	21842304	21843745	-	protein_coding_gene		Ribosomal protein S5 family protein
AT1G50900	5531.51	0.787596	0.234906	3.35281	0.000799958	0.0062145	Chr1	18866197	18867204	+	protein_coding_gene	GDC1	Ankyrin repeat family protein
AT3G10020	2976.87	0.787447	0.237932	3.30955	0.00093446	0.00703341	Chr3	3091043	3091766	-	protein_coding_gene		unknown protein; FUNCTIONS IN: molecular_function unknown; INVOLVED IN: response to oxidative stress, anaerobic respiration; LOCATED IN: cellular_component unknown; EXPRESSED IN: 23 plant structures; EXPRESSED DURING: 13 growth stages; Has 47 Blast hits to 47 proteins in 12 species: Archae - 0; Bacteria - 0; Metazoa - 1; Fungi - 0; Plants - 46; Viruses - 0; Other Eukaryotes - 0 (source: NCBI BLin…
AT1G76670	2710.33	0.787128	0.241436	3.26019	0.00111339	0.00806627	Chr1	28772600	28774901	-	protein_coding_gene		Nucleotide-sugar transporter family protein
AT1G58684	3553.36	0.784521	0.236073	3.32322	0.000889862	0.00676473	Chr1	21769762	21771229	-	protein_coding_gene		Ribosomal protein S5 family protein
AT4G03150	784.678	0.783863	0.202103	3.87853	0.000105092	0.00117075	Chr4	1393614	1394574	-	protein_coding_gene		unknown protein; FUNCTIONS IN: molecular_function unknown; INVOLVED IN: biological_process unknown; LOCATED IN: chloroplast; EXPRESSED IN: 20 plant structures; EXPRESSED DURING: 13 growth stages; Has 30201 Blast hits to 17322 proteins in 780 species: Archae - 12; Bacteria - 1396; Metazoa - 17338; Fungi - 3422; Plants - 5037; Viruses - 0; Other Eukaryotes - 2996 (source: NCBI BLink).
AT3G18410	1540.52	0.783397	0.183531	4.26846	1.97e-05	0.000284511	Chr3	6323162	6324579	+	protein_coding_gene		Complex I subunit NDUFS6
AT3G15360	14191.1	0.782827	0.195765	3.99881	6.37e-05	0.000769211	Chr3	5188374	5189697	+	protein_coding_gene	ATHM4, TRX-M4, ATM4	thioredoxin M-type 4
AT2G30600	1550.37	0.781523	0.188846	4.13841	3.5e-05	0.000468012	Chr2	13036876	13041684	+	protein_coding_gene		BTB/POZ domain-containing protein
AT5G66530	1801.17	0.77977	0.211895	3.67998	0.000233251	0.00228821	Chr5	26553744	26555859	-	protein_coding_gene		Galactose mutarotase-like superfamily protein
AT4G33666	558.829	0.779266	0.223264	3.49033	0.000482423	0.0041643	Chr4	16169048	16169535	+	protein_coding_gene		unknown protein; FUNCTIONS IN: molecular_function unknown; INVOLVED IN: biological_process unknown; LOCATED IN: chloroplast; EXPRESSED IN: 19 plant structures; EXPRESSED DURING: 11 growth stages; Has 30201 Blast hits to 17322 proteins in 780 species: Archae - 12; Bacteria - 1396; Metazoa - 17338; Fungi - 3422; Plants - 5037; Viruses - 0; Other Eukaryotes - 2996 (source: NCBI BLink).
AT2G44140	999.669	0.779247	0.202148	3.85483	0.00011581	0.00127086	Chr2	18253497	18258035	-	protein_coding_gene		Peptidase family C54 protein
AT5G55530	902.56	0.77892	0.222634	3.49865	0.000467616	0.00406451	Chr5	22492940	22495956	+	protein_coding_gene		Calcium-dependent lipid-binding (CaLB domain) family protein
AT1G74950	589.768	0.778318	0.233816	3.32876	0.000872325	0.00666236	Chr1	28148575	28150444	-	protein_coding_gene	JAZ2, TIFY10B	TIFY domain/Divergent CCT motif family protein
AT5G13450	5721.99	0.776199	0.188138	4.1257	3.7e-05	0.000489702	Chr5	4310314	4312048	-	protein_coding_gene	ATP5	delta subunit of Mt ATP synthase
AT1G35160	2992.34	0.774346	0.198859	3.89395	9.86e-05	0.00111506	Chr1	12867126	12868890	+	protein_coding_gene	GRF4, 14-3-3PHI, GF14 PHI	GF14 protein phi chain
AT1G79010	3313.13	0.77313	0.214636	3.60204	0.000315724	0.00294823	Chr1	29724879	29727028	-	protein_coding_gene		Alpha-helical ferredoxin
AT4G39260	19032.7	0.772736	0.225459	3.42738	0.000609425	0.00500091	Chr4	18273899	18275079	-	protein_coding_gene	CCR1, ATGRP8, GR-RBP8, GRP8	cold, circadian rhythm, and RNA binding 1
AT3G52800	1575.36	0.772053	0.216884	3.55975	0.000371203	0.00335676	Chr3	19569311	19570682	+	protein_coding_gene		A20/AN1-like zinc finger family protein
AT1G42960	3295.44	0.77113	0.217298	3.54873	0.000387095	0.00349009	Chr1	16125782	16127288	+	protein_coding_gene		expressed protein localized to the inner membrane of the chloroplast.
AT1G78870	905.374	0.770344	0.198933	3.87238	0.00010778	0.00119756	Chr1	29650454	29652593	+	protein_coding_gene	UBC35, UBC13A	ubiquitin-conjugating enzyme 35
AT4G33360	779.913	0.768346	0.211048	3.64062	0.000271986	0.00259871	Chr4	16067672	16069374	-	protein_coding_gene	FLDH	NAD(P)-binding Rossmann-fold superfamily protein
AT1G58983	4130.94	0.768221	0.234404	3.27733	0.00104793	0.00769955	Chr1	21806020	21807487	-	protein_coding_gene		Ribosomal protein S5 family protein
AT1G78890	586.319	0.768046	0.228335	3.36368	0.000769097	0.00602091	Chr1	29656577	29658065	+	protein_coding_gene		unknown protein; BEST Arabidopsis thaliana protein match is: unknown protein (TAIR:AT1G16840.1); Has 30201 Blast hits to 17322 proteins in 780 species: Archae - 12; Bacteria - 1396; Metazoa - 17338; Fungi - 3422; Plants - 5037; Viruses - 0; Other Eukaryotes - 2996 (source: NCBI BLink).
AT4G12060	1756.14	0.767596	0.218817	3.50793	0.0004516	0.00395276	Chr4	7228007	7229941	-	protein_coding_gene		Double Clp-N motif protein
AT5G42980	16322.3	0.767329	0.225489	3.40296	0.000666601	0.00537678	Chr5	17242607	17243912	+	protein_coding_gene	ATTRX3, ATH3, ATTRXH3, TRXH3, TRX3	thioredoxin 3
AT4G38710	3355.12	0.766856	0.202682	3.78355	0.000154605	0.00162775	Chr4	18077790	18080083	-	protein_coding_gene		glycine-rich protein
AT5G11900	709.241	0.766175	0.219702	3.48735	0.000487841	0.00419259	Chr5	3833985	3836278	+	protein_coding_gene		Translation initiation factor SUI1 family protein
AT1G13060	2457.03	0.76576	0.203645	3.76028	0.000169726	0.00176339	Chr1	4452212	4454876	+	protein_coding_gene	PBE1	20S proteasome beta subunit E1
AT4G28360	802.798	0.765207	0.23437	3.26495	0.00109482	0.00797246	Chr4	14029009	14031040	-	protein_coding_gene		Ribosomal protein L22p/L17e family protein
AT2G02760	4285.58	0.764893	0.231104	3.30974	0.000933823	0.00703341	Chr2	773684	775371	+	protein_coding_gene	ATUBC2, UBC2	ubiquiting-conjugating enzyme 2
AT3G08940	48891	0.764699	0.208899	3.66061	0.000251613	0.00243799	Chr3	2717675	2718883	+	protein_coding_gene	LHCB4.2	light harvesting complex photosystem II
AT4G09000	10449.6	0.762087	0.200626	3.79855	0.000145548	0.00154539	Chr4	5775210	5777481	+	protein_coding_gene	GRF1, GF14 CHI	general regulatory factor 1
AT5G23310	843.888	0.760782	0.224859	3.38337	0.000716033	0.00568923	Chr5	7850523	7852532	+	protein_coding_gene	FSD3	Fe superoxide dismutase 3
AT1G55850	1272.92	0.760094	0.20919	3.63352	0.000279584	0.00265936	Chr1	20876699	20879482	+	protein_coding_gene	ATCSLE1, CSLE1	cellulose synthase like E1
AT4G08280	829.627	0.759075	0.22391	3.39009	0.000698709	0.00558075	Chr4	5230326	5232196	+	protein_coding_gene		Thioredoxin superfamily protein
AT4G13180	1179.44	0.757668	0.220948	3.42917	0.000605436	0.00497396	Chr4	7657196	7658197	-	protein_coding_gene		NAD(P)-binding Rossmann-fold superfamily protein
AT1G64710	2037.74	0.756044	0.204925	3.68938	0.000224804	0.00221761	Chr1	24044545	24046552	+	protein_coding_gene		GroES-like zinc-binding dehydrogenase family protein
AT1G20030	1342.6	0.755828	0.216114	3.49737	0.000469876	0.00407916	Chr1	6945425	6947344	+	protein_coding_gene		Pathogenesis-related thaumatin superfamily protein
AT2G37940	862.655	0.754195	0.23556	3.20171	0.00136616	0.00950587	Chr2	15876750	15879655	+	protein_coding_gene	AtIPCS2	Arabidopsis Inositol phosphorylceramide synthase 2
AT5G43780	2770.09	0.753041	0.217187	3.46725	0.000525813	0.00443978	Chr5	17589394	17591535	-	protein_coding_gene	APS4	Pseudouridine synthase/archaeosine transglycosylase-like family protein
AT1G01620	15679.8	0.751726	0.230291	3.26424	0.00109757	0.0079843	Chr1	225665	227302	-	protein_coding_gene	PIP1C, TMP-B, PIP1;3	plasma membrane intrinsic protein 1C
AT1G27530	1658.83	0.750144	0.206461	3.63334	0.000279775	0.00265998	Chr1	9562591	9563963	-	protein_coding_gene		CONTAINS InterPro DOMAIN/s: Ubiquitin-conjugating enzyme/RWD-like (InterPro:IPR016135), Ubiquitin-fold modifier-conjugating enzyme 1 (InterPro:IPR014806); Has 269 Blast hits to 269 proteins in 110 species: Archae - 0; Bacteria - 0; Metazoa - 175; Fungi - 0; Plants - 42; Viruses - 0; Other Eukaryotes - 52 (source: NCBI BLink).
AT2G15430	562.622	0.749893	0.230968	3.24674	0.00116734	0.00836602	Chr2	6733566	6735675	+	protein_coding_gene	RBP36A, RPB35.5A, NRPB3, NRPD3, NRPE3A	DNA-directed RNA polymerase family protein
AT1G26218	664.151	0.74975	0.2134	3.51335	0.000442489	0.003889	Chr1	9071058	9072273	-	other_RNA
AT2G40765	1047.3	0.748974	0.192562	3.88951	0.000100446	0.00112845	Chr2	17012198	17013325	+	protein_coding_gene		unknown protein; FUNCTIONS IN: molecular_function unknown; INVOLVED IN: biological_process unknown; LOCATED IN: mitochondrion, mitochondrial respiratory chain complex III; EXPRESSED IN: 24 plant structures; EXPRESSED DURING: 15 growth stages; Has 32 Blast hits to 32 proteins in 11 species: Archae - 0; Bacteria - 0; Metazoa - 0; Fungi - 0; Plants - 32; Viruses - 0; Other Eukaryotes - 0 (source: NC…
AT5G58240	479.382	0.748031	0.228405	3.27503	0.00105652	0.00774929	Chr5	23558114	23559353	-	protein_coding_gene	FHIT	FRAGILE HISTIDINE TRIAD
AT2G45960	19032.9	0.74757	0.222507	3.35976	0.000780115	0.00609884	Chr2	18910295	18911982	+	protein_coding_gene	PIP1B, TMP-A, ATHH2, PIP1;2	plasma membrane intrinsic protein 1B
AT5G03300	3350	0.746797	0.190535	3.91948	8.87e-05	0.00102086	Chr5	796442	799176	+	protein_coding_gene	ADK2	adenosine kinase 2
AT3G54110	1311.43	0.746198	0.203158	3.67299	0.000239726	0.00233878	Chr3	20038680	20041210	+	protein_coding_gene	ATPUMP1, UCP, PUMP1, ATUCP1, UCP1	plant uncoupling mitochondrial protein 1
AT2G33150	6946.1	0.745942	0.233314	3.19716	0.00138788	0.00964762	Chr2	14047478	14051140	-	protein_coding_gene	PKT3, PED1, KAT2	peroxisomal 3-ketoacyl-CoA thiolase 3
AT5G20570	1293.22	0.744739	0.202695	3.67418	0.000238617	0.00232903	Chr5	6956660	6958311	-	protein_coding_gene	ROC1, RBX1, HRT1, ATRBX1	RING-box 1
AT4G12590	1575.52	0.743233	0.193259	3.84578	0.00012017	0.00131394	Chr4	7451004	7453088	-	protein_coding_gene		Protein of unknown function DUF106, transmembrane
AT2G37200	776.711	0.739747	0.202654	3.6503	0.00026193	0.0025253	Chr2	15621954	15623097	-	protein_coding_gene		Uncharacterised protein family (UPF0497)
AT3G46630	851.85	0.739603	0.213031	3.47181	0.000516969	0.00438424	Chr3	17180934	17182457	-	protein_coding_gene		Protein of unknown function (DUF3223)
AT5G51545	1545.34	0.738756	0.227591	3.24599	0.00117045	0.00838545	Chr5	20936426	20937413	+	protein_coding_gene	LPA2	low psii accumulation2
AT2G46800	1325.58	0.738695	0.202607	3.64595	0.000266411	0.00255692	Chr2	19237434	19239405	+	protein_coding_gene	ZAT, ATMTP1, MTP1, ZAT1, ATCDF1	zinc transporter of Arabidopsis thaliana
AT5G16710	2330.22	0.738531	0.214084	3.44973	0.000561142	0.00467135	Chr5	5483288	5485081	+	protein_coding_gene	DHAR3	dehydroascorbate reductase 1
AT2G45980	1274.61	0.737935	0.21977	3.35775	0.000785787	0.00612229	Chr2	18917352	18919109	-	protein_coding_gene		unknown protein; FUNCTIONS IN: molecular_function unknown; INVOLVED IN: biological_process unknown; LOCATED IN: cellular_component unknown; EXPRESSED IN: 25 plant structures; EXPRESSED DURING: 15 growth stages; BEST Arabidopsis thaliana protein match is: unknown protein (TAIR:AT4G00355.2); Has 93 Blast hits to 90 proteins in 15 species: Archae - 0; Bacteria - 0; Metazoa - 0; Fungi - 0; Plants - 9…
AT1G19150	2366.69	0.737187	0.198539	3.71306	0.000204772	0.00205042	Chr1	6612749	6613972	+	protein_coding_gene	LHCA6, LHCA2*1	photosystem I light harvesting complex gene 6
AT1G17080	554.108	0.736978	0.219758	3.3536	0.000797687	0.00620138	Chr1	5840269	5841606	-	protein_coding_gene		Ribosomal protein L18ae family
AT3G26430	1984.14	0.736611	0.199587	3.69067	0.000223663	0.0022084	Chr3	9671517	9675927	+	protein_coding_gene		GDSL-like Lipase/Acylhydrolase superfamily protein
AT3G11340	532.083	0.735164	0.217356	3.3823	0.000718804	0.00570485	Chr3	3556705	3558269	+	protein_coding_gene	UDP-DEPENDENT GLYCOSYLTRANSFERASE 76B1, UGT76B1	UDP-Glycosyltransferase superfamily protein	Encodes a uridine diphosphate-dependent glucosyltransferase that conjugates isoleucic acid and modulates plant defense via glucosylation of N-hydroxypipecolic acid.
AT5G63980	1745.46	0.734622	0.225243	3.26147	0.00110836	0.00804078	Chr5	25609812	25611933	+	protein_coding_gene	SAL1, ALX8, ATSAL1, HOS2, FRY1, RON1	Inositol monophosphatase family protein
AT4G34920	4078.81	0.734463	0.227506	3.22832	0.00124518	0.00881108	Chr4	16635684	16636975	+	protein_coding_gene		PLC-like phosphodiesterases superfamily protein
AT2G32720	660.812	0.733699	0.227581	3.2239	0.00126457	0.00892159	Chr2	13876774	13878531	-	protein_coding_gene	B5 #4, ATCB5-B, CB5-B	cytochrome B5 isoform B
AT2G05540	2860.14	0.73334	0.219237	3.34496	0.000822939	0.0063565	Chr2	2033156	2034217	+	protein_coding_gene		Glycine-rich protein family
AT2G37250	900.322	0.731181	0.20141	3.63031	0.000283084	0.00268664	Chr2	15641906	15643786	+	protein_coding_gene	ADK, ATPADK1	adenosine kinase
AT5G12940	612.484	0.728373	0.225748	3.22649	0.0012532	0.00885605	Chr5	4087712	4089004	+	protein_coding_gene		Leucine-rich repeat (LRR) family protein
AT3G55330	1987.19	0.728365	0.200339	3.63567	0.00027726	0.002642	Chr3	20513825	20515351	-	protein_coding_gene	PPL1	PsbP-like protein 1
AT2G20450	1627.43	0.728044	0.186097	3.91217	9.15e-05	0.00104695	Chr2	8813862	8815253	+	protein_coding_gene		Ribosomal protein L14
AT1G75690	6324.93	0.727237	0.202476	3.59172	0.0003285	0.00304435	Chr1	28422110	28423285	-	protein_coding_gene		DnaJ/Hsp40 cysteine-rich domain superfamily protein
AT3G06050	1555.5	0.726439	0.194134	3.74195	0.000182601	0.00186887	Chr3	1826073	1827861	-	protein_coding_gene	PRXIIF, ATPRXIIF	peroxiredoxin IIF
AT3G62030	11631	0.72616	0.222004	3.27094	0.00107192	0.0078325	Chr3	22973004	22975378	+	protein_coding_gene	ROC4	rotamase CYP 4
AT1G08480	1519.39	0.723786	0.197824	3.65873	0.000253471	0.00245049	Chr1	2684234	2685621	+	protein_coding_gene		unknown protein; FUNCTIONS IN: molecular_function unknown; INVOLVED IN: biological_process unknown; LOCATED IN: mitochondrion, plasma membrane, plastid, vacuole; EXPRESSED IN: 27 plant structures; EXPRESSED DURING: 15 growth stages; Has 39 Blast hits to 39 proteins in 13 species: Archae - 0; Bacteria - 0; Metazoa - 0; Fungi - 0; Plants - 39; Viruses - 0; Other Eukaryotes - 0 (source: NCBI BLink).
AT4G14100	870.056	0.723785	0.217555	3.32691	0.000878151	0.00669244	Chr4	8120718	8122417	+	protein_coding_gene		transferases, transferring glycosyl groups
AT3G07760	642.796	0.722762	0.219611	3.29111	0.000997943	0.0074066	Chr3	2476367	2478254	+	protein_coding_gene		Sterile alpha motif (SAM) domain-containing protein
AT1G07720	1311.31	0.72087	0.190298	3.78812	0.000151792	0.00160369	Chr1	2390655	2392453	-	protein_coding_gene	KCS3	3-ketoacyl-CoA synthase 3
AT4G13250	2574.57	0.717063	0.215514	3.32721	0.000877193	0.00668753	Chr4	7684156	7686876	-	protein_coding_gene	NYC1	NAD(P)-binding Rossmann-fold superfamily protein
AT1G73230	5246.62	0.716178	0.199163	3.59594	0.000323222	0.00300722	Chr1	27540228	27541944	-	protein_coding_gene		Nascent polypeptide-associated complex NAC
AT2G20830	507.883	0.715913	0.224278	3.19208	0.00141254	0.00979345	Chr2	8968209	8970727	-	protein_coding_gene		transferases;folic acid binding
AT3G01860	491.319	0.714931	0.220088	3.24839	0.0011606	0.00834296	Chr3	302645	304562	+	protein_coding_gene		unknown protein; FUNCTIONS IN: molecular_function unknown; INVOLVED IN: response to cadmium ion; LOCATED IN: chloroplast; EXPRESSED IN: 24 plant structures; EXPRESSED DURING: 13 growth stages; BEST Arabidopsis thaliana protein match is: unknown protein (TAIR:AT3G27210.1); Has 66 Blast hits to 66 proteins in 13 species: Archae - 0; Bacteria - 0; Metazoa - 5; Fungi - 0; Plants - 61; Viruses - 0; Ot…
AT4G12600	1734.83	0.71373	0.216854	3.2913	0.000997261	0.0074066	Chr4	7453201	7454515	+	protein_coding_gene		Ribosomal protein L7Ae/L30e/S12e/Gadd45 family protein
AT1G03250	514.105	0.711511	0.215983	3.29429	0.000986722	0.00735393	Chr1	793353	795376	-	protein_coding_gene		unknown protein; Has 89 Blast hits to 89 proteins in 31 species: Archae - 0; Bacteria - 0; Metazoa - 31; Fungi - 0; Plants - 48; Viruses - 0; Other Eukaryotes - 10 (source: NCBI BLink).
AT1G16240	1550.65	0.709851	0.190727	3.72181	0.000197797	0.00199675	Chr1	5555007	5556841	-	protein_coding_gene	SYP51, ATSYP51	syntaxin of plants 51
AT2G32520	872.063	0.709146	0.194723	3.64182	0.000270717	0.0025889	Chr2	13805519	13807536	-	protein_coding_gene		alpha/beta-Hydrolases superfamily protein
AT3G04090	2016.29	0.708881	0.208554	3.39904	0.000676235	0.00543799	Chr3	1072092	1074160	-	protein_coding_gene	SIP1;1, SIP1A	small and basic intrinsic protein 1A
AT2G44920	1512.75	0.707898	0.200331	3.53364	0.000409883	0.00366655	Chr2	18524387	18526827	+	protein_coding_gene		Tetratricopeptide repeat (TPR)-like superfamily protein
AT5G10450	10091.7	0.707744	0.200382	3.53198	0.000412467	0.00368118	Chr5	3283853	3286347	-	protein_coding_gene	GRF6, AFT1, 14-3-3lambda	G-box regulating factor 6
AT2G32580	633.36	0.70665	0.218248	3.23784	0.0012044	0.0085853	Chr2	13827436	13829317	+	protein_coding_gene		Protein of unknown function (DUF1068)
AT5G26960	1045.32	0.70565	0.21923	3.21877	0.00128743	0.00905287	Chr5	9484734	9486149	-	protein_coding_gene		Galactose oxidase/kelch repeat superfamily protein
AT2G37640	4481.71	0.70545	0.216349	3.26071	0.00111134	0.00805911	Chr2	15787705	15789853	-	protein_coding_gene	ATEXPA3, ATEXP3, ATHEXP ALPHA 1.9, EXP3	Barwin-like endoglucanases superfamily protein
AT1G49140	1954.88	0.704892	0.219374	3.2132	0.00131265	0.00919374	Chr1	18176772	18178298	-	protein_coding_gene		Complex I subunit NDUFS6
AT2G47910	1878.89	0.70421	0.195505	3.602	0.000315773	0.00294823	Chr2	19614698	19615769	+	protein_coding_gene	CRR6	chlororespiratory reduction 6
AT3G60690	465.035	0.703426	0.219209	3.20893	0.0013323	0.00931601	Chr3	22435121	22435949	+	protein_coding_gene		SAUR-like auxin-responsive protein family
AT4G14710	1221.36	0.70342	0.21181	3.321	0.000896965	0.00680414	Chr4	8424667	8426558	-	protein_coding_gene	ATARD2	RmlC-like cupins superfamily protein
AT4G36810	2925.65	0.700837	0.209186	3.35031	0.000807214	0.006264	Chr4	17343374	17344865	+	protein_coding_gene	GGPS1	geranylgeranyl pyrophosphate synthase 1
AT1G78850	8223.01	0.700697	0.182156	3.84669	0.000119722	0.00130974	Chr1	29641926	29643431	-	protein_coding_gene		D-mannose binding lectin protein with Apple-like carbohydrate-binding domain
AT3G07640	622.25	0.700215	0.219572	3.189	0.00142768	0.00987264	Chr3	2438132	2439883	+	protein_coding_gene		unknown protein; Has 27 Blast hits to 27 proteins in 10 species: Archae - 0; Bacteria - 0; Metazoa - 0; Fungi - 0; Plants - 27; Viruses - 0; Other Eukaryotes - 0 (source: NCBI BLink).
AT1G22780	3016.9	0.698925	0.215914	3.23705	0.00120771	0.00860601	Chr1	8067864	8069342	+	protein_coding_gene	PFL, RPS18A, PFL1	Ribosomal protein S13/S18 family
AT1G02780	16115.3	0.698226	0.205311	3.40082	0.000671842	0.00541289	Chr1	607808	609465	-	protein_coding_gene	emb2386	Ribosomal protein L19e family protein
AT5G13710	4040.61	0.694521	0.19387	3.5824	0.000340451	0.00312786	Chr5	4423695	4427058	-	protein_coding_gene	SMT1, CPH	sterol methyltransferase 1
AT5G59540	2358.12	0.689991	0.211156	3.26768	0.00108433	0.00790693	Chr5	23996073	23997590	-	protein_coding_gene		2-oxoglutarate (2OG) and Fe(II)-dependent oxygenase superfamily protein
AT4G00860	1503.94	0.689873	0.207673	3.32192	0.000894018	0.00678905	Chr4	359315	360493	-	protein_coding_gene	ATOZI1, AT0ZI1	Protein of unknown function (DUF1138)
AT5G55280	1687.71	0.687382	0.184888	3.71783	0.000200943	0.00202063	Chr5	22420652	22422649	-	protein_coding_gene	FTSZ1-1, ATFTSZ1-1, CPFTSZ	homolog of bacterial cytokinesis Z-ring protein FTSZ 1-1
AT5G02050	1027.44	0.683622	0.202544	3.37518	0.000737674	0.00582791	Chr5	402987	404323	-	protein_coding_gene		Mitochondrial glycoprotein family protein
AT2G43360	1414.37	0.683458	0.188469	3.62637	0.000287434	0.00272406	Chr2	18010751	18013238	-	protein_coding_gene	BIO2, BIOB	Radical SAM superfamily protein
AT3G46830	1024.19	0.682989	0.210291	3.24783	0.00116289	0.00835102	Chr3	17246344	17248713	-	protein_coding_gene	ATRAB11A, ATRABA2C, ATRAB-A2C, RAB-A2C, RABA2c	RAB GTPase homolog A2C
AT1G21130	8587.07	0.680361	0.20691	3.28819	0.00100833	0.00746267	Chr1	7399062	7400605	-	protein_coding_gene		O-methyltransferase family protein
AT5G02770	1356.36	0.678386	0.189734	3.57545	0.000349629	0.00319562	Chr5	627034	629255	-	protein_coding_gene		unknown protein; Has 469 Blast hits to 336 proteins in 126 species: Archae - 0; Bacteria - 54; Metazoa - 249; Fungi - 22; Plants - 47; Viruses - 0; Other Eukaryotes - 97 (source: NCBI BLink).
AT5G49940	1454.09	0.675192	0.193137	3.49592	0.000472436	0.00409637	Chr5	20315398	20317401	+	protein_coding_gene	NFU2, ATCNFU2	NIFU-like protein 2
AT2G34460	1377.52	0.66824	0.200774	3.32832	0.000873722	0.00666824	Chr2	14529608	14530958	+	protein_coding_gene		NAD(P)-binding Rossmann-fold superfamily protein
AT4G40030	6241.1	0.668023	0.198593	3.36378	0.000768833	0.00602091	Chr4	18555577	18556972	-	protein_coding_gene		Histone superfamily protein
AT5G52840	2508.62	0.667113	0.20075	3.32311	0.00089021	0.00676496	Chr5	21413646	21415006	+	protein_coding_gene		NADH-ubiquinone oxidoreductase-related
AT3G17020	5233.96	0.666803	0.179581	3.71311	0.000204726	0.00205042	Chr3	5802536	5804157	-	protein_coding_gene		Adenine nucleotide alpha hydrolases-like superfamily protein
AT4G11600	4912.71	0.665752	0.176209	3.77819	0.000157971	0.00165744	Chr4	7009769	7011375	-	protein_coding_gene	ATGPX6, PHGPX, LSC803, GPX6	glutathione peroxidase 6
AT4G10480	4757.29	0.665447	0.208582	3.19035	0.00142103	0.00984038	Chr4	6477876	6479165	-	protein_coding_gene		Nascent polypeptide-associated complex (NAC), alpha subunit family protein
AT3G06590	1154.84	0.663017	0.206833	3.20556	0.00134801	0.00940733	Chr3	2052693	2055414	-	protein_coding_gene		basic helix-loop-helix (bHLH) DNA-binding superfamily protein
AT1G12410	2209.37	0.661425	0.190102	3.47932	0.000502689	0.00429567	Chr1	4223030	4225124	+	protein_coding_gene	CLPR2, NCLPP2, CLP2	CLP protease proteolytic subunit 2
AT4G31550	761.993	0.658486	0.206723	3.18536	0.00144573	0.00997802	Chr4	15289947	15291539	-	protein_coding_gene	WRKY11, ATWRKY11	WRKY DNA-binding protein 11
AT1G34000	3544.04	0.658202	0.176772	3.72346	0.000196513	0.00198925	Chr1	12357910	12358966	-	protein_coding_gene	OHP2	one-helix protein 2
AT4G34700	2611.08	0.657324	0.198394	3.31323	0.000922251	0.00696615	Chr4	16556825	16558846	+	protein_coding_gene	CIB22, AtCIB22	LYR family of Fe/S cluster biogenesis protein
AT5G13850	3178.61	0.654175	0.197949	3.30477	0.000950558	0.00713438	Chr5	4471277	4472855	+	protein_coding_gene	NACA3	nascent polypeptide-associated complex subunit alpha-like protein 3
AT1G51060	2848.1	0.65296	0.199504	3.27292	0.00106441	0.00779469	Chr1	18926876	18927646	+	protein_coding_gene	HTA10	histone H2A 10
AT4G34120	1731.61	0.652488	0.199172	3.276	0.00105288	0.00772793	Chr4	16341009	16343118	+	protein_coding_gene	LEJ1, CDCP1	Cystathionine beta-synthase (CBS) family protein
AT5G28540	6345.33	0.652352	0.177831	3.66838	0.00024409	0.00237592	Chr5	10540460	10543375	-	protein_coding_gene	BIP1	heat shock protein 70 (Hsp 70) family protein
AT1G50020	1124.11	0.646687	0.1945	3.32488	0.000884579	0.00672698	Chr1	18519946	18521695	-	protein_coding_gene		unknown protein; FUNCTIONS IN: molecular_function unknown; INVOLVED IN: biological_process unknown; LOCATED IN: chloroplast thylakoid membrane, chloroplast; EXPRESSED IN: 24 plant structures; EXPRESSED DURING: 15 growth stages; Has 72 Blast hits to 72 proteins in 27 species: Archae - 0; Bacteria - 0; Metazoa - 0; Fungi - 0; Plants - 72; Viruses - 0; Other Eukaryotes - 0 (source: NCBI BLink).
AT3G48890	1816.25	0.645931	0.193126	3.34461	0.000823972	0.00636156	Chr3	18129601	18131573	+	protein_coding_gene	ATMP2, ATMAPR3, MSBP2, MAPR3	membrane-associated progesterone binding protein 3
AT5G28840	6985.51	0.645917	0.184805	3.49513	0.000473836	0.00410349	Chr5	10862173	10864903	-	protein_coding_gene	GME	GDP-D-mannose 3',5'-epimerase
AT5G67420	3542.53	0.643661	0.190573	3.37749	0.000731493	0.00578829	Chr5	26904289	26906026	-	protein_coding_gene	LBD37, ASL39	LOB domain-containing protein 37
AT4G28030	2057.35	0.642743	0.173886	3.69635	0.000218717	0.00216964	Chr4	13937676	13939144	-	protein_coding_gene		Acyl-CoA N-acyltransferases (NAT) superfamily protein
AT4G29040	2661.13	0.625732	0.185958	3.36492	0.000765664	0.00600509	Chr4	14312303	14314600	+	protein_coding_gene	RPT2a	regulatory particle AAA-ATPase 2A
AT4G22310	1587.53	0.596182	0.177538	3.35805	0.000784933	0.00612012	Chr4	11791321	11792876	+	protein_coding_gene		Uncharacterised protein family (UPF0041)
AT1G64680	2329.26	0.593656	0.180536	3.28829	0.00100797	0.0074626	Chr1	24036021	24037401	+	protein_coding_gene		unknown protein; BEST Arabidopsis thaliana protein match is: unknown protein (TAIR:AT1G03055.1); Has 146 Blast hits to 146 proteins in 26 species: Archae - 0; Bacteria - 6; Metazoa - 0; Fungi - 0; Plants - 125; Viruses - 0; Other Eukaryotes - 15 (source: NCBI BLink).
AT3G63160	15257.6	0.593597	0.172169	3.44776	0.000565246	0.00469817	Chr3	23333513	23334034	-	protein_coding_gene		FUNCTIONS IN: molecular_function unknown; INVOLVED IN: biological_process unknown; LOCATED IN: chloroplast outer membrane, thylakoid, chloroplast thylakoid membrane, chloroplast, chloroplast envelope; EXPRESSED IN: 21 plant structures; EXPRESSED DURING: 13 growth stages; BEST Arabidopsis thaliana protein match is: outer envelope membrane protein 7 (TAIR:AT3G52420.1); Has 26 Blast hits to 26 prote…
AT4G15545	6622.33	0.559008	0.166606	3.35527	0.000792888	0.00616858	Chr4	8875918	8877799	+	protein_coding_gene		unknown protein; BEST Arabidopsis thaliana protein match is: unknown protein (TAIR:AT1G16520.1); Has 30201 Blast hits to 17322 proteins in 780 species: Archae - 12; Bacteria - 1396; Metazoa - 17338; Fungi - 3422; Plants - 5037; Viruses - 0; Other Eukaryotes - 2996 (source: NCBI BLink).
AT1G65260	2526.5	-0.556488	0.171857	-3.23809	0.00120334	0.0085835	Chr1	24236258	24240705	+	protein_coding_gene	PTAC4, VIPP1	plastid transcriptionally active 4
AT4G34110	9049.34	-0.599777	0.182316	-3.28977	0.00100269	0.00743391	Chr4	16336387	16340098	+	protein_coding_gene	PAB2, PABP2, ATPAB2	poly(A) binding protein 2
AT1G70730	1272.56	-0.604899	0.184458	-3.27933	0.00104053	0.00765574	Chr1	26668865	26673166	-	protein_coding_gene	PGM2	Phosphoglucomutase/phosphomannomutase family protein
AT2G04842	1711.29	-0.620891	0.183505	-3.38351	0.000715646	0.00568827	Chr2	1698466	1701271	-	protein_coding_gene	EMB2761	threonyl-tRNA synthetase, putative / threonine--tRNA ligase, putative
AT4G18480	7123.31	-0.627855	0.165898	-3.78459	0.00015396	0.00162256	Chr4	10201672	10203469	-	protein_coding_gene	CHLI1, CH42, CH-42, CHL11, CHLI-1	P-loop containing nucleoside triphosphate hydrolases superfamily protein
AT1G06410	1020	-0.629353	0.190813	-3.29826	0.000972857	0.00727097	Chr1	1954850	1958756	+	protein_coding_gene	ATTPS7, TPS7, ATTPSA	trehalose-phosphatase/synthase 7
AT1G06430	1141.53	-0.647998	0.19905	-3.25545	0.00113213	0.00816865	Chr1	1960058	1963011	-	protein_coding_gene	FTSH8	FTSH protease 8
AT1G53310	1708.99	-0.652362	0.1991	-3.27656	0.0010508	0.00771531	Chr1	19884027	19888369	-	protein_coding_gene	ATPPC1, PEPC1, ATPEPC1, PPC1	phosphoenolpyruvate carboxylase 1
AT3G46510	1178.89	-0.655447	0.200763	-3.26478	0.00109548	0.00797456	Chr3	17123739	17126691	-	protein_coding_gene	PUB13, ATPUB13	plant U-box 13
AT3G59780	1275.99	-0.659554	0.206007	-3.20161	0.0013666	0.00950587	Chr3	22086478	22090444	+	protein_coding_gene		Rhodanese/Cell cycle control phosphatase superfamily protein
AT5G65670	3384.24	-0.682488	0.206217	-3.30956	0.000934426	0.00703341	Chr5	26253658	26256468	+	protein_coding_gene	IAA9	indole-3-acetic acid inducible 9
AT2G14910	2990.47	-0.68744	0.211721	-3.24692	0.00116662	0.00836602	Chr2	6406476	6409152	-	protein_coding_gene		unknown protein; LOCATED IN: chloroplast; EXPRESSED IN: 24 plant structures; EXPRESSED DURING: 15 growth stages; BEST Arabidopsis thaliana protein match is: unknown protein (TAIR:AT5G14970.1); Has 605 Blast hits to 425 proteins in 102 species: Archae - 0; Bacteria - 300; Metazoa - 25; Fungi - 0; Plants - 89; Viruses - 0; Other Eukaryotes - 191 (source: NCBI BLink).
AT5G51820	2085.63	-0.688127	0.208658	-3.29787	0.000974217	0.00727858	Chr5	21063368	21068057	-	protein_coding_gene	PGM, ATPGMP, PGM1, STF1	phosphoglucomutase
AT1G18260	629.724	-0.69062	0.205251	-3.36476	0.00076609	0.00600621	Chr1	6278848	6282103	-	protein_coding_gene		HCP-like superfamily protein
AT1G51980	2042.41	-0.692168	0.189803	-3.64676	0.000265563	0.00255223	Chr1	19323382	19326916	-	protein_coding_gene		Insulinase (Peptidase family M16) protein
AT5G01820	578.129	-0.699159	0.212135	-3.29582	0.00098134	0.0073214	Chr5	313193	315000	-	protein_coding_gene	ATSR1, SnRK3.15, CIPK14, ATCIPK14, SR1	serine/threonine protein kinase 1
AT3G46970	6274.69	-0.699424	0.204565	-3.41908	0.00062833	0.00512245	Chr3	17301394	17306446	-	protein_coding_gene	ATPHS2, PHS2	alpha-glucan phosphorylase 2
AT3G61260	1962.49	-0.700819	0.214161	-3.2724	0.00106639	0.00780012	Chr3	22675238	22676788	-	protein_coding_gene		Remorin family protein
AT3G51850	679.505	-0.705594	0.214709	-3.28628	0.00101521	0.00750318	Chr3	19232467	19235889	+	protein_coding_gene	CPK13	calcium-dependent protein kinase 13
AT4G39680	947.314	-0.715491	0.217915	-3.28335	0.0010258	0.00757091	Chr4	18414306	18417530	-	protein_coding_gene		SAP domain-containing protein
AT4G35790	1564.27	-0.717299	0.217948	-3.29114	0.000997805	0.0074066	Chr4	16955518	16960170	-	protein_coding_gene	ATPLDDELTA, PLDDELTA	phospholipase D delta
AT4G18810	691.227	-0.718303	0.22328	-3.21705	0.00129517	0.00909229	Chr4	10322156	10325816	-	protein_coding_gene		NAD(P)-binding Rossmann-fold superfamily protein
AT5G07350	1238.96	-0.721562	0.204967	-3.52038	0.00043093	0.00380628	Chr5	2320021	2325419	-	protein_coding_gene	Tudor1, AtTudor1, TSN1	TUDOR-SN protein 1
AT3G04920	2400.1	-0.72343	0.200752	-3.6036	0.000313844	0.00293408	Chr3	1360882	1362295	+	protein_coding_gene		Ribosomal protein S24e family protein
AT5G55070	782.37	-0.727298	0.222981	-3.2617	0.00110745	0.00803695	Chr5	22347211	22350817	+	protein_coding_gene		Dihydrolipoamide succinyltransferase
AT5G09650	2940.97	-0.72919	0.220454	-3.30767	0.000940762	0.00707333	Chr5	2991149	2993213	-	protein_coding_gene	AtPPa6, PPa6	pyrophosphorylase 6
AT3G48870	2144.59	-0.732799	0.19258	-3.80517	0.000141709	0.00151066	Chr3	18122197	18126742	-	protein_coding_gene	ATCLPC, ATHSP93-III, HSP93-III	Clp ATPase
AT1G21270	451.814	-0.735377	0.224264	-3.27906	0.00104152	0.00766036	Chr1	7444931	7447549	+	protein_coding_gene	WAK2	wall-associated kinase 2
AT1G60170	662.463	-0.739749	0.21842	-3.38683	0.000707061	0.00562845	Chr1	22192773	22195400	+	protein_coding_gene	emb1220	pre-mRNA processing ribonucleoprotein binding region-containing protein
AT5G65750	467.494	-0.739948	0.225234	-3.28524	0.00101897	0.0075231	Chr5	26303693	26308189	+	protein_coding_gene		2-oxoglutarate dehydrogenase, E1 component
AT4G24800	906.741	-0.741788	0.218209	-3.39944	0.000675249	0.00543211	Chr4	12781762	12785197	+	protein_coding_gene		MA3 domain-containing protein
AT5G04040	486.056	-0.743602	0.225697	-3.2947	0.000985276	0.00734573	Chr5	1089342	1093179	+	protein_coding_gene	SDP1	Patatin-like phospholipase family protein
AT1G48600	2418.68	-0.744547	0.230552	-3.22942	0.00124043	0.00878825	Chr1	17965871	17969354	+	protein_coding_gene	PMEAMT, AtPMEAMT	S-adenosyl-L-methionine-dependent methyltransferases superfamily protein
AT3G16270	628.336	-0.745071	0.217296	-3.42882	0.000606209	0.00497835	Chr3	5513273	5516932	+	protein_coding_gene		ENTH/VHS family protein
AT5G13650	6112.22	-0.753705	0.175443	-4.296	1.74e-05	0.0002552	Chr5	4397746	4402692	+	protein_coding_gene		elongation factor family protein
AT5G63810	910.797	-0.754184	0.226531	-3.32928	0.000870713	0.00665243	Chr5	25537074	25541529	+	protein_coding_gene	BGAL10	beta-galactosidase 10
AT3G22380	2312.64	-0.756736	0.235205	-3.21734	0.00129383	0.00908953	Chr3	7912905	7919510	+	protein_coding_gene	TIC	time for coffee
AT1G60800	768.123	-0.758465	0.203474	-3.72758	0.00019333	0.00195982	Chr1	22383453	22387457	-	protein_coding_gene	NIK3	NSP-interacting kinase 3
AT5G42520	659.297	-0.759115	0.205192	-3.69953	0.000215996	0.00214464	Chr5	17000259	17002607	+	protein_coding_gene	BPC6, BBR/BPC6, ATBPC6	basic pentacysteine 6
AT3G45190	614.129	-0.764781	0.217049	-3.52354	0.00042582	0.00377098	Chr3	16541673	16548278	-	protein_coding_gene		SIT4 phosphatase-associated family protein
AT1G21590	593.505	-0.766531	0.222685	-3.44221	0.000576979	0.00477145	Chr1	7566232	7569902	-	protein_coding_gene		Protein kinase protein with adenine nucleotide alpha hydrolases-like domain
AT1G05150	603.991	-0.766821	0.212559	-3.60757	0.000309084	0.00289594	Chr1	1484067	1486960	-	protein_coding_gene		Calcium-binding tetratricopeptide family protein
AT5G47010	1177.76	-0.767045	0.210608	-3.64204	0.000270483	0.00258784	Chr5	19072009	19079334	+	protein_coding_gene	UPF1, LBA1, ATUPF1	RNA helicase, putative
AT1G61190	662.064	-0.767079	0.23305	-3.29148	0.000996603	0.0074066	Chr1	22557602	22560687	+	protein_coding_gene		LRR and NB-ARC domains-containing disease resistance protein
AT4G15080	465.343	-0.769018	0.235338	-3.26772	0.00108417	0.00790693	Chr4	8608700	8612693	-	protein_coding_gene		DHHC-type zinc finger family protein
AT5G61420	793.426	-0.769182	0.229885	-3.34593	0.000820057	0.00634054	Chr5	24689151	24691095	-	protein_coding_gene	MYB28, HAG1, AtMYB28, PMG1	myb domain protein 28
AT5G09620	1202.48	-0.772988	0.231301	-3.34191	0.000832048	0.00640532	Chr5	2983449	2985435	-	protein_coding_gene		Octicosapeptide/Phox/Bem1p family protein
AT3G28690	565.88	-0.774027	0.241644	-3.20317	0.00135922	0.00947312	Chr3	10755039	10757868	+	protein_coding_gene		Protein kinase superfamily protein
AT2G47940	2029.45	-0.774379	0.237317	-3.26305	0.00110219	0.00800972	Chr2	19617986	19622251	-	protein_coding_gene	DEGP2	DEGP protease 2
AT3G15570	677.214	-0.774782	0.241122	-3.21324	0.00131246	0.00919374	Chr3	5269849	5271922	-	protein_coding_gene		Phototropic-responsive NPH3 family protein
AT3G27690	7027.51	-0.776113	0.229954	-3.37508	0.000737947	0.00582791	Chr3	10255947	10257011	+	protein_coding_gene	LHCB2.4, LHCB2.3, LHCB2	photosystem II light harvesting complex gene 2.3
AT1G05890	613.055	-0.776736	0.223715	-3.47199	0.000516607	0.00438424	Chr1	1779256	1784529	+	protein_coding_gene	ARI5, ATARI5	RING/U-box superfamily protein
AT1G61730	808.99	-0.77712	0.226958	-3.42408	0.000616894	0.00505245	Chr1	22793219	22794703	-	protein_coding_gene		DNA-binding storekeeper protein-related transcriptional regulator
AT2G33340	1666.11	-0.777418	0.192962	-4.02888	5.6e-05	0.000689308	Chr2	14126217	14131153	-	protein_coding_gene	MAC3B	MOS4-associated complex 3B
AT5G23890	547.045	-0.777754	0.241849	-3.21586	0.00130054	0.00912696	Chr5	8058689	8063201	+	protein_coding_gene		LOCATED IN: mitochondrion, chloroplast thylakoid membrane, chloroplast, plastid, chloroplast envelope; EXPRESSED IN: 24 plant structures; EXPRESSED DURING: 14 growth stages; CONTAINS InterPro DOMAIN/s: S-layer homology domain (InterPro:IPR001119); BEST Arabidopsis thaliana protein match is: unknown protein (TAIR:AT5G52410.2); Has 1807 Blast hits to 1807 proteins in 277 species: Archae - 0; Bacter…
AT5G07290	360.237	-0.778028	0.239396	-3.24996	0.00115419	0.00830255	Chr5	2293353	2298976	+	protein_coding_gene	AML4, ML4	MEI2-like 4
AT1G41830	1513.04	-0.779664	0.227741	-3.42347	0.000618282	0.00505798	Chr1	15603617	15607966	-	protein_coding_gene	SKS6	SKU5-similar 6
AT5G35360	2888.42	-0.780787	0.175865	-4.4397	9.01e-06	0.000144883	Chr5	13584106	13588496	+	protein_coding_gene	CAC2	acetyl Co-enzyme a carboxylase biotin carboxylase subunit
AT1G75370	479.127	-0.782008	0.230506	-3.39257	0.000692402	0.00554286	Chr1	28276426	28279898	-	protein_coding_gene		Sec14p-like phosphatidylinositol transfer family protein
AT2G16950	577.588	-0.782875	0.224006	-3.49488	0.000474278	0.00410565	Chr2	7353847	7361202	+	protein_coding_gene	TRN1, ATTRN1	transportin 1
AT2G34620	542.456	-0.783496	0.227165	-3.44902	0.000562632	0.00468009	Chr2	14577174	14578288	+	protein_coding_gene		Mitochondrial transcription termination factor family protein
AT2G26140	1810.39	-0.785772	0.243335	-3.22917	0.00124148	0.00878825	Chr2	11131578	11135345	-	protein_coding_gene	ftsh4	FTSH protease 4
AT1G54920	614.794	-0.78778	0.223658	-3.52225	0.000427893	0.00378732	Chr1	20470678	20475180	+	protein_coding_gene		unknown protein; FUNCTIONS IN: molecular_function unknown; INVOLVED IN: biological_process unknown; LOCATED IN: membrane; EXPRESSED IN: 23 plant structures; EXPRESSED DURING: 15 growth stages; Has 35333 Blast hits to 34131 proteins in 2444 species: Archae - 798; Bacteria - 22429; Metazoa - 974; Fungi - 991; Plants - 531; Viruses - 0; Other Eukaryotes - 9610 (source: NCBI BLink).
AT5G60600	4562.61	-0.788188	0.221115	-3.56461	0.000364391	0.0033064	Chr5	24358966	24363485	+	protein_coding_gene	GCPE, ISPG, CSB3, CLB4, HDS	4-hydroxy-3-methylbut-2-enyl diphosphate synthase
AT1G63770	2076.87	-0.78911	0.180418	-4.3738	1.22e-05	0.000188679	Chr1	23657506	23664677	-	protein_coding_gene		Peptidase M1 family protein
AT4G22120	400.933	-0.795634	0.248092	-3.20702	0.0013412	0.00936899	Chr4	11715776	11719828	-	protein_coding_gene		ERD (early-responsive to dehydration stress) family protein
AT4G34040	347.71	-0.796868	0.241091	-3.30527	0.000948865	0.00712711	Chr4	16304280	16308679	-	protein_coding_gene		RING/U-box superfamily protein
AT1G15750	785.155	-0.797504	0.247598	-3.22096	0.00127761	0.00899276	Chr1	5414817	5421033	-	protein_coding_gene	WSIP1, TPL	Transducin family protein / WD-40 repeat family protein
AT1G31730	935.132	-0.799336	0.205328	-3.89296	9.9e-05	0.00111823	Chr1	11359642	11364288	+	protein_coding_gene		Adaptin family protein
AT1G16410	2948.35	-0.799664	0.22904	-3.49138	0.000480541	0.00414974	Chr1	5608807	5611426	+	protein_coding_gene	CYP79F1, BUS1, SPS1	cytochrome p450 79f1
AT2G21790	764.268	-0.800953	0.22225	-3.60384	0.00031355	0.00293391	Chr2	9293270	9297842	+	protein_coding_gene	R1, RNR1, CLS8, ATRNR1	ribonucleotide reductase 1
AT1G76030	2973.38	-0.805091	0.190533	-4.22548	2.38e-05	0.000335989	Chr1	28533798	28537194	+	protein_coding_gene		ATPase, V1 complex, subunit B protein
AT5G14720	624.435	-0.809417	0.25155	-3.21772	0.00129214	0.00908295	Chr5	4747860	4753592	-	protein_coding_gene		Protein kinase superfamily protein
AT1G22930	482.149	-0.809486	0.235099	-3.44317	0.000574943	0.00475647	Chr1	8117339	8122127	+	protein_coding_gene		T-complex protein 11
AT2G25800	570.585	-0.810096	0.238937	-3.39042	0.000697862	0.00557818	Chr2	11005924	11009739	-	protein_coding_gene		Protein of unknown function (DUF810)
AT1G70280	494.739	-0.811148	0.250133	-3.24286	0.00118335	0.00845605	Chr1	26465893	26468706	-	protein_coding_gene		NHL domain-containing protein
AT1G14650	755.738	-0.812962	0.227911	-3.56702	0.000361063	0.0032818	Chr1	5027662	5031779	+	protein_coding_gene		SWAP (Suppressor-of-White-APricot)/surp domain-containing protein / ubiquitin family protein
AT1G08650	784.83	-0.813435	0.227742	-3.57174	0.000354611	0.00323421	Chr1	2752154	2753703	+	protein_coding_gene	PPCK1, ATPPCK1	phosphoenolpyruvate carboxylase kinase 1
AT1G09010	720.28	-0.81536	0.220233	-3.70226	0.00021369	0.0021277	Chr1	2895166	2899384	-	protein_coding_gene		glycoside hydrolase family 2 protein
AT1G62750	5395.83	-0.816278	0.18086	-4.51331	6.38e-06	0.000108468	Chr1	23233434	23236447	-	protein_coding_gene	ATSCO1, ATSCO1/CPEF-G, SCO1	Translation elongation factor EFG/EF2 protein
AT2G47600	447.486	-0.816855	0.248876	-3.28218	0.00103007	0.00759716	Chr2	19524160	19527413	-	protein_coding_gene	ATMHX, MHX1, ATMHX1, MHX	magnesium/proton exchanger
AT4G31490	917.832	-0.816873	0.198403	-4.11723	3.83e-05	0.000504581	Chr4	15268533	15273147	+	protein_coding_gene		Coatomer, beta subunit
AT5G13300	614.227	-0.817138	0.231448	-3.53055	0.000414692	0.00369507	Chr5	4255601	4262314	-	protein_coding_gene	SFC, VAN3, AGD3	ARF GTPase-activating protein
AT1G71710	295.955	-0.819088	0.2529	-3.23879	0.00120039	0.0085654	Chr1	26973567	26981029	-	protein_coding_gene		DNAse I-like superfamily protein
[truncated: 1,027 more rows]
