# Supplementary material for: Lyso-phosphatidylethanolamine triggers immunity against necrotrophs by promoting JA-signaling and ROS-homeostasis
Source: Plant Mol Biol. 2023 Dec 12;113(4-5):237–47. doi: 10.1007/s11103-023-01385-x (PMC10721665; doi:10.1007/s11103-023-01385-x)
Supplement: Supplementary file 3 — Supplementary file3 (XLSX 677 KB) Table S2: Differentially regulated genes (up and downregulated) 24 hours after LPE application, p<0.01 [file 11103_2023_1385_MOESM3_ESM.xlsx]

## Sheet: DEGs 24h post LPE p0.01
Table S2: Differentially regulated genes (up and downregulated) 24 hours after LPE application, p<0.01
GeneID	baseMean	log2FoldChange	lfcSE	stat	pvalue	padj	Chromosome	Start	End	Strand	Gene Type	Symbol	Description
AT1G48750	66.5762	22.6529	4.40834	5.13865	2.77e-07	3.09e-06	Chr1	18035967	18036510	+	protein_coding_gene		Bifunctional inhibitor/lipid-transfer protein/seed storage 2S albumin superfamily protein
AT1G14880	170.718	8.23034	2.31244	3.55915	0.000372053	0.00215082	Chr1	5132535	5133716	-	protein_coding_gene	PCR1	PLANT CADMIUM RESISTANCE 1			Arabidopsis PCR2 Is a Zinc Exporter Involved in Both Zinc Extrusion and Long-Distance Zinc Transport
AT1G26790	16.3986	7.93722	1.72484	4.60172	4.19e-06	3.76e-05	Chr1	9273857	9275312	-	protein_coding_gene		Dof-type zinc finger DNA-binding family protein
AT5G47815	24.88	7.07057	2.15524	3.28064	0.0010357	0.00523679	Chr5	19358618	19363928	+	Parent=AT5G47815
AT1G60450	8.89433	7.05421	1.88874	3.73487	0.000187814	0.00117782	Chr1	22271226	22273214	-	protein_coding_gene	AtGolS7, GolS7	galactinol synthase 7			Galactinol and raffinose as a novel function to protect plants from oxidative damage. The present findings suggest the possibility that galactinol and raffinose scavenge hydroxyl radicals as a novel function to protect plant cells from oxidative damage caused by MV treatment, salinity or chilling.
AT2G29350	263.838	6.8971	0.738672	9.33715	9.9e-21	4.98e-19	Chr2	12600914	12602556	+	protein_coding_gene	SAG13	senescence-associated gene 13
AT3G46660	20.9547	6.84824	1.7432	3.92854	8.55e-05	0.000582248	Chr3	17189264	17191167	-	protein_coding_gene	UGT76E12	UDP-glucosyl transferase 76E12			The glycosyltransferase UGT76E1 significantly contributes to 12-O-glucosylpyranosyl-jasmonic acid formation in wounded Arabidopsis thaliana leaves
AT2G26010	73.0194	6.64122	0.928157	7.15528	8.35e-13	1.98e-11	Chr2	11087348	11087944	+	protein_coding_gene	PDF1.3	plant defensin 1.3
AT1G73325	133.464	6.49975	0.661352	9.82797	8.53e-23	5.51e-21	Chr1	27567518	27568186	-	protein_coding_gene		Kunitz family trypsin and protease inhibitor protein
AT4G37990	101.859	6.47313	2.05363	3.15204	0.00162134	0.00775598	Chr4	17855876	17857639	+	protein_coding_gene	ELI3-2, ELI3, ATCAD8, CAD-B2 , SAG	elicitor-activated gene 3-2, Encodes an aromatic alcohol:NADP+ oxidoreductase whose mRNA levels are increased in response to treatment with a variety of phytopathogenic bacteria.
AT4G12490	668.897	6.46727	0.835493	7.74067	9.89e-15	2.85e-13	Chr4	7409621	7410406	-	protein_coding_gene		Bifunctional inhibitor/lipid-transfer protein/seed storage 2S albumin superfamily protein
AT1G77240	14.774	6.32621	1.69719	3.72745	0.000193425	0.0012098	Chr1	29017958	29019789	-	protein_coding_gene		AMP-dependent synthetase and ligase family protein
AT4G00975	25.0794	6.11999	1.44693	4.22963	2.34e-05	0.000180881	Chr4	421973	423258	+	other_RNA
AT4G27360	21.9089	5.87837	1.32562	4.43442	9.23e-06	7.79e-05	Chr4	13693957	13694658	+	protein_coding_gene		Dynein light chain type 1 family protein
AT1G71330	10.8636	5.87483	1.77516	3.30947	0.000934728	0.00481075	Chr1	26884014	26885169	-	protein_coding_gene	ATNAP5, NAP5	non-intrinsic ABC protein 5
AT2G38240	9.51389	5.67992	1.82157	3.11815	0.00181989	0.0085816	Chr2	16012535	16014753	-	protein_coding_gene	JOX4	2-oxoglutarate (2OG) and Fe(II)-dependent oxygenase superfamily protein
AT1G01060	341.112	5.65803	0.395899	14.2916	2.47e-46	1.05e-43	Chr1	33379	37871	-	protein_coding_gene	LHY, LHY1	Homeodomain-like superfamily protein
AT4G15248	206.573	5.60621	0.458726	12.2212	2.39e-34	4.68e-32	Chr4	8708848	8709373	+	protein_coding_gene		B-box type zinc finger family protein
AT2G39030	45.1723	5.57555	1.16246	4.79634	1.62e-06	1.58e-05	Chr2	16298227	16299202	+	protein_coding_gene		Acyl-CoA N-acyltransferases (NAT) superfamily protein
AT2G46670	17.2872	5.52669	1.40722	3.92739	8.59e-05	0.000584655	Chr2	19164414	19165233	-	protein_coding_gene		CCT motif family protein
AT1G65490	2729.07	5.51158	0.281833	19.5562	3.65e-85	7.78e-82	Chr1	24354771	24355351	+	protein_coding_gene		unknown protein; FUNCTIONS IN: molecular_function unknown; INVOLVED IN: biological_process unknown; LOCATED IN: endomembrane system; EXPRESSED IN: 22 plant structures; EXPRESSED DURING: 13 growth stages; BEST Arabidopsis thaliana protein match is: unknown protein (TAIR:AT1G65486.1); Has 23 Blast hits to 23 proteins in 2 species: Archae - 0; Bacteria - 0; Metazoa - 0; Fungi - 0; Plants - 23; Virus…
AT1G70185	30.4952	5.36749	0.970038	5.53328	3.14e-08	4.08e-07	Chr1	26429733	26430069	+	other_RNA
AT2G26020	15.1446	5.3309	1.40254	3.80088	0.000144182	0.000926009	Chr2	11089250	11089597	+	protein_coding_gene	PDF1.2b	plant defensin 1.2b
AT5G44430	44.6261	5.05248	1.25133	4.03769	5.4e-05	0.000385389	Chr5	17908945	17909507	-	protein_coding_gene	PDF1.2c	plant defensin 1.2C
AT1G01520	24.2493	5.03131	1.00586	5.00199	5.67e-07	6.02e-06	Chr1	190596	192139	+	protein_coding_gene		Homeodomain-like superfamily protein
AT5G53740	179.522	4.93073	0.525492	9.38307	6.41e-21	3.3e-19	Chr5	21811633	21814908	+	protein_coding_gene		unknown protein; FUNCTIONS IN: molecular_function unknown; INVOLVED IN: biological_process unknown; LOCATED IN: chloroplast; EXPRESSED IN: synergid; BEST Arabidopsis thaliana protein match is: unknown protein (TAIR:AT5G53905.1); Has 1807 Blast hits to 1807 proteins in 277 species: Archae - 0; Bacteria - 0; Metazoa - 736; Fungi - 347; Plants - 385; Viruses - 0; Other Eukaryotes - 339 (source: NCBI…
AT1G35140	682.362	4.89166	0.375719	13.0195	9.48e-39	2.62e-36	Chr1	12851997	12853128	+	protein_coding_gene	PHI-1, EXL7	Phosphate-responsive 1 family protein
AT3G12320	646.207	4.87644	0.273905	17.8034	6.65e-71	8.33e-68	Chr3	3923735	3925465	+	protein_coding_gene		unknown protein; BEST Arabidopsis thaliana protein match is: unknown protein (TAIR:AT5G06980.4); Has 102 Blast hits to 102 proteins in 16 species: Archae - 0; Bacteria - 0; Metazoa - 0; Fungi - 0; Plants - 98; Viruses - 0; Other Eukaryotes - 4 (source: NCBI BLink).
AT3G21150	181.613	4.83039	0.539418	8.95482	3.4e-19	1.53e-17	Chr3	7412636	7413539	-	protein_coding_gene	BBX32	B-box 32
AT1G20690	26.4886	4.79611	1.04756	4.57837	4.69e-06	4.17e-05	Chr1	7174438	7176377	+	protein_coding_gene		SWI-SNF-related chromatin binding protein
AT3G09600	235.092	4.76745	0.376098	12.6761	8.03e-37	1.9e-34	Chr3	2946406	2948995	+	protein_coding_gene		Homeodomain-like superfamily protein
AT3G21080	76.4438	4.76653	0.653242	7.29673	2.95e-13	7.27e-12	Chr3	7388367	7389974	-	protein_coding_gene		ABC transporter-related
AT1G79130	9.96398	4.7397	1.52102	3.11613	0.00183244	0.00862823	Chr1	29771278	29771887	+	protein_coding_gene		SAUR-like auxin-responsive protein family
AT1G10370	4023.7	4.73162	0.199239	23.7485	1.14e-124	1.21e-120	Chr1	3397081	3398358	-	protein_coding_gene	GST30, ATGSTU17, GST30B, ERD9	Glutathione S-transferase family protein
AT3G18250	56.9688	4.67542	0.792257	5.9014	3.6e-09	5.35e-08	Chr3	6258067	6258417	-	protein_coding_gene		Putative membrane lipoprotein
AT1G02820	1669.78	4.62286	0.247019	18.7146	3.76e-78	5.34e-75	Chr1	623765	624475	-	protein_coding_gene		Late embryogenesis abundant 3 (LEA3) family protein
AT2G04050	73.3592	4.60797	0.621371	7.41582	1.21e-13	3.11e-12	Chr2	1337386	1339270	-	protein_coding_gene		MATE efflux family protein
AT5G54610	23.1148	4.58924	1.11367	4.12083	3.78e-05	0.000278097	Chr5	22184779	22186525	-	protein_coding_gene	ANK	ankyrin
AT1G19610	186.781	4.57881	0.447626	10.2291	1.47e-24	1.14e-22	Chr1	6781483	6782039	-	protein_coding_gene	LCR78, PDF1.4	Arabidopsis defensin-like protein
AT2G46830	496.813	4.49856	0.439154	10.2437	1.26e-24	1e-22	Chr2	19245672	19248914	+	protein_coding_gene	CCA1	circadian clock associated 1
AT4G31870	161.222	4.49341	0.511155	8.7907	1.49e-18	6.22e-17	Chr4	15410205	15411617	+	protein_coding_gene	ATGPX7, GPX7	glutathione peroxidase 7
AT3G02380	940.312	4.4826	0.226782	19.7662	5.82e-87	1.55e-83	Chr3	487236	488693	-	protein_coding_gene	COL2, ATCOL2	CONSTANS-like 2
AT1G23149	54.4878	4.46619	0.73375	6.08681	1.15e-09	1.82e-08	Chr1	8206549	8207618	+	protein_coding_gene	CPuORF29	conserved peptide upstream open reading frame 29
AT5G15850	1426.89	4.45999	0.229734	19.4137	5.91e-84	1.14e-80	Chr5	5176091	5177897	-	protein_coding_gene	COL1, ATCOL1	CONSTANS-like 1
AT5G40210	20.9773	4.44103	1.26428	3.51269	0.000443598	0.0024973	Chr5	16073620	16076117	-	protein_coding_gene		nodulin MtN21 /EamA-like transporter family protein
AT4G14690	409.074	4.41253	0.277873	15.8796	8.77e-57	7.18e-54	Chr4	8418283	8419263	+	protein_coding_gene	ELIP2	Chlorophyll A-B binding family protein
AT3G09450	73.5386	4.40729	0.719601	6.12464	9.09e-10	1.46e-08	Chr3	2907548	2910091	+	protein_coding_gene		CONTAINS InterPro DOMAIN/s: Fusaric acid resistance protein, conserved region (InterPro:IPR006726); BEST Arabidopsis thaliana protein match is: unknown protein (TAIR:AT2G28780.1); Has 503 Blast hits to 494 proteins in 215 species: Archae - 0; Bacteria - 423; Metazoa - 0; Fungi - 0; Plants - 65; Viruses - 0; Other Eukaryotes - 15 (source: NCBI BLink).
AT1G65870	479.15	4.37906	0.259637	16.8661	7.99e-64	8.51e-61	Chr1	24503624	24504193	+	protein_coding_gene		Disease resistance-responsive (dirigent-like protein) family protein
AT5G17220	68.8193	4.35368	0.630937	6.90034	5.19e-12	1.13e-10	Chr5	5658460	5659386	+	protein_coding_gene	ATGSTF12, GST26, TT19, GSTF12	glutathione S-transferase phi 12
AT1G24580	178.459	4.33366	0.528875	8.19412	2.52e-16	8.4e-15	Chr1	8710180	8710824	+	protein_coding_gene		RING/U-box superfamily protein
AT5G41471	89.6177	4.27559	0.713746	5.99035	2.09e-09	3.22e-08	Chr5	16598796	16598905	+	snoRNA
AT3G21890	115.318	4.25756	0.446561	9.53411	1.51e-21	8.28e-20	Chr3	7709113	7709733	-	protein_coding_gene		B-box type zinc finger family protein
AT5G44420	111.809	4.25139	0.836918	5.07982	3.78e-07	4.13e-06	Chr5	17907069	17907598	-	protein_coding_gene	PDF1.2, PDF1.2A, LCR77	plant defensin 1.2
AT3G54510	17.247	4.15125	1.17493	3.53318	0.00041059	0.00233868	Chr3	20180292	20183509	+	protein_coding_gene		Early-responsive to dehydration stress protein (ERD4)
AT1G49150	12.5414	4.05118	1.20675	3.35711	0.000787627	0.00414482	Chr1	18178577	18179023	+	protein_coding_gene		unknown protein; Has 6 Blast hits to 6 proteins in 2 species: Archae - 0; Bacteria - 0; Metazoa - 0; Fungi - 0; Plants - 6; Viruses - 0; Other Eukaryotes - 0 (source: NCBI BLink).
AT2G41250	664.634	3.99995	0.273117	14.6455	1.44e-48	6.96e-46	Chr2	17200659	17202618	-	protein_coding_gene		Haloacid dehalogenase-like hydrolase (HAD) superfamily protein
AT5G42530	14314.3	3.99513	0.24923	16.0299	7.9e-58	6.73e-55	Chr5	17004738	17005393	-	protein_coding_gene		unknown protein; FUNCTIONS IN: molecular_function unknown; INVOLVED IN: biological_process unknown; LOCATED IN: endomembrane system; BEST Arabidopsis thaliana protein match is: unknown protein (TAIR:AT2G25510.2); Has 30201 Blast hits to 17322 proteins in 780 species: Archae - 12; Bacteria - 1396; Metazoa - 17338; Fungi - 3422; Plants - 5037; Viruses - 0; Other Eukaryotes - 2996 (source: NCBI BLin…
AT4G22217	25.9658	3.93841	0.85689	4.59617	4.3e-06	3.86e-05	Chr4	11758608	11759072	+	protein_coding_gene		Arabidopsis defensin-like protein
AT2G37770	223.552	3.93249	0.468615	8.39174	4.79e-17	1.71e-15	Chr2	15834867	15837001	+	protein_coding_gene	AKR4C9, ALDO-KETO REDUCTASE FAMILY 4 MEMBER C9, CHLAKR, CHLOROPLASTIC ALDO-KETO REDUCTASE	NAD(P)-linked oxidoreductase superfamily protein
AT5G09585	92.5184	3.89165	0.6409	6.07215	1.26e-09	1.98e-08	Chr5	2974555	2975306	+	snRNA
AT4G23215	29.8767	3.89013	1.06793	3.6427	0.000269794	0.00162335	Chr4	12152900	12153459	-	pseudogene
AT2G31380	1264.89	3.88972	0.207513	18.7445	2.15e-78	3.27e-75	Chr2	13381910	13383470	+	protein_coding_gene	STH	salt tolerance homologue
AT1G57630	38.6972	3.84142	0.803638	4.78004	1.75e-06	1.71e-05	Chr1	21345639	21346157	+	protein_coding_gene		Toll-Interleukin-Resistance (TIR) domain family protein
AT2G25510	10099.7	3.82627	0.192046	19.9237	2.53e-88	7.71e-85	Chr2	10856372	10857156	+	protein_coding_gene		unknown protein; Has 2 Blast hits to 2 proteins in 1 species: Archae - 0; Bacteria - 0; Metazoa - 0; Fungi - 0; Plants - 2; Viruses - 0; Other Eukaryotes - 0 (source: NCBI BLink).
AT3G48850	36.181	3.82233	1.19656	3.19443	0.00140109	0.0068344	Chr3	18114526	18116499	-	protein_coding_gene	PHT3;2	phosphate transporter 3;2
AT5G20230	4737.58	3.81377	0.324391	11.7567	6.52e-32	1.02e-29	Chr5	6826506	6827629	+	protein_coding_gene	ATBCB, BCB, SAG14	blue-copper-binding protein
AT3G56825	239.418	3.77447	0.524344	7.19847	6.09e-13	1.45e-11	Chr3	21041727	21042609	-	snRNA
AT5G52570	368.473	3.77375	0.405399	9.30873	1.29e-20	6.44e-19	Chr5	21334793	21337002	-	protein_coding_gene	BETA-OHASE 2, B2, CHY2, BCH2	beta-carotene hydroxylase 2
AT1G21525	17.8745	3.70777	1.04233	3.5572	0.000374825	0.00216391	Chr1	7537087	7537649	-	pseudogene
AT1G29071	32.2493	3.70268	0.844721	4.38331	1.17e-05	9.67e-05	Chr1	10151668	10151774	-	snoRNA
AT3G55970	71.877	3.69562	0.522763	7.0694	1.56e-12	3.6e-11	Chr3	20766735	20769324	-	protein_coding_gene	ATJRG21, JRG21	jasmonate-regulated gene 21
AT2G41260	38.4377	3.66677	0.688025	5.32941	9.85e-08	1.18e-06	Chr2	17206510	17207698	+	protein_coding_gene	M17, ATM17	glycine-rich protein / late embryogenesis abundant protein (M17)
AT4G15430	74.9849	3.66196	0.560691	6.53116	6.53e-11	1.25e-09	Chr4	8827876	8831504	+	protein_coding_gene		ERD (early-responsive to dehydration stress) family protein
AT5G54075	352.237	3.65898	0.435124	8.40904	4.13e-17	1.49e-15	Chr5	21945349	21945709	-	snoRNA
AT2G46790	143.174	3.64151	0.609409	5.97548	2.29e-09	3.51e-08	Chr2	19232649	19235087	+	protein_coding_gene	APRR9, PRR9, TL1	pseudo-response regulator 9
AT1G07180	3309.37	3.61458	0.165481	21.8429	9.07e-106	3.86e-102	Chr1	2204320	2206934	+	protein_coding_gene	ATNDI1, NDA1	alternative NAD(P)H dehydrogenase 1
AT3G13061	16.4642	3.60995	0.976925	3.69521	0.000219704	0.00134925	Chr3	4183099	4183884	-	other_RNA
AT1G61255	262.785	3.60027	0.502783	7.16069	8.03e-13	1.91e-11	Chr1	22589151	22589691	-	protein_coding_gene		BEST Arabidopsis thaliana protein match is: glycine-rich protein (TAIR:AT4G21620.2); Has 58 Blast hits to 58 proteins in 12 species: Archae - 0; Bacteria - 2; Metazoa - 0; Fungi - 0; Plants - 56; Viruses - 0; Other Eukaryotes - 0 (source: NCBI BLink).
AT1G08115	259.247	3.58915	0.516359	6.95089	3.63e-12	8.09e-11	Chr1	2538076	2538237	-	snRNA
AT3G57645	29.8845	3.58582	0.818088	4.38318	1.17e-05	9.67e-05	Chr3	21346342	21347204	+	snRNA
AT3G57765	211.977	3.56826	0.519541	6.8681	6.51e-12	1.39e-10	Chr3	21397262	21398132	-	snRNA
AT1G15002	13.7611	3.56124	1.1045	3.22431	0.00126277	0.00623827	Chr1	5169940	5170435	-	other_RNA
AT5G56080	223.962	3.55738	0.429106	8.29021	1.13e-16	3.9e-15	Chr5	22711402	22712364	-	protein_coding_gene	ATNAS2, NAS2	nicotianamine synthase 2
AT1G64500	1802.5	3.55341	0.26212	13.5564	7.26e-42	2.27e-39	Chr1	23953233	23954492	+	protein_coding_gene		Glutaredoxin family protein
AT5G42110	1568.9	3.51634	0.334534	10.5112	7.67e-26	6.98e-24	Chr5	16831728	16832279	-	protein_coding_gene		unknown protein; FUNCTIONS IN: molecular_function unknown; INVOLVED IN: biological_process unknown; LOCATED IN: endomembrane system; EXPRESSED IN: 11 plant structures; EXPRESSED DURING: 6 growth stages; Has 36 Blast hits to 36 proteins in 8 species: Archae - 0; Bacteria - 0; Metazoa - 0; Fungi - 0; Plants - 36; Viruses - 0; Other Eukaryotes - 0 (source: NCBI BLink).
AT4G13395	63.6715	3.50623	0.54547	6.42792	1.29e-10	2.38e-09	Chr4	7785687	7786113	-	protein_coding_gene	DVL10, RTFL12	ROTUNDIFOLIA like 12
AT4G33560	437.651	3.50194	0.364762	9.60061	7.95e-22	4.55e-20	Chr4	16135400	16135914	+	protein_coding_gene		Wound-responsive family protein
AT1G32900	1344.84	3.48803	0.253259	13.7726	3.73e-43	1.3e-40	Chr1	11920390	11923766	-	protein_coding_gene		UDP-Glycosyltransferase superfamily protein
AT4G31940	287.633	3.47527	0.351529	9.88617	4.78e-23	3.17e-21	Chr4	15451988	15454160	+	protein_coding_gene	CYP82C4	cytochrome P450, family 82, subfamily C, polypeptide 4
AT5G01600	14027.1	3.47114	0.219951	15.7814	4.18e-56	3.07e-53	Chr5	227953	230051	-	protein_coding_gene	ATFER1, FER1	ferretin 1
AT5G53902	329.512	3.46647	0.473798	7.31635	2.55e-13	6.35e-12	Chr5	21887966	21888667	+	snoRNA
AT1G35560	2387.22	3.46444	0.220145	15.7371	8.42e-56	5.79e-53	Chr1	13115826	13117235	-	protein_coding_gene		TCP family transcription factor
AT2G21330	163548	3.45481	0.249171	13.8652	1.03e-43	3.85e-41	Chr2	9128147	9130240	-	protein_coding_gene	FBA1	fructose-bisphosphate aldolase 1
AT3G56705	35.6852	3.45336	0.737625	4.68172	2.84e-06	2.65e-05	Chr3	21004259	21004809	+	snRNA
AT3G28270	554.309	3.44371	0.897602	3.83657	0.000124766	0.000813329	Chr3	10538105	10540024	+	protein_coding_gene		Protein of unknown function (DUF677)
AT1G74010	164.528	3.43642	0.340247	10.0998	5.54e-24	4.05e-22	Chr1	27832158	27834113	-	protein_coding_gene		Calcium-dependent phosphotriesterase superfamily protein
AT2G04795	307.693	3.41987	0.340213	10.0522	8.99e-24	6.42e-22	Chr2	1682953	1683475	+	protein_coding_gene		unknown protein; BEST Arabidopsis thaliana protein match is: unknown protein (TAIR:AT5G35732.1); Has 18 Blast hits to 18 proteins in 6 species: Archae - 0; Bacteria - 0; Metazoa - 0; Fungi - 0; Plants - 18; Viruses - 0; Other Eukaryotes - 0 (source: NCBI BLink).
AT5G20670	115.224	3.41408	0.520921	6.55392	5.6e-11	1.08e-09	Chr5	6993114	6993873	-	protein_coding_gene		Protein of unknown function (DUF1677)
AT2G07674	234.302	3.40154	0.455629	7.46559	8.29e-14	2.16e-12	Chr2	3269151	3269906	+	protein_coding_gene		Unknown conserved protein
AT1G49700	362.312	3.40091	0.448756	7.57852	3.5e-14	9.54e-13	Chr1	18388792	18390496	-	protein_coding_gene		Plant protein 1589 of unknown function
AT1G07500	66.075	3.39862	0.72147	4.71069	2.47e-06	2.33e-05	Chr1	2304766	2305031	-	protein_coding_gene		unknown protein; Has 4 Blast hits to 4 proteins in 3 species: Archae - 0; Bacteria - 0; Metazoa - 0; Fungi - 0; Plants - 4; Viruses - 0; Other Eukaryotes - 0 (source: NCBI BLink).
AT2G07759	24.291	3.39688	0.908251	3.74002	0.000184005	0.00115563	Chr2	3494382	3494419	+	tRNA
AT2G32210	88.1982	3.37257	0.550034	6.13156	8.7e-10	1.4e-08	Chr2	13677986	13678830	+	protein_coding_gene		unknown protein; BEST Arabidopsis thaliana protein match is: unknown protein (TAIR:AT2G32190.1); Has 214 Blast hits to 214 proteins in 21 species: Archae - 0; Bacteria - 0; Metazoa - 1; Fungi - 10; Plants - 203; Viruses - 0; Other Eukaryotes - 0 (source: NCBI BLink).
AT3G23550	145.4	3.36796	0.441695	7.62509	2.44e-14	6.79e-13	Chr3	8448273	8450697	-	protein_coding_gene		MATE efflux family protein
AT2G21185	237.594	3.36755	0.498151	6.7601	1.38e-11	2.83e-10	Chr2	9076437	9077048	-	protein_coding_gene		unknown protein; Has 9 Blast hits to 9 proteins in 4 species: Archae - 0; Bacteria - 0; Metazoa - 0; Fungi - 0; Plants - 9; Viruses - 0; Other Eukaryotes - 0 (source: NCBI BLink).
AT2G07774	636.69	3.35983	0.422708	7.94834	1.89e-15	5.86e-14	Chr2	3303766	3304573	-	protein_coding_gene		unknown protein; Has 30201 Blast hits to 17322 proteins in 780 species: Archae - 12; Bacteria - 1396; Metazoa - 17338; Fungi - 3422; Plants - 5037; Viruses - 0; Other Eukaryotes - 2996 (source: NCBI BLink).
AT4G02970	4930.39	3.35428	0.302202	11.0995	1.26e-28	1.44e-26	Chr4	1317499	1319179	+	protein_coding_gene	AT7SL-1	7SL RNA1
AT3G09680	43.0484	3.34735	0.701695	4.77038	1.84e-06	1.78e-05	Chr3	2969045	2970371	-	protein_coding_gene		Ribosomal protein S12/S23 family protein
AT5G44568	415.898	3.34366	0.24422	13.6912	1.15e-42	3.81e-40	Chr5	17961201	17962202	-	protein_coding_gene		unknown protein; FUNCTIONS IN: molecular_function unknown; INVOLVED IN: biological_process unknown; LOCATED IN: endomembrane system; Has 19 Blast hits to 19 proteins in 2 species: Archae - 0; Bacteria - 0; Metazoa - 0; Fungi - 0; Plants - 19; Viruses - 0; Other Eukaryotes - 0 (source: NCBI BLink).
AT1G20470	190.891	3.33839	0.346962	9.62178	6.47e-22	3.73e-20	Chr1	7094260	7094869	+	protein_coding_gene		SAUR-like auxin-responsive protein family
AT2G15020	1259.96	3.32215	0.319187	10.4082	2.28e-25	1.98e-23	Chr2	6491434	6493352	-	protein_coding_gene		unknown protein; BEST Arabidopsis thaliana protein match is: unknown protein (TAIR:AT5G64190.1); Has 72 Blast hits to 72 proteins in 10 species: Archae - 0; Bacteria - 0; Metazoa - 0; Fungi - 0; Plants - 72; Viruses - 0; Other Eukaryotes - 0 (source: NCBI BLink).
AT5G27660	4336.98	3.30416	0.333591	9.90483	3.97e-23	2.67e-21	Chr5	9789468	9792299	-	protein_coding_gene		Trypsin family protein with PDZ domain
AT5G17300	180.955	3.30117	0.352321	9.36979	7.27e-21	3.72e-19	Chr5	5690227	5692902	-	protein_coding_gene	RVE1	Homeodomain-like superfamily protein
AT4G27310	2497.44	3.30012	0.193705	17.0368	4.38e-65	4.91e-62	Chr4	13675638	13676910	+	protein_coding_gene		B-box type zinc finger family protein
AT1G69490	47.6069	3.28736	0.690743	4.75917	1.94e-06	1.88e-05	Chr1	26122139	26123421	+	protein_coding_gene	NAP, ANAC029, ATNAP	NAC-like, activated by AP3/PI
AT1G02930	1656.69	3.2771	0.257878	12.708	5.34e-37	1.31e-34	Chr1	661177	662456	-	protein_coding_gene	ATGSTF6, GST1, ERD11, ATGSTF3, GSTF6, ATGST1	glutathione S-transferase 6
AT5G06980	895.839	3.2669	0.239236	13.6555	1.87e-42	5.95e-40	Chr5	2167468	2169391	+	protein_coding_gene		unknown protein; BEST Arabidopsis thaliana protein match is: unknown protein (TAIR:AT3G12320.1); Has 30201 Blast hits to 17322 proteins in 780 species: Archae - 12; Bacteria - 1396; Metazoa - 17338; Fungi - 3422; Plants - 5037; Viruses - 0; Other Eukaryotes - 2996 (source: NCBI BLink).
AT1G16730	648.268	3.25533	0.221755	14.6798	8.68e-49	4.3e-46	Chr1	5726368	5727312	-	protein_coding_gene	UP6	unknown protein 6
AT3G56020	4542.55	3.24437	0.314051	10.3307	5.12e-25	4.23e-23	Chr3	20790570	20791085	-	protein_coding_gene		Ribosomal protein L41 family
AT1G75030	330.72	3.23223	0.315767	10.2361	1.37e-24	1.08e-22	Chr1	28174378	28175383	+	protein_coding_gene	ATLP-3, TLP-3	thaumatin-like protein 3
AT2G02990	69.4599	3.2296	0.700856	4.60808	4.06e-06	3.67e-05	Chr2	873506	874811	+	protein_coding_gene	RNS1, ATRNS1	ribonuclease 1
AT2G24540	704.574	3.22388	0.256455	12.5709	3.05e-36	6.91e-34	Chr2	10426342	10427594	+	protein_coding_gene	AFR	Galactose oxidase/kelch repeat superfamily protein
AT2G07769.1	18.0288	3.21938	0.937664	3.4334	0.00059606	0.00324165	Chr2	3275010	3275362	+	Parent=AT2G07769
AT2G29370	62.0888	3.20814	0.610604	5.25404	1.49e-07	1.74e-06	Chr2	12606059	12607618	+	protein_coding_gene		NAD(P)-binding Rossmann-fold superfamily protein
AT3G59068	175.679	3.20743	0.465126	6.89584	5.35e-12	1.16e-10	Chr3	21832343	21832701	+	other_RNA
AT2G07815	88.7597	3.20216	0.56369	5.68072	1.34e-08	1.84e-07	Chr2	3443688	3445582	-	protein_coding_gene		BEST Arabidopsis thaliana protein match is: cytochrome C biogenesis 452 (TAIR:ATMG00180.1); Has 30201 Blast hits to 17322 proteins in 780 species: Archae - 12; Bacteria - 1396; Metazoa - 17338; Fungi - 3422; Plants - 5037; Viruses - 0; Other Eukaryotes - 2996 (source: NCBI BLink).
AT2G03020	34.881	3.18978	0.777621	4.10197	4.1e-05	0.000299292	Chr2	882645	884148	-	protein_coding_gene		Heat shock protein HSP20/alpha crystallin family
AT4G27657	190.199	3.18404	0.431095	7.38593	1.51e-13	3.87e-12	Chr4	13813044	13813516	+	protein_coding_gene		unknown protein; FUNCTIONS IN: molecular_function unknown; INVOLVED IN: biological_process unknown; LOCATED IN: endomembrane system; EXPRESSED IN: 15 plant structures; EXPRESSED DURING: 9 growth stages; BEST Arabidopsis thaliana protein match is: unknown protein (TAIR:AT5G54145.1); Has 30201 Blast hits to 17322 proteins in 780 species: Archae - 12; Bacteria - 1396; Metazoa - 17338; Fungi - 3422; …
AT1G73120	948.345	3.17533	0.307366	10.3308	5.11e-25	4.23e-23	Chr1	27497186	27497950	-	protein_coding_gene		unknown protein; FUNCTIONS IN: molecular_function unknown; INVOLVED IN: response to oxidative stress; EXPRESSED IN: root, cultured cell; Has 36 Blast hits to 36 proteins in 8 species: Archae - 0; Bacteria - 0; Metazoa - 0; Fungi - 0; Plants - 36; Viruses - 0; Other Eukaryotes - 0 (source: NCBI BLink).
AT1G29290	17.7906	3.16834	0.953809	3.32178	0.000894465	0.00463602	Chr1	10244966	10245572	+	protein_coding_gene		unknown protein; FUNCTIONS IN: molecular_function unknown; INVOLVED IN: biological_process unknown; LOCATED IN: endomembrane system; Has 18 Blast hits to 18 proteins in 5 species: Archae - 0; Bacteria - 0; Metazoa - 0; Fungi - 0; Plants - 18; Viruses - 0; Other Eukaryotes - 0 (source: NCBI BLink).
AT3G60930.1	51.2882	3.16609	0.694612	4.55807	5.16e-06	4.56e-05	Chr3	22514415	22516871	+	Parent=AT3G60930
AT5G53200	41.8948	3.16574	0.632659	5.00387	5.62e-07	5.98e-06	Chr5	21582774	21584145	+	protein_coding_gene	TRY	Homeodomain-like superfamily protein
AT3G14770	1024.73	3.16262	0.218737	14.4585	2.21e-47	1.05e-44	Chr3	4957334	4959704	-	protein_coding_gene	SWEET2, AtSWEET2	Nodulin MtN3 family protein
AT4G39363	81.6035	3.15646	0.531221	5.9419	2.82e-09	4.23e-08	Chr4	18305256	18305375	+	snoRNA
AT5G05370	1402.91	3.15139	0.29997	10.5057	8.13e-26	7.37e-24	Chr5	1590797	1591903	-	protein_coding_gene		Cytochrome b-c1 complex, subunit 8 protein
AT5G13170	479.343	3.14424	0.957786	3.28282	0.00102775	0.00520772	Chr5	4181042	4183306	-	protein_coding_gene	SAG29, SWEET15, AtSWEET15	senescence-associated gene 29
AT1G75166	58.3608	3.1434	0.639656	4.91421	8.91e-07	9.21e-06	Chr1	28212518	28212603	+	snoRNA
AT5G38120	57.1448	3.13615	0.595081	5.27013	1.36e-07	1.6e-06	Chr5	15213765	15216205	+	protein_coding_gene	4CL8	AMP-dependent synthetase and ligase family protein
AT3G21870	350.162	3.12888	0.266119	11.7574	6.47e-32	1.02e-29	Chr3	7703866	7704829	-	protein_coding_gene	CYCP2;1	cyclin p2;1
AT5G57290	21498.3	3.12168	0.281639	11.084	1.5e-28	1.71e-26	Chr5	23206802	23207926	-	protein_coding_gene		60S acidic ribosomal protein family
AT4G16690	499.339	3.12163	0.225941	13.8162	2.04e-43	7.35e-41	Chr4	9392147	9393529	-	protein_coding_gene	ATMES16, MES16	methyl esterase 16
AT5G23730	1196.05	3.11344	0.2395	12.9997	1.23e-38	3.35e-36	Chr5	8005234	8006630	+	protein_coding_gene	RUP2	Transducin/WD40 repeat-like superfamily protein
AT1G56660	50.6345	3.11215	0.649243	4.7935	1.64e-06	1.61e-05	Chr1	21237888	21240558	+	protein_coding_gene		unknown protein; Has 665200 Blast hits to 205811 proteins in 4684 species: Archae - 3320; Bacteria - 107592; Metazoa - 249086; Fungi - 76753; Plants - 38542; Viruses - 3008; Other Eukaryotes - 186899 (source: NCBI BLink).
AT1G09500	63.8599	3.09727	0.774906	3.99696	6.42e-05	0.000450522	Chr1	3066699	3068598	+	protein_coding_gene		NAD(P)-binding Rossmann-fold superfamily protein
AT3G12965	1243.28	3.08257	0.31319	9.84248	7.39e-23	4.81e-21	Chr3	4136961	4137674	-	other_RNA
AT4G37800	38093.6	3.08219	0.187956	16.3985	1.96e-60	1.82e-57	Chr4	17775474	17777397	-	protein_coding_gene	XTH7	xyloglucan endotransglucosylase/hydrolase 7
AT3G50560	237.154	3.07823	0.297221	10.3567	3.9e-25	3.28e-23	Chr3	18761088	18764016	-	protein_coding_gene		NAD(P)-binding Rossmann-fold superfamily protein
AT3G22560	49.6245	3.06478	0.62611	4.89495	9.83e-07	1.01e-05	Chr3	7998857	7999533	-	protein_coding_gene		Acyl-CoA N-acyltransferases (NAT) superfamily protein
AT1G80160	32.2532	3.05273	0.743924	4.10355	4.07e-05	0.000297561	Chr1	30151003	30152190	+	protein_coding_gene		Lactoylglutathione lyase / glyoxalase I family protein
AT1G79770	79.5151	3.04698	0.480745	6.33804	2.33e-10	4.07e-09	Chr1	30014361	30015078	+	protein_coding_gene		Protein of unknown function (DUF1677)
AT2G07695	173.995	3.03782	0.400828	7.57886	3.49e-14	9.53e-13	Chr2	3346951	3347826	+	protein_coding_gene		Cytochrome C oxidase subunit II-like, transmembrane domain
AT4G01080	719.885	3.0344	0.21467	14.1352	2.31e-45	9.27e-43	Chr4	466391	468294	-	protein_coding_gene	TBL26	TRICHOME BIREFRINGENCE-LIKE 26
AT2G48020	1748.83	3.00636	0.167429	17.956	4.31e-72	5.73e-69	Chr2	19644100	19647180	+	protein_coding_gene		Major facilitator superfamily protein
AT1G55910	806.277	3.00304	0.216919	13.844	1.38e-43	5.08e-41	Chr1	20906134	20907413	+	protein_coding_gene	ZIP11	zinc transporter 11 precursor
AT4G33666	2028.75	3.00025	0.236456	12.6884	6.86e-37	1.65e-34	Chr4	16169048	16169535	+	protein_coding_gene		unknown protein; FUNCTIONS IN: molecular_function unknown; INVOLVED IN: biological_process unknown; LOCATED IN: chloroplast; EXPRESSED IN: 19 plant structures; EXPRESSED DURING: 11 growth stages; Has 30201 Blast hits to 17322 proteins in 780 species: Archae - 12; Bacteria - 1396; Metazoa - 17338; Fungi - 3422; Plants - 5037; Viruses - 0; Other Eukaryotes - 2996 (source: NCBI BLink).
AT5G36920	51.1387	2.99856	0.621767	4.82265	1.42e-06	1.4e-05	Chr5	14564392	14564971	-	protein_coding_gene		unknown protein; FUNCTIONS IN: molecular_function unknown; INVOLVED IN: biological_process unknown; LOCATED IN: endomembrane system; BEST Arabidopsis thaliana protein match is: unknown protein (TAIR:AT5G36925.1); Has 1807 Blast hits to 1807 proteins in 277 species: Archae - 0; Bacteria - 0; Metazoa - 736; Fungi - 347; Plants - 385; Viruses - 0; Other Eukaryotes - 339 (source: NCBI BLink).
AT5G61455	113.505	2.99822	0.714601	4.19565	2.72e-05	0.000206646	Chr5	24713264	24714094	-	snRNA
AT2G16367	23.4878	2.98785	0.852567	3.50453	0.000457415	0.00256525	Chr2	7079796	7080248	-	pseudogene
AT3G16570	12068.1	2.97882	0.31317	9.51182	1.87e-21	1.02e-19	Chr3	5644698	5645414	+	protein_coding_gene	RALF23, ATRALF23	rapid alkalinization factor 23
AT1G68945	2966.1	2.97152	0.279736	10.6226	2.34e-26	2.2e-24	Chr1	25926963	25927331	+	protein_coding_gene		unknown protein; FUNCTIONS IN: molecular_function unknown; INVOLVED IN: biological_process unknown; LOCATED IN: endomembrane system; Has 1 Blast hits to 1 proteins in 1 species: Archae - 0; Bacteria - 0; Metazoa - 0; Fungi - 0; Plants - 1; Viruses - 0; Other Eukaryotes - 0 (source: NCBI BLink).
AT4G34620	80092.6	2.97064	0.288993	10.2793	8.74e-25	7.05e-23	Chr4	16534855	16536171	-	protein_coding_gene	SSR16	small subunit ribosomal protein 16
AT4G20390	2122.23	2.96883	0.264947	11.2054	3.84e-29	4.78e-27	Chr4	11007035	11008066	+	protein_coding_gene		Uncharacterised protein family (UPF0497)
AT1G68238	859.364	2.96852	0.266459	11.1406	7.96e-29	9.41e-27	Chr1	25574461	25574835	+	protein_coding_gene		unknown protein; FUNCTIONS IN: molecular_function unknown; INVOLVED IN: biological_process unknown; LOCATED IN: endomembrane system; Has 30201 Blast hits to 17322 proteins in 780 species: Archae - 12; Bacteria - 1396; Metazoa - 17338; Fungi - 3422; Plants - 5037; Viruses - 0; Other Eukaryotes - 2996 (source: NCBI BLink).
AT3G26420	642.944	2.96675	0.333724	8.88983	6.12e-19	2.68e-17	Chr3	9671517	9676005	+	protein_coding_gene	ATRZ-1A	RNA-binding (RRM/RBD/RNP motifs) family protein with retrovirus zinc finger-like domain
AT1G33102	156.019	2.96465	0.453342	6.53954	6.17e-11	1.19e-09	Chr1	12002333	12002877	-	protein_coding_gene		unknown protein; FUNCTIONS IN: molecular_function unknown; INVOLVED IN: biological_process unknown; LOCATED IN: cellular_component unknown; Has 30201 Blast hits to 17322 proteins in 780 species: Archae - 12; Bacteria - 1396; Metazoa - 17338; Fungi - 3422; Plants - 5037; Viruses - 0; Other Eukaryotes - 2996 (source: NCBI BLink).
AT3G06125	1828.16	2.95748	0.270127	10.9485	6.76e-28	7.19e-26	Chr3	1848848	1850596	+	other_RNA
AT4G31985	11178.9	2.93323	0.267402	10.9693	5.37e-28	5.86e-26	Chr4	15469895	15470559	+	protein_coding_gene		Ribosomal protein L39 family protein
AT5G47610	1451.69	2.93012	0.261899	11.188	4.67e-29	5.71e-27	Chr5	19301188	19301913	-	protein_coding_gene		RING/U-box superfamily protein
AT2G27228	102.702	2.92939	0.580894	5.04289	4.59e-07	4.95e-06	Chr2	11650358	11654143	+	protein_coding_gene	CPuORF6	conserved peptide upstream open reading frame 6
AT3G15356	2313.25	2.92389	0.282482	10.3507	4.15e-25	3.48e-23	Chr3	5174402	5175469	-	protein_coding_gene		Legume lectin family protein
AT4G28290	216.284	2.91444	0.317668	9.17448	4.54e-20	2.18e-18	Chr4	14011844	14012583	-	protein_coding_gene		unknown protein; FUNCTIONS IN: molecular_function unknown; INVOLVED IN: biological_process unknown; LOCATED IN: chloroplast; EXPRESSED IN: 23 plant structures; EXPRESSED DURING: 15 growth stages; Has 45 Blast hits to 45 proteins in 11 species: Archae - 0; Bacteria - 0; Metazoa - 0; Fungi - 0; Plants - 45; Viruses - 0; Other Eukaryotes - 0 (source: NCBI BLink).
AT3G44010	14125.1	2.9123	0.283368	10.2775	8.9e-25	7.16e-23	Chr3	15799931	15801200	-	protein_coding_gene		Ribosomal protein S14p/S29e family protein
AT5G47560	10312.6	2.88506	0.165794	17.4015	8.04e-68	9.51e-65	Chr5	19287369	19290465	-	protein_coding_gene	ATTDT, ATSDAT, TDT	tonoplast dicarboxylate transporter
AT1G75750	19296.6	2.8849	0.200067	14.4197	3.89e-47	1.76e-44	Chr1	28441526	28442429	-	protein_coding_gene	GASA1	GAST1 protein homolog 1
AT2G42150	49.5671	2.88255	0.600511	4.80017	1.59e-06	1.56e-05	Chr2	17572369	17574679	+	protein_coding_gene		DNA-binding bromodomain-containing protein
AT5G18670	871.389	2.87754	0.232535	12.3746	3.58e-35	7.48e-33	Chr5	6225956	6228132	+	protein_coding_gene	BMY3, BAM9	beta-amylase 3
AT3G43850	67.1536	2.87113	0.594906	4.82618	1.39e-06	1.38e-05	Chr3	15702085	15704152	-	protein_coding_gene		unknown protein; FUNCTIONS IN: molecular_function unknown; INVOLVED IN: biological_process unknown; LOCATED IN: vacuole; BEST Arabidopsis thaliana protein match is: unknown protein (TAIR:AT5G21940.1); Has 215 Blast hits to 215 proteins in 19 species: Archae - 0; Bacteria - 0; Metazoa - 0; Fungi - 0; Plants - 213; Viruses - 0; Other Eukaryotes - 2 (source: NCBI BLink).
AT5G47700	18546.2	2.86784	0.267036	10.7395	6.64e-27	6.46e-25	Chr5	19327803	19328983	-	protein_coding_gene		60S acidic ribosomal protein family
AT4G02520	22114	2.86524	0.194836	14.706	5.9e-49	3.07e-46	Chr4	1110452	1111660	-	protein_coding_gene	ATGSTF2, ATPM24.1, ATPM24, GST2, GSTF2	glutathione S-transferase PHI 2
AT1G15405	1041.68	2.85944	0.380259	7.5197	5.49e-14	1.47e-12	Chr1	5297875	5298166	-	other_RNA
AT4G08870	2692.72	2.85917	0.216567	13.2022	8.52e-40	2.49e-37	Chr4	5646439	5648727	-	protein_coding_gene		Arginase/deacetylase superfamily protein
AT2G27420	780.882	2.85404	0.230342	12.3905	2.94e-35	6.21e-33	Chr2	11726144	11727614	-	protein_coding_gene		Cysteine proteinases superfamily protein
AT1G72430	5300.61	2.85094	0.221765	12.8557	7.99e-38	2.08e-35	Chr1	27264911	27265630	-	protein_coding_gene		SAUR-like auxin-responsive protein family
AT5G04190	236.521	2.84161	0.295044	9.63113	5.91e-22	3.42e-20	Chr5	1150892	1152481	+	protein_coding_gene	PKS4	phytochrome kinase substrate 4
AT5G49480	7996	2.83539	0.236766	11.9755	4.77e-33	8.58e-31	Chr5	20070743	20071638	+	protein_coding_gene	ATCP1, CP1	Ca2+-binding protein 1
AT2G05914	58.1135	2.83523	0.594382	4.77005	1.84e-06	1.79e-05	Chr2	2263151	2264542	-	other_RNA
AT3G08520	3638.42	2.83503	0.251521	11.2716	1.81e-29	2.33e-27	Chr3	2586032	2586206	+	protein_coding_gene		Ribosomal protein L41 family
AT2G31141	390.988	2.83257	0.420477	6.73656	1.62e-11	3.31e-10	Chr2	13271726	13272534	-	protein_coding_gene		unknown protein; Has 30201 Blast hits to 17322 proteins in 780 species: Archae - 12; Bacteria - 1396; Metazoa - 17338; Fungi - 3422; Plants - 5037; Viruses - 0; Other Eukaryotes - 2996 (source: NCBI BLink).
AT4G16720	24986.4	2.83154	0.255471	11.0836	1.51e-28	1.71e-26	Chr4	9399960	9401382	-	protein_coding_gene		Ribosomal protein L23/L15e family protein
AT1G63040	29.7202	2.82561	0.728303	3.87972	0.000104579	0.000697749	Chr1	23371327	23372073	+	pseudogene
AT5G22390	568.185	2.82262	0.282377	9.99594	1.59e-23	1.11e-21	Chr5	7418116	7419249	-	protein_coding_gene		Protein of unknown function (DUF3049)
AT5G63500	653.432	2.82249	0.325783	8.6637	4.57e-18	1.81e-16	Chr5	25423407	25423791	+	protein_coding_gene		Protein of unknown function (DUF 3339)
AT5G03850	11613.2	2.82022	0.258728	10.9003	1.15e-27	1.2e-25	Chr5	1028340	1029121	-	protein_coding_gene		Nucleic acid-binding, OB-fold-like protein
AT1G79075	933.93	2.81837	0.2895	9.73531	2.13e-22	1.31e-20	Chr1	29745939	29746842	+	other_RNA
AT2G21220	127.526	2.8182	0.513036	5.49317	3.95e-08	5.06e-07	Chr2	9089326	9089813	+	protein_coding_gene		SAUR-like auxin-responsive protein family
AT2G23690	210.67	2.81191	0.331733	8.47641	2.32e-17	8.62e-16	Chr2	10072233	10073126	+	protein_coding_gene		unknown protein; FUNCTIONS IN: molecular_function unknown; INVOLVED IN: N-terminal protein myristoylation; LOCATED IN: cellular_component unknown; EXPRESSED IN: 7 plant structures; EXPRESSED DURING: petal differentiation and expansion stage; BEST Arabidopsis thaliana protein match is: unknown protein (TAIR:AT4G37240.1); Has 243 Blast hits to 243 proteins in 15 species: Archae - 0; Bacteria - 0; M…
AT3G47420	1190.09	2.81033	0.275416	10.2039	1.9e-24	1.44e-22	Chr3	17472342	17475258	-	protein_coding_gene	ATPS3, PS3	phosphate starvation-induced gene 3
AT3G48700	102.949	2.8031	0.408201	6.86697	6.56e-12	1.4e-10	Chr3	18038648	18039876	-	protein_coding_gene	ATCXE13, CXE13	carboxyesterase 13
AT1G72060	80.6732	2.79862	0.462128	6.05594	1.4e-09	2.19e-08	Chr1	27118447	27119011	+	protein_coding_gene		serine-type endopeptidase inhibitors
AT3G22100	31.7489	2.79346	0.659707	4.23439	2.29e-05	0.000177347	Chr3	7783711	7784469	-	protein_coding_gene		basic helix-loop-helix (bHLH) DNA-binding superfamily protein
AT1G01100	15938.5	2.78719	0.268867	10.3664	3.52e-25	2.99e-23	Chr1	50075	51199	-	protein_coding_gene		60S acidic ribosomal protein family
AT5G18404	27.8201	2.7809	0.769362	3.61456	0.000300859	0.0017838	Chr5	6096149	6096406	+	protein_coding_gene		unknown protein; Has 30201 Blast hits to 17322 proteins in 780 species: Archae - 12; Bacteria - 1396; Metazoa - 17338; Fungi - 3422; Plants - 5037; Viruses - 0; Other Eukaryotes - 2996 (source: NCBI BLink).
AT1G09932	21.7081	2.77589	0.828905	3.34886	0.000811451	0.00425547	Chr1	3230450	3233109	-	protein_coding_gene		Phosphoglycerate mutase family protein
AT3G16240	89681.5	2.77121	0.278834	9.9386	2.83e-23	1.92e-21	Chr3	5505404	5507050	+	protein_coding_gene	DELTA-TIP, TIP2;1, DELTA-TIP1, AQP1, ATTIP2;1	delta tonoplast integral protein
AT4G22880	56.2685	2.76836	0.783178	3.53478	0.000408116	0.00232833	Chr4	12004768	12006209	-	protein_coding_gene	LDOX, TDS4, TT18, ANS	leucoanthocyanidin dioxygenase
AT2G18690	570.891	2.7668	0.417497	6.6271	3.42e-11	6.82e-10	Chr2	8097420	8098827	+	protein_coding_gene		unknown protein; FUNCTIONS IN: molecular_function unknown; INVOLVED IN: biological_process unknown; LOCATED IN: membrane; EXPRESSED IN: 17 plant structures; EXPRESSED DURING: 9 growth stages; CONTAINS InterPro DOMAIN/s: Protein of unknown function DUF975 (InterPro:IPR010380); BEST Arabidopsis thaliana protein match is: unknown protein (TAIR:AT2G18680.1); Has 213 Blast hits to 211 proteins in 20 s…
AT2G07777	147.122	2.74546	0.421849	6.50815	7.61e-11	1.45e-09	Chr2	3250757	3251545	-	protein_coding_gene		ATP synthase 9 mitochondrial
AT5G24200	31.9429	2.7431	0.825886	3.3214	0.000895661	0.00464109	Chr5	8203003	8205793	+	protein_coding_gene		alpha/beta-Hydrolases superfamily protein
AT3G13857	21.5102	2.74218	0.83749	3.27428	0.0010593	0.00533964	Chr3	4561107	4561345	+	protein_coding_gene		unknown protein; Has 35333 Blast hits to 34131 proteins in 2444 species: Archae - 798; Bacteria - 22429; Metazoa - 974; Fungi - 991; Plants - 531; Viruses - 0; Other Eukaryotes - 9610 (source: NCBI BLink).
AT5G19240	1248.26	2.74011	0.251939	10.8761	1.5e-27	1.55e-25	Chr5	6470129	6471062	+	protein_coding_gene		Glycoprotein membrane precursor GPI-anchored
AT4G12500	114.302	2.73835	0.478474	5.72309	1.05e-08	1.46e-07	Chr4	7414150	7414927	-	protein_coding_gene		Bifunctional inhibitor/lipid-transfer protein/seed storage 2S albumin superfamily protein
AT1G52990	31.5204	2.73637	0.702368	3.89592	9.78e-05	0.000656186	Chr1	19740503	19743449	-	protein_coding_gene		thioredoxin family protein
AT3G22840	417.001	2.72672	0.260464	10.4687	1.2e-25	1.09e-23	Chr3	8084447	8085560	-	protein_coding_gene	ELIP1, ELIP	Chlorophyll A-B binding family protein
AT5G14110	34.1528	2.72172	0.680221	4.00123	6.3e-05	0.000443342	Chr5	4553806	4554382	-	protein_coding_gene		Protein of unknown function (DUF 3339)
AT5G18380	48412.6	2.71731	0.275525	9.86231	6.06e-23	3.97e-21	Chr5	6090049	6090761	-	protein_coding_gene		Ribosomal protein S5 domain 2-like superfamily protein
AT1G53640	172.803	2.71636	0.353327	7.68795	1.5e-14	4.23e-13	Chr1	20020885	20025461	-	protein_coding_gene		unknown protein; FUNCTIONS IN: molecular_function unknown; INVOLVED IN: biological_process unknown; LOCATED IN: endomembrane system; EXPRESSED IN: 20 plant structures; EXPRESSED DURING: 11 growth stages; Has 1186 Blast hits to 678 proteins in 89 species: Archae - 0; Bacteria - 50; Metazoa - 731; Fungi - 92; Plants - 226; Viruses - 4; Other Eukaryotes - 83 (source: NCBI BLink).
AT4G39364	52.7086	2.71424	0.641843	4.22882	2.35e-05	0.000181472	Chr4	18305415	18305536	+	snoRNA
AT5G44575	83.431	2.70802	0.566301	4.78194	1.74e-06	1.7e-05	Chr5	17973838	17974998	+	protein_coding_gene		unknown protein; FUNCTIONS IN: molecular_function unknown; INVOLVED IN: biological_process unknown; LOCATED IN: endomembrane system; Has 7 Blast hits to 7 proteins in 2 species: Archae - 0; Bacteria - 0; Metazoa - 0; Fungi - 0; Plants - 7; Viruses - 0; Other Eukaryotes - 0 (source: NCBI BLink).
AT5G65730	4986.98	2.70773	0.190994	14.177	1.27e-45	5.31e-43	Chr5	26299032	26300478	+	protein_coding_gene	XTH6	xyloglucan endotransglucosylase/hydrolase 6
AT1G21910	292.303	2.70673	0.325542	8.31452	9.21e-17	3.22e-15	Chr1	7696536	7697699	+	protein_coding_gene	DREB26	Integrase-type DNA-binding superfamily protein
AT3G17185	447.957	2.70323	0.235126	11.4969	1.37e-30	1.9e-28	Chr3	5861491	5862437	+	other_RNA
AT1G35230	109.612	2.69324	0.504805	5.3352	9.54e-08	1.15e-06	Chr1	12917149	12917763	+	protein_coding_gene	AGP5	arabinogalactan protein 5
AT3G02468	10271.4	2.67981	0.168877	15.8684	1.05e-56	8.27e-54	Chr3	509087	511557	+	protein_coding_gene	CPuORF9	conserved peptide upstream open reading frame 9
AT3G24420	308.418	2.6768	0.386645	6.92313	4.42e-12	9.73e-11	Chr3	8862840	8864914	-	protein_coding_gene		alpha/beta-Hydrolases superfamily protein
AT4G00810	8283.88	2.67536	0.250983	10.6595	1.57e-26	1.5e-24	Chr4	345952	347199	-	protein_coding_gene		60S acidic ribosomal protein family
AT3G06145	965.645	2.67438	0.243907	10.9648	5.65e-28	6.13e-26	Chr3	1859924	1860650	-	protein_coding_gene		unknown protein; Has 15 Blast hits to 15 proteins in 7 species: Archae - 0; Bacteria - 0; Metazoa - 0; Fungi - 0; Plants - 15; Viruses - 0; Other Eukaryotes - 0 (source: NCBI BLink).
AT2G07707	335.102	2.66334	0.304438	8.74838	2.16e-18	8.92e-17	Chr2	3386292	3386768	+	protein_coding_gene		Plant mitochondrial ATPase, F0 complex, subunit 8 protein
AT1G14320	36683.6	2.66323	0.206026	12.9267	3.18e-38	8.58e-36	Chr1	4888214	4889661	+	protein_coding_gene	SAC52, RPL10, RPL10A	Ribosomal protein L16p/L10e family protein
AT4G36850	820.376	2.6619	0.247541	10.7534	5.71e-27	5.61e-25	Chr4	17353291	17355891	-	protein_coding_gene		PQ-loop repeat family protein / transmembrane family protein
AT4G12390	2366.74	2.65634	0.23519	11.2944	1.4e-29	1.82e-27	Chr4	7336497	7337356	+	protein_coding_gene	PME1	pectin methylesterase inhibitor 1
AT3G48660	27.8107	2.65162	0.728095	3.64186	0.000270677	0.0016275	Chr3	18029659	18030133	+	protein_coding_gene		Protein of unknown function (DUF 3339)
AT1G32940	197.879	2.64888	0.464597	5.70145	1.19e-08	1.64e-07	Chr1	11937596	11940978	+	protein_coding_gene	ATSBT3.5, SBT3.5	Subtilase family protein
AT2G42975	766.408	2.64864	0.257373	10.2911	7.73e-25	6.26e-23	Chr2	17873947	17874936	+	protein_coding_gene		unknown protein; FUNCTIONS IN: molecular_function unknown; INVOLVED IN: biological_process unknown; LOCATED IN: chloroplast thylakoid membrane, chloroplast; Has 32 Blast hits to 32 proteins in 16 species: Archae - 0; Bacteria - 0; Metazoa - 2; Fungi - 2; Plants - 28; Viruses - 0; Other Eukaryotes - 0 (source: NCBI BLink).
AT1G07890	36677.9	2.64555	0.209508	12.6275	1.49e-36	3.41e-34	Chr1	2437330	2439665	+	protein_coding_gene	APX1, MEE6, CS1, ATAPX1, ATAPX01	ascorbate peroxidase 1
AT4G25433	33.7622	2.63817	0.800128	3.29719	0.000976574	0.00498995	Chr4	13001198	13001870	-	protein_coding_gene		peptidoglycan-binding LysM domain-containing protein
AT3G13520	7618.88	2.63803	0.253414	10.41	2.23e-25	1.95e-23	Chr3	4408925	4409440	+	protein_coding_gene	AGP12, ATAGP12	arabinogalactan protein 12
AT3G11510	16507	2.63672	0.226394	11.6466	2.39e-31	3.53e-29	Chr3	3623457	3624940	-	protein_coding_gene		Ribosomal protein S11 family protein
AT5G67600	1331.11	2.63447	0.341891	7.70559	1.3e-14	3.71e-13	Chr5	26959569	26960323	-	protein_coding_gene		unknown protein; LOCATED IN: plasma membrane; EXPRESSED IN: 22 plant structures; EXPRESSED DURING: 13 growth stages; BEST Arabidopsis thaliana protein match is: unknown protein (TAIR:AT3G49845.1); Has 30201 Blast hits to 17322 proteins in 780 species: Archae - 12; Bacteria - 1396; Metazoa - 17338; Fungi - 3422; Plants - 5037; Viruses - 0; Other Eukaryotes - 2996 (source: NCBI BLink).
AT2G37600	3862.46	2.62823	0.212703	12.3564	4.5e-35	9.31e-33	Chr2	15774245	15775374	-	protein_coding_gene		Ribosomal protein L36e family protein
AT3G04400	35923.6	2.62267	0.266992	9.82304	8.96e-23	5.77e-21	Chr3	1167276	1168659	+	protein_coding_gene	emb2171	Ribosomal protein L14p/L23e family protein
AT2G21970	6207.11	2.62148	0.198022	13.2384	5.27e-40	1.58e-37	Chr2	9356983	9357916	-	protein_coding_gene	44076	stress enhanced protein 2
AT1G73870	544.406	2.61921	0.258193	10.1444	3.51e-24	2.61e-22	Chr1	27779166	27780676	+	protein_coding_gene		B-box type zinc finger protein with CCT domain
AT4G18730	16059.2	2.6114	0.230756	11.3167	1.08e-29	1.42e-27	Chr4	10302163	10303382	+	protein_coding_gene	RPL16B	ribosomal protein L16B
AT4G03540	31.9387	2.60771	0.845161	3.08546	0.00203236	0.00940734	Chr4	1570042	1571483	+	protein_coding_gene		Uncharacterised protein family (UPF0497)
AT2G32550	115.549	2.60769	0.493987	5.27886	1.3e-07	1.54e-06	Chr2	13819379	13822839	+	protein_coding_gene		Cell differentiation, Rcd1-like protein
AT1G14980	8079.2	2.60694	0.218696	11.9204	9.27e-33	1.57e-30	Chr1	5165628	5166745	-	protein_coding_gene	CPN10	chaperonin 10
AT1G09240	687.604	2.60259	0.304527	8.54633	1.27e-17	4.89e-16	Chr1	2984881	2986130	+	protein_coding_gene	NAS3, ATNAS3	nicotianamine synthase 3
AT4G19680	26.5548	2.60061	0.779711	3.33535	0.00085193	0.00444257	Chr4	10703362	10704816	+	protein_coding_gene	IRT2, ATIRT2	iron regulated transporter 2
AT1G52855	72.0512	2.59359	0.616271	4.20852	2.57e-05	0.000196845	Chr1	19682946	19683498	-	protein_coding_gene		unknown protein; BEST Arabidopsis thaliana protein match is: unknown protein (TAIR:AT3G15534.1); Has 35333 Blast hits to 34131 proteins in 2444 species: Archae - 798; Bacteria - 22429; Metazoa - 974; Fungi - 991; Plants - 531; Viruses - 0; Other Eukaryotes - 9610 (source: NCBI BLink).
AT5G08760	175.714	2.59154	0.394048	6.57671	4.81e-11	9.38e-10	Chr5	2854940	2855617	+	protein_coding_gene		unknown protein; FUNCTIONS IN: molecular_function unknown; INVOLVED IN: biological_process unknown; LOCATED IN: endomembrane system; Has 3 Blast hits to 3 proteins in 2 species: Archae - 0; Bacteria - 0; Metazoa - 0; Fungi - 0; Plants - 3; Viruses - 0; Other Eukaryotes - 0 (source: NCBI BLink).
AT1G75630	6385.64	2.58806	0.314452	8.23041	1.87e-16	6.31e-15	Chr1	28400544	28402355	+	protein_coding_gene	AVA-P4	vacuolar H+-pumping ATPase 16 kDa proteolipid subunit 4
AT1G23100	525.394	2.58564	0.270408	9.562	1.16e-21	6.46e-20	Chr1	8195776	8196475	+	protein_coding_gene		GroES-like family protein
AT2G41312	324.938	2.58224	0.284021	9.0917	9.75e-20	4.6e-18	Chr2	17225523	17226693	+	other_RNA
AT3G43980	1356.92	2.57622	0.269234	9.56868	1.08e-21	6.08e-20	Chr3	15778402	15779311	-	protein_coding_gene		Ribosomal protein S14p/S29e family protein
AT5G02960	24935.9	2.57185	0.200536	12.8249	1.19e-37	3.02e-35	Chr5	693079	694515	-	protein_coding_gene		Ribosomal protein S12/S23 family protein
AT1G03800	28.8114	2.57116	0.786649	3.26849	0.00108122	0.0054347	Chr1	957261	957998	-	protein_coding_gene	ERF10, ATERF10	ERF domain protein 10
AT3G61110	10239.4	2.57043	0.199898	12.8587	7.69e-38	2.02e-35	Chr3	22611634	22612904	+	protein_coding_gene	ARS27A, RS27A	ribosomal protein S27
AT3G48930	13640.1	2.56769	0.209474	12.2578	1.53e-34	3.01e-32	Chr3	18140771	18142281	-	protein_coding_gene	EMB1080	Nucleic acid-binding, OB-fold-like protein
AT4G38960	65.2753	2.56453	0.597757	4.29025	1.78e-05	0.000141509	Chr4	18161088	18163321	+	protein_coding_gene		B-box type zinc finger family protein
AT3G53890	9674.04	2.56287	0.208435	12.2958	9.54e-35	1.92e-32	Chr3	19955344	19956361	-	protein_coding_gene		Ribosomal protein S21e
AT5G02380	72931.4	2.55857	0.216294	11.8291	2.76e-32	4.49e-30	Chr5	506498	507244	-	protein_coding_gene	MT2B	metallothionein 2B
AT3G02080	18381.9	2.55485	0.254486	10.0392	1.02e-23	7.3e-22	Chr3	363881	365275	-	protein_coding_gene		Ribosomal protein S19e family protein
AT3G53830	85.7132	2.55291	0.546379	4.67241	2.98e-06	2.77e-05	Chr3	19940814	19943799	+	protein_coding_gene		Regulator of chromosome condensation (RCC1) family protein
AT2G36590	70.9128	2.55209	0.562135	4.53999	5.63e-06	4.93e-05	Chr2	15343006	15345337	-	protein_coding_gene	ProT3, ATPROT3	proline transporter 3
AT3G24830	29968.6	2.5473	0.246885	10.3178	5.86e-25	4.8e-23	Chr3	9064532	9066089	+	protein_coding_gene		Ribosomal protein L13 family protein
AT3G16080	6786.62	2.54347	0.224629	11.323	1.01e-29	1.34e-27	Chr3	5454818	5455927	+	protein_coding_gene		Zinc-binding ribosomal protein family protein
AT4G24972	1170.09	2.5404	0.24022	10.5753	3.88e-26	3.59e-24	Chr4	12837353	12839823	+	protein_coding_gene	TPD1	tapetum determinant 1
AT2G32530	165.748	2.53381	0.417642	6.06694	1.3e-09	2.04e-08	Chr2	13809216	13813570	+	protein_coding_gene	ATCSLB03, CSLB03, ATCSLB3	cellulose synthase-like B3
AT2G07711	736.986	2.53153	0.337285	7.50562	6.11e-14	1.63e-12	Chr2	3397158	3399434	-	pseudogene
AT1G24145	54.8144	2.52909	0.52196	4.84537	1.26e-06	1.27e-05	Chr1	8541027	8541739	+	protein_coding_gene		unknown protein; FUNCTIONS IN: molecular_function unknown; INVOLVED IN: biological_process unknown; LOCATED IN: endomembrane system; Has 3 Blast hits to 3 proteins in 1 species: Archae - 0; Bacteria - 0; Metazoa - 0; Fungi - 0; Plants - 3; Viruses - 0; Other Eukaryotes - 0 (source: NCBI BLink).
AT1G62510	12863.9	2.52766	0.20369	12.4093	2.33e-35	5e-33	Chr1	23136369	23137191	-	protein_coding_gene		Bifunctional inhibitor/lipid-transfer protein/seed storage 2S albumin superfamily protein
AT4G25890	3562.06	2.52107	0.247049	10.2047	1.89e-24	1.43e-22	Chr4	13159484	13160495	-	protein_coding_gene		60S acidic ribosomal protein family
AT2G14115	169.683	2.5199	0.416141	6.05541	1.4e-09	2.19e-08	Chr2	5953196	5954039	+	other_RNA
AT3G24460	97.1615	2.51606	0.595721	4.22355	2.4e-05	0.000185227	Chr3	8885818	8893050	-	protein_coding_gene		Serinc-domain containing serine and sphingolipid biosynthesis protein
AT5G20180	918.655	2.51321	0.282997	8.88068	6.65e-19	2.88e-17	Chr5	6810920	6812146	+	protein_coding_gene		Ribosomal protein L36
AT3G43720	5924.83	2.50856	0.220524	11.3754	5.54e-30	7.47e-28	Chr3	15615386	15617149	-	protein_coding_gene		Bifunctional inhibitor/lipid-transfer protein/seed storage 2S albumin superfamily protein
AT2G32060	6291.09	2.50585	0.225476	11.1136	1.08e-28	1.25e-26	Chr2	13639016	13640370	-	protein_coding_gene		Ribosomal protein L7Ae/L30e/S12e/Gadd45 family protein
AT2G40100	525.479	2.50308	0.281004	8.90764	5.21e-19	2.31e-17	Chr2	16745653	16747400	+	protein_coding_gene	LHCB4.3	light harvesting complex photosystem II
AT1G50040	140.294	2.50175	0.365364	6.84727	7.53e-12	1.61e-10	Chr1	18542130	18543948	+	protein_coding_gene		Protein of unknown function (DUF1005)
AT2G46192	262.101	2.49254	0.390147	6.38871	1.67e-10	3.01e-09	Chr2	18973307	18974133	+	other_RNA
AT2G21188	64.9065	2.49139	0.556981	4.47302	7.71e-06	6.6e-05	Chr2	9079042	9079538	-	other_RNA
AT4G01060	103.214	2.4886	0.455084	5.46845	4.54e-08	5.75e-07	Chr4	460472	461085	+	protein_coding_gene	ETC3, CPL3	CAPRICE-like MYB3
AT3G46900	357.313	2.48156	0.266192	9.32246	1.14e-20	5.68e-19	Chr3	17268875	17269510	+	protein_coding_gene	COPT2	copper transporter 2
AT1G63090	568.011	2.48006	0.25344	9.78557	1.3e-22	8.28e-21	Chr1	23391063	23392851	-	protein_coding_gene	AtPP2-A11, PP2-A11	phloem protein 2-A11
AT3G54500	1133.75	2.47454	0.357381	6.92411	4.39e-12	9.67e-11	Chr3	20175370	20179027	-	protein_coding_gene		BEST Arabidopsis thaliana protein match is: dentin sialophosphoprotein-related (TAIR:AT5G64170.1); Has 183 Blast hits to 175 proteins in 44 species: Archae - 0; Bacteria - 4; Metazoa - 38; Fungi - 11; Plants - 120; Viruses - 0; Other Eukaryotes - 10 (source: NCBI BLink).
AT4G26320	444.777	2.47183	0.277373	8.91157	5.03e-19	2.24e-17	Chr4	13317100	13317470	-	protein_coding_gene	AGP13	arabinogalactan protein 13
AT1G53541	75.2756	2.46836	0.446021	5.53418	3.13e-08	4.06e-07	Chr1	19981385	19981495	-	protein_coding_gene		unknown protein; Has 30201 Blast hits to 17322 proteins in 780 species: Archae - 12; Bacteria - 1396; Metazoa - 17338; Fungi - 3422; Plants - 5037; Viruses - 0; Other Eukaryotes - 2996 (source: NCBI BLink).
AT2G38540	104306	2.46762	0.203448	12.129	7.41e-34	1.44e-31	Chr2	16130350	16131174	+	protein_coding_gene	LP1, LTP1, ATLTP1	lipid transfer protein 1
AT5G58650	727.784	2.46107	0.265275	9.27744	1.74e-20	8.56e-19	Chr5	23699708	23700226	-	protein_coding_gene	PSY1	plant peptide containing sulfated tyrosine 1
AT3G17050.1	189.517	2.46083	0.353608	6.95919	3.42e-12	7.66e-11	Chr3	5814748	5816592	+	Parent=AT3G17050
AT3G44970	169.094	2.45961	0.477583	5.15011	2.6e-07	2.92e-06	Chr3	16432443	16434848	+	protein_coding_gene		Cytochrome P450 superfamily protein
AT3G53420	56171.4	2.45638	0.147746	16.6257	4.54e-62	4.39e-59	Chr3	19803655	19805713	-	protein_coding_gene	PIP2A, PIP2, PIP2;1	plasma membrane intrinsic protein 2A
AT2G20724	1153.81	2.45621	0.243327	10.0942	5.86e-24	4.26e-22	Chr2	8932716	8933262	-	pseudogene
AT3G46090	36.8347	2.45584	0.607481	4.04266	5.28e-05	0.000378456	Chr3	16926216	16926850	-	protein_coding_gene	ZAT7	C2H2 and C2HC zinc fingers superfamily protein
AT5G08040	3891.79	2.45499	0.253619	9.67981	3.67e-22	2.19e-20	Chr5	2577202	2578119	-	protein_coding_gene	TOM5	mitochondrial import receptor subunit TOM5 homolog
AT4G31000	63.8333	2.45444	0.74446	3.29695	0.000977426	0.0049931	Chr4	15103159	15105979	+	protein_coding_gene		Calmodulin-binding protein
AT5G12110	736.505	2.45313	0.228138	10.7528	5.75e-27	5.61e-25	Chr5	3914468	3915968	+	protein_coding_gene		Glutathione S-transferase, C-terminal-like;Translation elongation factor EF1B/ribosomal protein S6
AT2G07715	401.35	2.45138	0.231939	10.5691	4.14e-26	3.82e-24	Chr2	3410597	3413161	+	protein_coding_gene		Nucleic acid-binding, OB-fold-like protein
AT5G58770	375.098	2.44997	0.280294	8.74072	2.32e-18	9.5e-17	Chr5	23734376	23735634	+	protein_coding_gene		Undecaprenyl pyrophosphate synthetase family protein
AT1G70985	436.885	2.44883	0.291335	8.40553	4.26e-17	1.53e-15	Chr1	26764672	26765285	-	protein_coding_gene		hydroxyproline-rich glycoprotein family protein
AT5G04790	82.5092	2.44264	0.429949	5.68125	1.34e-08	1.83e-07	Chr5	1388155	1388319	-	protein_coding_gene		unknown protein; Has 1807 Blast hits to 1807 proteins in 277 species: Archae - 0; Bacteria - 0; Metazoa - 736; Fungi - 347; Plants - 385; Viruses - 0; Other Eukaryotes - 339 (source: NCBI BLink).
AT2G40205	585.215	2.44042	0.276497	8.82621	1.08e-18	4.62e-17	Chr2	16792317	16792531	-	protein_coding_gene		Ribosomal protein L41 family
AT3G57450	739.494	2.44042	0.220261	11.0796	1.57e-28	1.77e-26	Chr3	21261934	21262622	+	protein_coding_gene		unknown protein; Has 65 Blast hits to 65 proteins in 11 species: Archae - 0; Bacteria - 0; Metazoa - 0; Fungi - 0; Plants - 65; Viruses - 0; Other Eukaryotes - 0 (source: NCBI BLink).
AT4G33730	41.5848	2.43884	0.644545	3.78381	0.000154446	0.000987461	Chr4	16185098	16185616	+	protein_coding_gene		CAP (Cysteine-rich secretory proteins, Antigen 5, and Pathogenesis-related 1 protein) superfamily protein
AT3G47480	61.7288	2.43072	0.567539	4.28291	1.84e-05	0.000145664	Chr3	17496354	17496947	-	protein_coding_gene		Calcium-binding EF-hand family protein
AT3G16530	3669.97	2.42751	0.308554	7.8674	3.62e-15	1.08e-13	Chr3	5624377	5625470	-	protein_coding_gene		Legume lectin family protein
AT4G25050	28351.7	2.41425	0.201322	11.9919	3.92e-33	7.25e-31	Chr4	12870006	12871316	+	protein_coding_gene	ACP4	acyl carrier protein 4
AT5G59850	12381.2	2.4113	0.189719	12.7098	5.21e-37	1.29e-34	Chr5	24112200	24113617	-	protein_coding_gene		Ribosomal protein S8 family protein
AT5G13490	1950.58	2.40712	0.250945	9.59221	8.62e-22	4.9e-20	Chr5	4335467	4337680	+	protein_coding_gene	AAC2	ADP/ATP carrier 2
AT1G29920	293613	2.40647	0.15538	15.4876	4.21e-54	2.71e-51	Chr1	10474784	10475959	-	protein_coding_gene	CAB2, AB165, LHCB1.1	chlorophyll A/B-binding protein 2
AT1G74270	8561.29	2.40601	0.171561	14.0242	1.11e-44	4.29e-42	Chr1	27928171	27929497	-	protein_coding_gene		Ribosomal protein L35Ae family protein
AT3G29240	4548.21	2.40329	0.161922	14.8422	7.81e-50	4.5e-47	Chr3	11191491	11192986	+	protein_coding_gene		Protein of unknown function (DUF179)
AT3G53430	16900.3	2.40142	0.205742	11.672	1.77e-31	2.64e-29	Chr3	19809687	19810469	-	protein_coding_gene		Ribosomal protein L11 family protein
AT1G16916	235.821	2.39893	0.34587	6.93593	4.04e-12	8.94e-11	Chr1	5786560	5787112	-	protein_coding_gene		unknown protein; FUNCTIONS IN: molecular_function unknown; INVOLVED IN: biological_process unknown; LOCATED IN: cellular_component unknown; Has 30201 Blast hits to 17322 proteins in 780 species: Archae - 12; Bacteria - 1396; Metazoa - 17338; Fungi - 3422; Plants - 5037; Viruses - 0; Other Eukaryotes - 2996 (source: NCBI BLink).
AT5G25450	107.424	2.39881	0.465422	5.15405	2.55e-07	2.86e-06	Chr5	8856997	8858476	+	protein_coding_gene		Cytochrome bd ubiquinol oxidase, 14kDa subunit
AT4G33865	7479.05	2.3986	0.214464	11.1841	4.88e-29	5.93e-27	Chr4	16233209	16234196	-	protein_coding_gene		Ribosomal protein S14p/S29e family protein
AT3G03920	4638.52	2.39577	0.230951	10.3735	3.27e-25	2.81e-23	Chr3	1008995	1010480	-	protein_coding_gene		H/ACA ribonucleoprotein complex, subunit Gar1/Naf1 protein
AT2G21195	415.726	2.39075	0.323751	7.38454	1.53e-13	3.91e-12	Chr2	9083165	9083909	+	protein_coding_gene		unknown protein; Has 28 Blast hits to 28 proteins in 11 species: Archae - 0; Bacteria - 0; Metazoa - 0; Fungi - 0; Plants - 28; Viruses - 0; Other Eukaryotes - 0 (source: NCBI BLink).
AT2G18020	35945.9	2.39059	0.198411	12.0487	1.97e-33	3.75e-31	Chr2	7837102	7838304	+	protein_coding_gene	EMB2296	Ribosomal protein L2 family
AT5G48490	1194.56	2.38975	0.279788	8.5413	1.33e-17	5.09e-16	Chr5	19647835	19648281	-	protein_coding_gene		Bifunctional inhibitor/lipid-transfer protein/seed storage 2S albumin superfamily protein
AT2G07811	871.359	2.38928	0.286165	8.34932	6.87e-17	2.43e-15	Chr2	3313598	3314901	-	pseudogene
AT3G27030	736.534	2.38876	0.254008	9.40429	5.24e-21	2.71e-19	Chr3	9972508	9974225	-	protein_coding_gene		unknown protein; FUNCTIONS IN: molecular_function unknown; INVOLVED IN: biological_process unknown; LOCATED IN: endomembrane system; CONTAINS InterPro DOMAIN/s: Protein of unknown function DUF3339 (InterPro:IPR021775); BEST Arabidopsis thaliana protein match is: Protein of unknown function (DUF 3339) (TAIR:AT5G40970.1); Has 538 Blast hits to 271 proteins in 16 species: Archae - 0; Bacteria - 0; M…
AT5G27700	6101.7	2.37925	0.239653	9.92789	3.15e-23	2.13e-21	Chr5	9807302	9808506	-	protein_coding_gene		Ribosomal protein S21e
AT2G07719	97.5056	2.37605	0.522404	4.5483	5.41e-06	4.76e-05	Chr2	3432795	3433495	-	protein_coding_gene		Putative membrane lipoprotein
AT5G17870	13948.6	2.37445	0.277245	8.56444	1.09e-17	4.22e-16	Chr5	5907775	5908335	+	protein_coding_gene	PSRP6	plastid-specific 50S ribosomal protein 6
AT1G02850	549.333	2.37196	0.285054	8.32109	8.72e-17	3.06e-15	Chr1	630505	633259	+	protein_coding_gene	BGLU11	beta glucosidase 11
AT5G42760	271.788	2.36547	0.299261	7.90437	2.69e-15	8.19e-14	Chr5	17148808	17150451	+	protein_coding_gene		Leucine carboxyl methyltransferase
AT4G25810	81.6026	2.36413	0.534853	4.42015	9.86e-06	8.28e-05	Chr4	13128643	13129884	+	protein_coding_gene	XTR6, XTH23	xyloglucan endotransglycosylase 6
AT2G41010	452.228	2.36355	0.343289	6.88502	5.78e-12	1.25e-10	Chr2	17113866	17114804	-	protein_coding_gene	ATCAMBP25, CAMBP25	calmodulin (CAM)-binding protein of 25 kDa
AT5G06165	27.1733	2.3621	0.743027	3.17903	0.00147771	0.00715174	Chr5	1867197	1868244	-	other_RNA
AT3G41979	14314.2	2.35762	0.284386	8.2902	1.13e-16	3.9e-15	Chr3	14199753	14199916	+	rRNA
AT4G14440	5993.77	2.3488	0.232195	10.1156	4.71e-24	3.48e-22	Chr4	8306745	8307753	-	protein_coding_gene	ATECI3, ECI3, HCD1	3-hydroxyacyl-CoA dehydratase 1
AT2G01020	13701.6	2.34543	0.278813	8.4122	4.02e-17	1.46e-15	Chr2	5782	5945	+	rRNA
AT2G07798	95.6292	2.34422	0.404688	5.79266	6.93e-09	9.94e-08	Chr2	3357619	3361102	+	protein_coding_gene		unknown protein; FUNCTIONS IN: molecular_function unknown; INVOLVED IN: biological_process unknown; LOCATED IN: cellular_component unknown; BEST Arabidopsis thaliana protein match is: unknown protein (TAIR:ATMG01220.1); Has 3 Blast hits to 3 proteins in 1 species: Archae - 0; Bacteria - 0; Metazoa - 0; Fungi - 0; Plants - 3; Viruses - 0; Other Eukaryotes - 0 (source: NCBI BLink).
AT2G27720	11825.4	2.34282	0.19997	11.7159	1.06e-31	1.63e-29	Chr2	11818491	11819578	+	protein_coding_gene		60S acidic ribosomal protein family
AT2G25210	3458.33	2.34158	0.171241	13.6742	1.45e-42	4.68e-40	Chr2	10739855	10740552	+	protein_coding_gene		Ribosomal protein L39 family protein
AT1G09180	38.7748	2.33879	0.668043	3.50096	0.00046359	0.00259681	Chr1	2965023	2965972	+	protein_coding_gene	ATSAR1, ATSARA1A, SARA1A	secretion-associated RAS super family 1
AT5G44190	6271.04	2.33678	0.170286	13.7226	7.43e-43	2.55e-40	Chr5	17798369	17800824	+	protein_coding_gene	GLK2, ATGLK2, GPRI2	GOLDEN2-like 2
AT3G48020	129.16	2.33267	0.552885	4.21909	2.45e-05	0.000188727	Chr3	17724590	17725198	+	protein_coding_gene		unknown protein; FUNCTIONS IN: molecular_function unknown; INVOLVED IN: biological_process unknown; LOCATED IN: chloroplast; EXPRESSED IN: 11 plant structures; EXPRESSED DURING: LP.04 four leaves visible, 4 anthesis; BEST Arabidopsis thaliana protein match is: unknown protein (TAIR:AT5G62865.1); Has 82 Blast hits to 82 proteins in 12 species: Archae - 0; Bacteria - 0; Metazoa - 0; Fungi - 0; Plan…
AT5G10760	182.687	2.33133	0.600712	3.88094	0.000104053	0.000694456	Chr5	3400342	3402207	-	protein_coding_gene		Eukaryotic aspartyl protease family protein
AT3G48240	33.4787	2.33035	0.721725	3.22886	0.00124286	0.00615133	Chr3	17867316	17868387	+	protein_coding_gene		Octicosapeptide/Phox/Bem1p family protein
AT3G51325	63.4502	2.33018	0.629244	3.70313	0.000212953	0.00131609	Chr3	19051991	19052694	+	protein_coding_gene		RING/U-box superfamily protein
AT1G65486	195.152	2.32288	0.369648	6.28403	3.3e-10	5.63e-09	Chr1	24349523	24350306	+	protein_coding_gene		unknown protein; FUNCTIONS IN: molecular_function unknown; INVOLVED IN: biological_process unknown; LOCATED IN: endomembrane system; BEST Arabidopsis thaliana protein match is: unknown protein (TAIR:AT1G65490.1); Has 30201 Blast hits to 17322 proteins in 780 species: Archae - 12; Bacteria - 1396; Metazoa - 17338; Fungi - 3422; Plants - 5037; Viruses - 0; Other Eukaryotes - 2996 (source: NCBI BLin…
AT3G18740	9398.57	2.32219	0.228279	10.1726	2.63e-24	1.97e-22	Chr3	6453368	6454018	+	protein_coding_gene		Ribosomal protein L7Ae/L30e/S12e/Gadd45 family protein
AT4G35090	36272.7	2.3217	0.224317	10.3501	4.18e-25	3.49e-23	Chr4	16700342	16703325	-	protein_coding_gene	CAT2	catalase 2
AT2G21180	686.549	2.31723	0.332397	6.97128	3.14e-12	7.08e-11	Chr2	9074660	9075380	-	protein_coding_gene		unknown protein; BEST Arabidopsis thaliana protein match is: unknown protein (TAIR:AT5G19875.1); Has 124 Blast hits to 124 proteins in 12 species: Archae - 0; Bacteria - 0; Metazoa - 0; Fungi - 0; Plants - 124; Viruses - 0; Other Eukaryotes - 0 (source: NCBI BLink).
AT5G05440	2498.26	2.31699	0.208655	11.1044	1.19e-28	1.37e-26	Chr5	1609250	1610446	+	protein_coding_gene	PYL5, RCAR8	Polyketide cyclase/dehydrase and lipid transport superfamily protein
AT3G06700	16632.2	2.30919	0.20395	11.3223	1.02e-29	1.35e-27	Chr3	2117347	2118007	-	protein_coding_gene		Ribosomal L29e protein family
AT5G42800	82.4435	2.3046	0.665128	3.46489	0.000530444	0.00292449	Chr5	17164141	17165918	-	protein_coding_gene	DFR, TT3, M318	dihydroflavonol 4-reductase
AT1G04270	19493.6	2.30195	0.192661	11.9482	6.64e-33	1.15e-30	Chr1	1141604	1143053	-	protein_coding_gene	RPS15	cytosolic ribosomal protein S15
AT5G16980	135.798	2.30126	0.517496	4.44692	8.71e-06	7.39e-05	Chr5	5579054	5580929	-	protein_coding_gene		Zinc-binding dehydrogenase family protein
AT4G21510	170.845	2.30008	0.336871	6.82779	8.62e-12	1.82e-10	Chr4	11445849	11447163	-	protein_coding_gene		F-box family protein
AT3G48460	1298.16	2.29732	0.209022	10.9908	4.23e-28	4.69e-26	Chr3	17949445	17951195	+	protein_coding_gene		GDSL-like Lipase/Acylhydrolase superfamily protein
AT3G27690	31265.7	2.29455	0.200014	11.4719	1.83e-30	2.51e-28	Chr3	10255947	10257011	+	protein_coding_gene	LHCB2.4, LHCB2.3, LHCB2	photosystem II light harvesting complex gene 2.3
AT4G32770	1179.22	2.29164	0.198984	11.5167	1.09e-30	1.53e-28	Chr4	15804914	15807982	+	protein_coding_gene	VTE1, ATSDX1	tocopherol cyclase, chloroplast / vitamin E deficient 1 (VTE1) / sucrose export defective 1 (SXD1)
AT5G15350	5605.43	2.29142	0.230194	9.9543	2.42e-23	1.66e-21	Chr5	4984959	4986239	-	protein_coding_gene	ENODL17, AtENODL17	early nodulin-like protein 17
AT3G16175	60.4721	2.28933	0.566589	4.04055	5.33e-05	0.000381231	Chr3	5480464	5481379	+	protein_coding_gene		Thioesterase superfamily protein
AT1G27950	12844.8	2.28797	0.204648	11.18	5.11e-29	6.18e-27	Chr1	9740704	9742159	+	protein_coding_gene	LTPG1	glycosylphosphatidylinositol-anchored lipid protein transfer 1
AT2G07751	56.5763	2.28197	0.617635	3.69469	0.000220156	0.00135159	Chr2	3270008	3270364	+	protein_coding_gene		NADH:ubiquinone/plastoquinone oxidoreductase, chain 3 protein
AT2G47490	464.963	2.27939	0.222462	10.2462	1.23e-24	9.82e-23	Chr2	19487246	19489619	+	protein_coding_gene	ATNDT1, NDT1	NAD+ transporter 1
AT1G10960	33218	2.27844	0.191209	11.916	9.77e-33	1.64e-30	Chr1	3664386	3665039	+	protein_coding_gene	ATFD1, FD1	ferredoxin 1
AT4G39366	40.508	2.27745	0.651277	3.4969	0.000470696	0.00263059	Chr4	18305585	18305704	+	snoRNA
AT2G41410	5664.06	2.27334	0.276072	8.23456	1.8e-16	6.1e-15	Chr2	17261728	17262884	-	protein_coding_gene		Calcium-binding EF-hand family protein
AT1G07770	15817	2.27325	0.233872	9.72007	2.48e-22	1.51e-20	Chr1	2408203	2409580	-	protein_coding_gene	RPS15A	ribosomal protein S15A
AT1G03420.1	1307.49	2.27042	0.210825	10.7692	4.81e-27	4.77e-25	Chr1	846664	847739	+	Parent=AT1G03420
AT4G30320	80.7016	2.26943	0.419779	5.40626	6.44e-08	7.93e-07	Chr4	14835833	14836318	+	protein_coding_gene		CAP (Cysteine-rich secretory proteins, Antigen 5, and Pathogenesis-related 1 protein) superfamily protein
AT2G21320	346.538	2.26917	0.249059	9.11098	8.16e-20	3.88e-18	Chr2	9126263	9127843	+	protein_coding_gene		B-box zinc finger family protein
AT3G12830	238.195	2.26211	0.26755	8.45488	2.79e-17	1.03e-15	Chr3	4078651	4079608	-	protein_coding_gene		SAUR-like auxin-responsive protein family
AT5G27770	6953.12	2.26189	0.189723	11.922	9.09e-33	1.55e-30	Chr5	9835885	9837341	+	protein_coding_gene		Ribosomal L22e protein family
AT3G11110	623.37	2.26171	0.250153	9.04129	1.55e-19	7.14e-18	Chr3	3479979	3480455	+	protein_coding_gene		RING/U-box superfamily protein
AT2G45960	44241.1	2.26138	0.187852	12.0381	2.24e-33	4.22e-31	Chr2	18910295	18911982	+	protein_coding_gene	PIP1B, TMP-A, ATHH2, PIP1;2	plasma membrane intrinsic protein 1B
AT4G11190	996.027	2.25195	0.199529	11.2863	1.53e-29	1.98e-27	Chr4	6826677	6827383	+	protein_coding_gene		Disease resistance-responsive (dirigent-like protein) family protein
AT1G23290	11988	2.24913	0.146326	15.3706	2.58e-53	1.61e-50	Chr1	8262984	8263587	+	protein_coding_gene	RPL27A, RPL27AB	Ribosomal protein L18e/L15 superfamily protein
AT5G64140	5111.93	2.24465	0.194873	11.5185	1.06e-30	1.52e-28	Chr5	25667324	25668292	-	protein_coding_gene	RPS28	ribosomal protein S28
AT4G16840	223.116	2.24249	0.39275	5.7097	1.13e-08	1.57e-07	Chr4	9474885	9475523	+	protein_coding_gene		unknown protein; BEST Arabidopsis thaliana protein match is: unknown protein (TAIR:AT2G35658.3); Has 30201 Blast hits to 17322 proteins in 780 species: Archae - 12; Bacteria - 1396; Metazoa - 17338; Fungi - 3422; Plants - 5037; Viruses - 0; Other Eukaryotes - 2996 (source: NCBI BLink).
AT5G49700	186.123	2.23982	0.347927	6.4376	1.21e-10	2.24e-09	Chr5	20192599	20193429	+	protein_coding_gene		Predicted AT-hook DNA-binding family protein
AT3G44590	1363.36	2.2378	0.241578	9.26328	1.98e-20	9.71e-19	Chr3	16163817	16164931	+	protein_coding_gene		60S acidic ribosomal protein family
AT3G01345	28.2093	2.23697	0.701835	3.18732	0.00143597	0.00698322	Chr3	129138	130749	+	protein_coding_gene		Expressed protein
AT4G26840	4341.81	2.23331	0.256687	8.70049	3.3e-18	1.33e-16	Chr4	13497326	13498730	+	protein_coding_gene	SUM1, SUMO 1, SUMO1, ATSUMO1	small ubiquitin-like modifier 1
AT2G27710	10334.2	2.23272	0.173914	12.8381	1e-37	2.57e-35	Chr2	11816634	11817867	+	protein_coding_gene		60S acidic ribosomal protein family
AT2G29740	387.073	2.23176	0.263333	8.47507	2.35e-17	8.7e-16	Chr2	12706710	12708367	+	protein_coding_gene	UGT71C2	UDP-glucosyl transferase 71C2
AT1G01580	330.866	2.22998	0.394376	5.65447	1.56e-08	2.12e-07	Chr1	209395	213041	+	protein_coding_gene	FRO2, FRD1, ATFRO2	ferric reduction oxidase 2
AT3G11120	3706.43	2.22256	0.150953	14.7235	4.55e-49	2.42e-46	Chr3	3481052	3481448	+	protein_coding_gene		Ribosomal protein L41 family
AT5G14760	129.337	2.22225	0.393676	5.64486	1.65e-08	2.23e-07	Chr5	4768468	4772153	+	protein_coding_gene	AO	L-aspartate oxidase
AT4G21930	51.6452	2.22189	0.560392	3.96488	7.34e-05	0.000508411	Chr4	11639757	11640583	+	protein_coding_gene		Protein of unknown function, DUF584
AT5G36925	38.8486	2.2215	0.695523	3.19399	0.00140319	0.00684308	Chr5	14565813	14566244	-	protein_coding_gene		unknown protein; BEST Arabidopsis thaliana protein match is: unknown protein (TAIR:AT5G36920.1); Has 9 Blast hits to 9 proteins in 2 species: Archae - 0; Bacteria - 0; Metazoa - 0; Fungi - 0; Plants - 9; Viruses - 0; Other Eukaryotes - 0 (source: NCBI BLink).
AT5G57785	1856.96	2.22104	0.249163	8.91401	4.92e-19	2.19e-17	Chr5	23408896	23409422	-	protein_coding_gene		unknown protein; Has 30201 Blast hits to 17322 proteins in 780 species: Archae - 12; Bacteria - 1396; Metazoa - 17338; Fungi - 3422; Plants - 5037; Viruses - 0; Other Eukaryotes - 2996 (source: NCBI BLink).
AT5G05950	1928.78	2.21957	0.312864	7.09436	1.3e-12	3.03e-11	Chr5	1788767	1789438	+	protein_coding_gene	MEE60	maternal effect embryo arrest 60
AT5G52250	395.24	2.21773	0.357833	6.19768	5.73e-10	9.47e-09	Chr5	21216855	21218226	+	protein_coding_gene	RUP1	Transducin/WD40 repeat-like superfamily protein
AT1G27970	3807.9	2.21512	0.221098	10.0187	1.26e-23	8.89e-22	Chr1	9746811	9748467	+	protein_coding_gene	NTF2B	nuclear transport factor 2B
AT5G23740	9204.12	2.21436	0.1923	11.5151	1.11e-30	1.55e-28	Chr5	8008010	8009436	-	protein_coding_gene	RPS11-BETA	ribosomal protein S11-beta
AT3G46560	1349.79	2.21368	0.251438	8.80405	1.32e-18	5.58e-17	Chr3	17138587	17139512	+	protein_coding_gene	TIM9, emb2474	Tim10/DDP family zinc finger protein
AT2G31610	17240.7	2.21311	0.193163	11.4572	2.16e-30	2.94e-28	Chr2	13450302	13451923	+	protein_coding_gene		Ribosomal protein S3 family protein
AT5G09510	7190.02	2.21257	0.211368	10.4678	1.21e-25	1.09e-23	Chr5	2955113	2956673	-	protein_coding_gene		Ribosomal protein S19 family protein
AT3G46650	277.831	2.21095	0.300857	7.34883	2e-13	5.03e-12	Chr3	17185453	17187812	-	protein_coding_gene		UDP-Glycosyltransferase superfamily protein
AT1G75810	577.416	2.21034	0.300353	7.35914	1.85e-13	4.67e-12	Chr1	28461664	28462366	+	protein_coding_gene		unknown protein; FUNCTIONS IN: molecular_function unknown; INVOLVED IN: biological_process unknown; LOCATED IN: endomembrane system; EXPRESSED IN: 24 plant structures; EXPRESSED DURING: 15 growth stages; Has 13 Blast hits to 13 proteins in 5 species: Archae - 0; Bacteria - 0; Metazoa - 0; Fungi - 0; Plants - 13; Viruses - 0; Other Eukaryotes - 0 (source: NCBI BLink).
AT4G25220	43.3506	2.20972	0.597283	3.69963	0.000215917	0.00133017	Chr4	12920927	12922885	+	protein_coding_gene	RHS15	root hair specific 15
AT3G51600	27160.4	2.20829	0.205169	10.7633	5.13e-27	5.06e-25	Chr3	19138394	19139252	-	protein_coding_gene	LTP5	lipid transfer protein 5
AT3G23805	1600.99	2.20516	0.227906	9.67574	3.82e-22	2.27e-20	Chr3	8586382	8587056	+	protein_coding_gene	RALFL24	ralf-like 24
AT5G61170	7595.99	2.20197	0.176999	12.4406	1.57e-35	3.45e-33	Chr5	24611086	24612427	+	protein_coding_gene		Ribosomal protein S19e family protein
AT1G75100	384.793	2.19983	0.449504	4.89391	9.89e-07	1.01e-05	Chr1	28190816	28193800	-	protein_coding_gene	JAC1	J-domain protein required for chloroplast accumulation response 1
AT5G67490	3361.36	2.19773	0.26418	8.31906	8.87e-17	3.11e-15	Chr5	26934153	26934952	-	protein_coding_gene		unknown protein; CONTAINS InterPro DOMAIN/s: Protein of unknown function DUF1674 (InterPro:IPR012875); Has 30201 Blast hits to 17322 proteins in 780 species: Archae - 12; Bacteria - 1396; Metazoa - 17338; Fungi - 3422; Plants - 5037; Viruses - 0; Other Eukaryotes - 2996 (source: NCBI BLink).
AT5G02780	66.9119	2.19704	0.575934	3.81474	0.000136326	0.000880067	Chr5	630876	632683	+	protein_coding_gene	GSTL1	glutathione transferase lambda 1
AT3G60540	67.8895	2.19651	0.493792	4.44825	8.66e-06	7.35e-05	Chr3	22374963	22375865	-	protein_coding_gene		Preprotein translocase Sec, Sec61-beta subunit protein
AT2G04032	42.8936	2.19593	0.593157	3.70211	0.000213812	0.00132064	Chr2	1289832	1291383	+	protein_coding_gene	ZIP7	zinc transporter 7 precursor
AT5G25190	218.946	2.19574	0.283174	7.75404	8.9e-15	2.58e-13	Chr5	8706790	8707748	-	protein_coding_gene		Integrase-type DNA-binding superfamily protein
AT4G00050	585.724	2.19506	0.212698	10.3201	5.72e-25	4.7e-23	Chr4	17792	20066	+	protein_coding_gene	UNE10	basic helix-loop-helix (bHLH) DNA-binding superfamily protein
AT1G70000	734.27	2.19465	0.229502	9.56268	1.15e-21	6.43e-20	Chr1	26363093	26364759	-	protein_coding_gene		myb-like transcription factor family protein
AT2G35760	460.119	2.18957	0.249067	8.7911	1.48e-18	6.22e-17	Chr2	15031923	15033307	+	protein_coding_gene		Uncharacterised protein family (UPF0497)
AT3G44300	864.536	2.18784	0.226081	9.67726	3.77e-22	2.24e-20	Chr3	15983311	15985535	+	protein_coding_gene	NIT2, AtNIT2	nitrilase 2
AT4G19690	625.482	2.18667	0.325451	6.7189	1.83e-11	3.73e-10	Chr4	10707426	10709015	+	protein_coding_gene	IRT1, ATIRT1	iron-regulated transporter 1
AT2G07723	645.771	2.18429	0.287939	7.58596	3.3e-14	9.06e-13	Chr2	3441921	3444238	-	pseudogene
AT1G21140	78.716	2.1834	0.547078	3.99102	6.58e-05	0.000460741	Chr1	7404383	7405281	+	protein_coding_gene		Vacuolar iron transporter (VIT) family protein
AT1G54120	115.438	2.18197	0.369628	5.90316	3.57e-09	5.29e-08	Chr1	20207020	20207540	+	protein_coding_gene		unknown protein; BEST Arabidopsis thaliana protein match is: unknown protein (TAIR:AT3G14060.1); Has 23 Blast hits to 23 proteins in 7 species: Archae - 0; Bacteria - 0; Metazoa - 0; Fungi - 0; Plants - 23; Viruses - 0; Other Eukaryotes - 0 (source: NCBI BLink).
AT2G36160	11149.5	2.18131	0.221927	9.82898	8.45e-23	5.47e-21	Chr2	15169818	15171353	+	protein_coding_gene		Ribosomal protein S11 family protein
AT3G59540	4912.84	2.18	0.189282	11.5172	1.08e-30	1.53e-28	Chr3	21995677	21996836	-	protein_coding_gene		Ribosomal L38e protein family
AT4G15550	1903.88	2.17864	0.191743	11.3623	6.44e-30	8.63e-28	Chr4	8877590	8879327	-	protein_coding_gene	IAGLU	indole-3-acetate beta-D-glucosyltransferase
AT4G10040	453.679	2.17761	0.245779	8.86003	8e-19	3.44e-17	Chr4	6276998	6278509	+	protein_coding_gene	CYTC-2	cytochrome c-2
AT1G07570	422.971	2.17521	0.250355	8.6885	3.67e-18	1.46e-16	Chr1	2331170	2333738	-	protein_coding_gene	APK1A, APK1	Protein kinase superfamily protein
AT2G41840	37655.9	2.17385	0.212543	10.2278	1.49e-24	1.15e-22	Chr2	17459788	17461539	-	protein_coding_gene		Ribosomal protein S5 family protein
AT3G52590	16924.8	2.17272	0.166691	13.0345	7.79e-39	2.18e-36	Chr3	19505629	19506932	+	protein_coding_gene	UBQ1, EMB2167, ERD16, HAP4	ubiquitin extension protein 1
AT2G07681	44.5933	2.17013	0.628908	3.45063	0.000559278	0.00306904	Chr2	3287552	3292366	+	protein_coding_gene		Cytochrome C assembly protein
AT2G43340	636.741	2.16696	0.285081	7.60118	2.93e-14	8.12e-13	Chr2	18007697	18008665	+	protein_coding_gene		Protein of unknown function (DUF1685)
AT4G26850	15266.1	2.16612	0.156906	13.8052	2.37e-43	8.42e-41	Chr4	13499010	13501648	-	protein_coding_gene	VTC2	mannose-1-phosphate guanylyltransferase (GDP)s;GDP-galactose:mannose-1-phosphate guanylyltransferases;GDP-galactose:glucose-1-phosphate guanylyltransferases;GDP-galactose:myoinositol-1-phosphate guanylyltransferases;glucose-1-phosphate guanylyltransferase
AT3G61430	14323.3	2.16426	0.149986	14.4297	3.36e-47	1.56e-44	Chr3	22733309	22735335	+	protein_coding_gene	PIP1A, ATPIP1, PIP1, PIP1;1	plasma membrane intrinsic protein 1A
AT5G03350	791.845	2.16279	0.373514	5.7904	7.02e-09	1.01e-07	Chr5	815674	816658	-	protein_coding_gene		Legume lectin family protein
AT1G48630	6289.49	2.16248	0.19469	11.1073	1.16e-28	1.34e-26	Chr1	17981773	17983327	-	protein_coding_gene	RACK1B_AT	receptor for activated C kinase 1B
AT1G24147	92.4199	2.16112	0.700203	3.08642	0.00202583	0.0093812	Chr1	8542446	8543474	+	protein_coding_gene		unknown protein; FUNCTIONS IN: molecular_function unknown; INVOLVED IN: biological_process unknown; LOCATED IN: endomembrane system; BEST Arabidopsis thaliana protein match is: unknown protein (TAIR:AT1G24148.1); Has 4 Blast hits to 4 proteins in 2 species: Archae - 0; Bacteria - 0; Metazoa - 0; Fungi - 0; Plants - 4; Viruses - 0; Other Eukaryotes - 0 (source: NCBI BLink).
AT5G15200	25904.7	2.16071	0.199944	10.8066	3.2e-27	3.22e-25	Chr5	4934883	4936408	-	protein_coding_gene		Ribosomal protein S4
AT3G56290	1665.73	2.15877	0.224968	9.5959	8.32e-22	4.75e-20	Chr3	20878539	20879568	-	protein_coding_gene		unknown protein; Has 39 Blast hits to 39 proteins in 15 species: Archae - 0; Bacteria - 0; Metazoa - 0; Fungi - 0; Plants - 39; Viruses - 0; Other Eukaryotes - 0 (source: NCBI BLink).
AT4G30760	1535	2.15644	0.268437	8.03332	9.49e-16	3.04e-14	Chr4	14982522	14983421	+	protein_coding_gene		Putative endonuclease or glycosyl hydrolase
AT5G15520	773.874	2.15622	0.295413	7.29901	2.9e-13	7.16e-12	Chr5	5037021	5038172	-	protein_coding_gene		Ribosomal protein S19e family protein
AT3G59840	1490.52	2.15577	0.255159	8.44873	2.94e-17	1.08e-15	Chr3	22105522	22106198	-	protein_coding_gene		unknown protein; FUNCTIONS IN: molecular_function unknown; INVOLVED IN: biological_process unknown; LOCATED IN: chloroplast, chloroplast envelope; EXPRESSED IN: 23 plant structures; EXPRESSED DURING: 13 growth stages; Has 72 Blast hits to 72 proteins in 12 species: Archae - 0; Bacteria - 0; Metazoa - 0; Fungi - 0; Plants - 72; Viruses - 0; Other Eukaryotes - 0 (source: NCBI BLink).
AT2G07787	71.2828	2.15024	0.438224	4.90673	9.26e-07	9.54e-06	Chr2	3476928	3478704	+	protein_coding_gene		unknown protein; Has 35333 Blast hits to 34131 proteins in 2444 species: Archae - 798; Bacteria - 22429; Metazoa - 974; Fungi - 991; Plants - 531; Viruses - 0; Other Eukaryotes - 9610 (source: NCBI BLink).
AT2G07671	391.283	2.14807	0.256602	8.37123	5.7e-17	2.03e-15	Chr2	3251665	3252113	-	protein_coding_gene		ATP synthase subunit C family protein
AT1G78290	196.764	2.14647	0.416206	5.15722	2.51e-07	2.82e-06	Chr1	29457205	29459400	-	protein_coding_gene		Protein kinase superfamily protein
AT5G49560	369.97	2.14506	0.31217	6.87147	6.35e-12	1.36e-10	Chr5	20110961	20111785	-	protein_coding_gene		Putative methyltransferase family protein
AT4G18100	17384.5	2.14252	0.15332	13.9742	2.24e-44	8.52e-42	Chr4	10035485	10036541	-	protein_coding_gene		Ribosomal protein L32e
AT1G72370	37569.6	2.14134	0.211388	10.1299	4.07e-24	3.02e-22	Chr1	27242943	27244931	-	protein_coding_gene	P40, AP40, RP40, RPSAA	40s ribosomal protein SA
AT4G08040	49.879	2.14033	0.620465	3.44956	0.000561496	0.00307566	Chr4	4887112	4888939	+	protein_coding_gene	ACS11	1-aminocyclopropane-1-carboxylate synthase 11
AT1G63930	66.9505	2.13937	0.488596	4.3786	1.19e-05	9.86e-05	Chr1	23727891	23729333	+	protein_coding_gene	ROH1	from the Czech 'roh' meaning 'corner'
AT4G09320	12428.6	2.13905	0.190486	11.2295	2.92e-29	3.71e-27	Chr4	5923400	5924532	+	protein_coding_gene	NDPK1	Nucleoside diphosphate kinase family protein
AT1G01250	221.033	2.13822	0.502891	4.25185	2.12e-05	0.000165453	Chr1	104491	105330	-	protein_coding_gene		Integrase-type DNA-binding superfamily protein
AT5G47590	134.93	2.13604	0.49159	4.34517	1.39e-05	0.000112996	Chr5	19297817	19299152	-	protein_coding_gene		Heat shock protein HSP20/alpha crystallin family
AT1G74290	156.14	2.13576	0.315323	6.77325	1.26e-11	2.6e-10	Chr1	27931836	27934268	+	protein_coding_gene		alpha/beta-Hydrolases superfamily protein
AT4G24570	285.463	2.1343	0.341563	6.24864	4.14e-10	6.97e-09	Chr4	12686459	12687650	+	protein_coding_gene	DIC2	dicarboxylate carrier 2
AT3G59650	785.249	2.13357	0.227643	9.37243	7.09e-21	3.64e-19	Chr3	22033129	22034157	+	protein_coding_gene		mitochondrial ribosomal protein L51/S25/CI-B8 family protein
AT3G47370	3056.53	2.1331	0.196338	10.8644	1.7e-27	1.74e-25	Chr3	17453478	17454721	-	protein_coding_gene		Ribosomal protein S10p/S20e family protein
AT2G19760	9764.14	2.13087	0.190243	11.2008	4.04e-29	5e-27	Chr2	8516787	8518167	-	protein_coding_gene	PFN1, PRF1	profilin 1
AT1G66100	4084.18	2.1296	0.179204	11.8836	1.44e-32	2.4e-30	Chr1	24605671	24606537	-	protein_coding_gene		Plant thionin
AT4G17245	3161.23	2.12788	0.201729	10.5482	5.18e-26	4.73e-24	Chr4	9669365	9670005	+	protein_coding_gene		RING/U-box superfamily protein
AT1G05340	339.939	2.12668	0.409298	5.19591	2.04e-07	2.34e-06	Chr1	1558844	1559903	-	protein_coding_gene		unknown protein; FUNCTIONS IN: molecular_function unknown; INVOLVED IN: biological_process unknown; LOCATED IN: chloroplast; EXPRESSED IN: 14 plant structures; EXPRESSED DURING: 7 growth stages; BEST Arabidopsis thaliana protein match is: unknown protein (TAIR:AT2G32210.1); Has 189 Blast hits to 189 proteins in 27 species: Archae - 0; Bacteria - 0; Metazoa - 0; Fungi - 21; Plants - 168; Viruses -…
AT5G24980	497.454	2.12627	0.325178	6.5388	6.2e-11	1.19e-09	Chr5	8609081	8609528	+	protein_coding_gene		unknown protein; FUNCTIONS IN: molecular_function unknown; INVOLVED IN: biological_process unknown; LOCATED IN: endomembrane system; BEST Arabidopsis thaliana protein match is: unknown protein (TAIR:AT5G10745.1); Has 32 Blast hits to 32 proteins in 10 species: Archae - 0; Bacteria - 0; Metazoa - 0; Fungi - 0; Plants - 32; Viruses - 0; Other Eukaryotes - 0 (source: NCBI BLink).
AT4G02380	10286.9	2.12436	0.275238	7.71828	1.18e-14	3.37e-13	Chr4	1046204	1046997	-	protein_coding_gene	SAG21, AtLEA5	senescence-associated gene 21
AT2G20835	92.4789	2.12356	0.472261	4.49658	6.91e-06	5.95e-05	Chr2	8970886	8971303	-	protein_coding_gene		unknown protein; BEST Arabidopsis thaliana protein match is: unknown protein (TAIR:AT3G15534.1); Has 66 Blast hits to 66 proteins in 12 species: Archae - 0; Bacteria - 0; Metazoa - 0; Fungi - 0; Plants - 66; Viruses - 0; Other Eukaryotes - 0 (source: NCBI BLink).
AT3G14430	401.185	2.12015	0.344459	6.155	7.51e-10	1.22e-08	Chr3	4824196	4824837	-	protein_coding_gene		unknown protein; FUNCTIONS IN: molecular_function unknown; INVOLVED IN: response to oxidative stress; LOCATED IN: mitochondrion; EXPRESSED IN: 23 plant structures; EXPRESSED DURING: 13 growth stages; Has 16 Blast hits to 16 proteins in 7 species: Archae - 0; Bacteria - 0; Metazoa - 0; Fungi - 0; Plants - 16; Viruses - 0; Other Eukaryotes - 0 (source: NCBI BLink).
AT1G34060	67.2537	2.11718	0.583945	3.62565	0.000288235	0.001719	Chr1	12396420	12398369	-	protein_coding_gene		Pyridoxal phosphate (PLP)-dependent transferases superfamily protein
AT1G22840	4505.81	2.1141	0.160456	13.1756	1.21e-39	3.44e-37	Chr1	8079287	8080574	+	protein_coding_gene	CYTC-1, ATCYTC-A	CYTOCHROME C-1
AT2G07706	89.5411	2.114	0.442206	4.78058	1.75e-06	1.7e-05	Chr2	3381901	3386102	-	protein_coding_gene		unknown protein; BEST Arabidopsis thaliana protein match is: unknown protein (TAIR:ATMG00470.1); Has 35333 Blast hits to 34131 proteins in 2444 species: Archae - 798; Bacteria - 22429; Metazoa - 974; Fungi - 991; Plants - 531; Viruses - 0; Other Eukaryotes - 9610 (source: NCBI BLink).
AT3G07910	2589.78	2.11346	0.226503	9.33085	1.05e-20	5.28e-19	Chr3	2523157	2524165	-	protein_coding_gene		FUNCTIONS IN: molecular_function unknown; INVOLVED IN: biological_process unknown; LOCATED IN: endomembrane system; EXPRESSED IN: 24 plant structures; EXPRESSED DURING: 15 growth stages; CONTAINS InterPro DOMAIN/s: Reactive oxygen species modulator 1 (InterPro:IPR018450); Has 192 Blast hits to 192 proteins in 80 species: Archae - 0; Bacteria - 0; Metazoa - 139; Fungi - 6; Plants - 39; Viruses - 0…
AT1G53542	47.9346	2.11308	0.56952	3.71028	0.000207026	0.00128244	Chr1	19981628	19981813	+	protein_coding_gene		unknown protein; FUNCTIONS IN: molecular_function unknown; INVOLVED IN: biological_process unknown; LOCATED IN: endomembrane system; Has 30201 Blast hits to 17322 proteins in 780 species: Archae - 12; Bacteria - 1396; Metazoa - 17338; Fungi - 3422; Plants - 5037; Viruses - 0; Other Eukaryotes - 2996 (source: NCBI BLink).
AT2G43290	2022.38	2.1126	0.180529	11.7023	1.24e-31	1.89e-29	Chr2	17991052	17992047	-	protein_coding_gene	MSS3	Calcium-binding EF-hand family protein
AT3G07110	7616.38	2.10937	0.166837	12.6433	1.22e-36	2.82e-34	Chr3	2252019	2253528	+	protein_coding_gene		Ribosomal protein L13 family protein
AT3G45030	5138.69	2.1079	0.211245	9.97848	1.89e-23	1.32e-21	Chr3	16471386	16472393	-	protein_coding_gene		Ribosomal protein S10p/S20e family protein
AT2G38530	6484.05	2.10737	0.192853	10.9273	8.53e-28	8.95e-26	Chr2	16128378	16129158	+	protein_coding_gene	LTP2, LP2, cdf3	lipid transfer protein 2
AT1G23390	13758.9	2.10397	0.18327	11.4802	1.66e-30	2.29e-28	Chr1	8309112	8310649	-	protein_coding_gene		Kelch repeat-containing F-box family protein
AT3G63390	1481.25	2.10271	0.304372	6.90835	4.9e-12	1.07e-10	Chr3	23411166	23411968	-	protein_coding_gene		unknown protein; Has 30201 Blast hits to 17322 proteins in 780 species: Archae - 12; Bacteria - 1396; Metazoa - 17338; Fungi - 3422; Plants - 5037; Viruses - 0; Other Eukaryotes - 2996 (source: NCBI BLink).
AT3G56070	3395.47	2.10093	0.241817	8.68811	3.69e-18	1.47e-16	Chr3	20806749	20808152	-	protein_coding_gene	ROC2	rotamase cyclophilin 2
AT4G30270	5929	2.10081	0.265994	7.89796	2.84e-15	8.59e-14	Chr4	14819192	14820592	-	protein_coding_gene	MERI5B, MERI-5, XTH24, SEN4	xyloglucan endotransglucosylase/hydrolase 24
AT2G09990	5901.3	2.09854	0.236116	8.88775	6.24e-19	2.72e-17	Chr2	3781328	3782049	+	protein_coding_gene		Ribosomal protein S5 domain 2-like superfamily protein
AT2G27530	15506.4	2.09754	0.154965	13.5356	9.64e-42	2.97e-39	Chr2	11763217	11764845	-	protein_coding_gene	PGY1	Ribosomal protein L1p/L10e family
AT5G52650	10708.5	2.09595	0.191663	10.9356	7.79e-28	8.22e-26	Chr5	21355555	21357105	-	protein_coding_gene		RNA binding Plectin/S10 domain-containing protein
AT2G23130	1650.78	2.09289	0.1972	10.613	2.59e-26	2.42e-24	Chr2	9844299	9845385	+	protein_coding_gene	AGP17, ATAGP17	arabinogalactan protein 17
AT2G21580	5556.29	2.09083	0.188945	11.0658	1.84e-28	2.05e-26	Chr2	9236523	9237811	+	protein_coding_gene		Ribosomal protein S25 family protein
AT5G25140	117.754	2.08654	0.404661	5.15627	2.52e-07	2.83e-06	Chr5	8672424	8674629	+	protein_coding_gene	CYP71B13	cytochrome P450, family 71, subfamily B, polypeptide 13
AT3G01970	136.857	2.08518	0.35436	5.88435	4e-09	5.9e-08	Chr3	326397	327412	-	protein_coding_gene	WRKY45, ATWRKY45	WRKY DNA-binding protein 45
AT5G14120	8169.84	2.08447	0.214773	9.70543	2.86e-22	1.72e-20	Chr5	4555949	4558710	+	protein_coding_gene		Major facilitator superfamily protein
AT1G33055	65.7552	2.08323	0.495305	4.20595	2.6e-05	0.00019874	Chr1	11971308	11972578	-	protein_coding_gene		unknown protein; FUNCTIONS IN: molecular_function unknown; INVOLVED IN: anaerobic respiration; LOCATED IN: endomembrane system; EXPRESSED IN: 13 plant structures; EXPRESSED DURING: 6 growth stages; Has 20 Blast hits to 20 proteins in 8 species: Archae - 0; Bacteria - 0; Metazoa - 0; Fungi - 0; Plants - 20; Viruses - 0; Other Eukaryotes - 0 (source: NCBI BLink).
AT1G23840	112.324	2.08059	0.426097	4.8829	1.05e-06	1.06e-05	Chr1	8424297	8425376	-	protein_coding_gene		unknown protein; LOCATED IN: endomembrane system; EXPRESSED IN: 18 plant structures; EXPRESSED DURING: 12 growth stages; BEST Arabidopsis thaliana protein match is: unknown protein (TAIR:AT1G23850.1); Has 53 Blast hits to 48 proteins in 5 species: Archae - 0; Bacteria - 0; Metazoa - 0; Fungi - 0; Plants - 53; Viruses - 0; Other Eukaryotes - 0 (source: NCBI BLink).
AT3G03160	1947.52	2.07752	0.298346	6.96346	3.32e-12	7.45e-11	Chr3	729768	730467	+	protein_coding_gene		FUNCTIONS IN: molecular_function unknown; INVOLVED IN: intracellular protein transport; LOCATED IN: endomembrane system, integral to membrane, endoplasmic reticulum; EXPRESSED IN: 23 plant structures; EXPRESSED DURING: 15 growth stages; CONTAINS InterPro DOMAIN/s: B-cell receptor-associated 31-like (InterPro:IPR008417); BEST Arabidopsis thaliana protein match is: unknown protein (TAIR:AT5G17190.1…
AT2G05100	132836	2.07717	0.151845	13.6796	1.34e-42	4.41e-40	Chr2	1823240	1824425	-	protein_coding_gene	LHCB2.1, LHCB2	photosystem II light harvesting complex gene 2.1
AT5G27850	17379.6	2.07704	0.176409	11.774	5.32e-32	8.45e-30	Chr5	9873152	9874598	+	protein_coding_gene		Ribosomal protein L18e/L15 superfamily protein
AT5G01015	650.711	2.07603	0.337309	6.1547	7.52e-10	1.22e-08	Chr5	5256	5891	-	protein_coding_gene		unknown protein; FUNCTIONS IN: molecular_function unknown; INVOLVED IN: biological_process unknown; LOCATED IN: endomembrane system; EXPRESSED IN: 23 plant structures; EXPRESSED DURING: 13 growth stages; BEST Arabidopsis thaliana protein match is: unknown protein (TAIR:AT1G65295.1); Has 30201 Blast hits to 17322 proteins in 780 species: Archae - 12; Bacteria - 1396; Metazoa - 17338; Fungi - 3422;…
AT1G77940	11206.1	2.0745	0.178605	11.615	3.46e-31	5.04e-29	Chr1	29303897	29305382	-	protein_coding_gene		Ribosomal protein L7Ae/L30e/S12e/Gadd45 family protein
AT2G19750	3346.23	2.07092	0.207684	9.97152	2.03e-23	1.41e-21	Chr2	8514954	8516138	+	protein_coding_gene		Ribosomal protein S30 family protein
AT2G37180	2355.34	2.06789	0.175323	11.7947	4.16e-32	6.71e-30	Chr2	15617708	15619155	+	protein_coding_gene	RD28, PIP2;3, PIP2C	Aquaporin-like superfamily protein
AT4G08930	670.98	2.06676	0.232951	8.87205	7.18e-19	3.11e-17	Chr4	5729192	5730850	+	protein_coding_gene	ATAPRL6, APRL6	APR-like 6
AT3G58810	334.547	2.06669	0.28316	7.29865	2.91e-13	7.17e-12	Chr3	21749966	21752008	+	protein_coding_gene	MTPA2, ATMTPA2, MTP3, ATMTP3	metal tolerance protein A2
AT1G57660	10715.3	2.06529	0.172665	11.9612	5.67e-33	9.98e-31	Chr1	21355520	21356537	+	protein_coding_gene		Translation protein SH3-like family protein
AT5G57560	783.293	2.06264	0.3207	6.43167	1.26e-10	2.33e-09	Chr5	23307130	23308282	-	protein_coding_gene	TCH4, XTH22	Xyloglucan endotransglucosylase/hydrolase family protein
AT3G50480	349.046	2.06223	0.366972	5.61958	1.91e-08	2.56e-07	Chr3	18733068	18734388	+	protein_coding_gene	HR4	homolog of RPW8 4
AT4G13615	4229.86	2.06122	0.19767	10.4276	1.86e-25	1.63e-23	Chr4	7924326	7925140	+	protein_coding_gene		Uncharacterised protein family SERF
AT1G67430	18093.1	2.05743	0.167447	12.287	1.06e-34	2.12e-32	Chr1	25262159	25263789	+	protein_coding_gene		Ribosomal protein L22p/L17e family protein
AT3G05200	940.921	2.05733	0.265711	7.74273	9.73e-15	2.81e-13	Chr3	1476982	1478730	+	protein_coding_gene	ATL6	RING/U-box superfamily protein
AT2G15050	3554.5	2.05587	0.218618	9.40394	5.26e-21	2.72e-19	Chr2	6518840	6520160	+	protein_coding_gene	LTP, LTP7	lipid transfer protein
AT3G62400	1643.27	2.05496	0.192316	10.6854	1.19e-26	1.14e-24	Chr3	23089641	23090737	+	protein_coding_gene		unknown protein; Has 4 Blast hits to 4 proteins in 1 species: Archae - 0; Bacteria - 0; Metazoa - 0; Fungi - 0; Plants - 4; Viruses - 0; Other Eukaryotes - 0 (source: NCBI BLink).
AT5G44550	2545.93	2.05474	0.201189	10.213	1.73e-24	1.33e-22	Chr5	17941875	17943213	-	protein_coding_gene		Uncharacterised protein family (UPF0497)
AT1G71890	57.8412	2.05179	0.550935	3.72419	0.000195944	0.00122376	Chr1	27058439	27060785	+	protein_coding_gene	SUC5, ATSUC5	Major facilitator superfamily protein
AT1G01620	32027.9	2.05043	0.200799	10.2113	1.76e-24	1.35e-22	Chr1	225665	227302	-	protein_coding_gene	PIP1C, TMP-B, PIP1;3	plasma membrane intrinsic protein 1C
AT3G21351	105.654	2.04816	0.459263	4.45966	8.21e-06	7e-05	Chr3	7518924	7519477	+	protein_coding_gene		unknown protein; LOCATED IN: endomembrane system; BEST Arabidopsis thaliana protein match is: unknown protein (TAIR:AT3G21352.1).
AT1G23205	1466.13	2.04659	0.204145	10.0252	1.18e-23	8.39e-22	Chr1	8233997	8234893	-	protein_coding_gene		Plant invertase/pectin methylesterase inhibitor superfamily protein
AT2G35830	4189.52	2.04589	0.170653	11.9886	4.08e-33	7.49e-31	Chr2	15052199	15053275	+	protein_coding_gene		unknown protein; BEST Arabidopsis thaliana protein match is: unknown protein (TAIR:AT2G35810.1); Has 155 Blast hits to 155 proteins in 54 species: Archae - 0; Bacteria - 66; Metazoa - 0; Fungi - 0; Plants - 82; Viruses - 0; Other Eukaryotes - 7 (source: NCBI BLink).
AT3G60080	971.56	2.04551	0.189415	10.7991	3.47e-27	3.47e-25	Chr3	22187308	22188795	+	protein_coding_gene		RING/U-box superfamily protein
AT4G34720	11141.9	2.04482	0.21161	9.66315	4.32e-22	2.54e-20	Chr4	16567824	16569295	-	protein_coding_gene	AVA-P1, VHA-C1, ATVHA-C1	ATPase, F0/V0 complex, subunit C protein
AT1G13145	172.676	2.04352	0.359109	5.69052	1.27e-08	1.74e-07	Chr1	4480860	4481334	+	pseudogene
AT2G05620	6137.04	2.04217	0.160953	12.688	6.89e-37	1.65e-34	Chr2	2081009	2081858	-	protein_coding_gene	PGR5	proton gradient regulation 5
AT1G52342	401.726	2.04088	0.255931	7.97432	1.53e-15	4.8e-14	Chr1	19492255	19492769	-	protein_coding_gene		unknown protein; FUNCTIONS IN: molecular_function unknown; INVOLVED IN: biological_process unknown; LOCATED IN: cellular_component unknown; Has 30201 Blast hits to 17322 proteins in 780 species: Archae - 12; Bacteria - 1396; Metazoa - 17338; Fungi - 3422; Plants - 5037; Viruses - 0; Other Eukaryotes - 2996 (source: NCBI BLink).
AT2G18735	200.183	2.03542	0.396855	5.12889	2.91e-07	3.24e-06	Chr2	8122119	8123076	+	other_RNA
AT3G10610	1789.87	2.03522	0.214858	9.47242	2.73e-21	1.46e-19	Chr3	3319027	3320149	+	protein_coding_gene		Ribosomal S17 family protein
AT3G22230	13164.7	2.03401	0.177362	11.4681	1.91e-30	2.6e-28	Chr3	7843967	7844597	-	protein_coding_gene		Ribosomal L27e protein family
AT5G44020	37950.3	2.03391	0.221131	9.19773	3.66e-20	1.77e-18	Chr5	17712409	17714336	+	protein_coding_gene		HAD superfamily, subfamily IIIB acid phosphatase
AT2G41230	67.4753	2.0335	0.450594	4.51293	6.39e-06	5.54e-05	Chr2	17194926	17195674	-	protein_coding_gene		unknown protein; Has 75 Blast hits to 75 proteins in 8 species: Archae - 0; Bacteria - 0; Metazoa - 0; Fungi - 0; Plants - 75; Viruses - 0; Other Eukaryotes - 0 (source: NCBI BLink).
AT2G46450	293.683	2.03135	0.393056	5.1681	2.36e-07	2.68e-06	Chr2	19065716	19069569	+	protein_coding_gene	ATCNGC12, CNGC12	cyclic nucleotide-gated channel 12
AT3G17609	152.867	2.02905	0.376667	5.38685	7.17e-08	8.77e-07	Chr3	6023866	6024698	+	protein_coding_gene	HYH	HY5-homolog
AT5G46800	3629.57	2.02708	0.161835	12.5256	5.41e-36	1.21e-33	Chr5	18988631	18990772	-	protein_coding_gene	BOU	Mitochondrial substrate carrier family protein
AT1G06830	246.346	2.02541	0.369048	5.48819	4.06e-08	5.19e-07	Chr1	2097151	2097655	+	protein_coding_gene		Glutaredoxin family protein
AT4G34870	29923.4	2.02499	0.212932	9.51005	1.91e-21	1.03e-19	Chr4	16614327	16615313	+	protein_coding_gene	ROC5, ATCYP1	rotamase cyclophilin 5
AT1G69230	266.333	2.02428	0.277244	7.30143	2.85e-13	7.05e-12	Chr1	26026312	26027708	-	protein_coding_gene	SP1L2	SPIRAL1-like2
AT5G16200	156.934	2.02246	0.338477	5.97516	2.3e-09	3.51e-08	Chr5	5289565	5290202	-	protein_coding_gene		50S ribosomal protein-related
AT5G03285	226.52	2.01959	0.339404	5.95041	2.67e-09	4.04e-08	Chr5	793514	793717	+	other_RNA
AT3G05590	17529.9	2.01465	0.173323	11.6237	3.12e-31	4.59e-29	Chr3	1621457	1623014	+	protein_coding_gene	RPL18	ribosomal protein L18
AT1G77540	903.754	2.01317	0.247552	8.13233	4.21e-16	1.38e-14	Chr1	29137626	29138212	-	protein_coding_gene		Acyl-CoA N-acyltransferases (NAT) superfamily protein
AT2G05070	95311.4	2.01309	0.156386	12.8726	6.42e-38	1.71e-35	Chr2	1799234	1800392	-	protein_coding_gene	LHCB2.2, LHCB2	photosystem II light harvesting complex gene 2.2
AT1G20350	41.4819	2.01114	0.629204	3.19633	0.00139189	0.00679575	Chr1	7043713	7044592	+	protein_coding_gene	ATTIM17-1, TIM17-1	translocase inner membrane subunit 17-1
AT3G60245	15143.1	2.01023	0.213108	9.43293	3.99e-21	2.1e-19	Chr3	22268746	22270006	+	protein_coding_gene		Zinc-binding ribosomal protein family protein
AT3G52790	271.129	2.00771	0.284886	7.04742	1.82e-12	4.19e-11	Chr3	19565867	19566354	-	protein_coding_gene		peptidoglycan-binding LysM domain-containing protein
AT3G28740	1307.99	2.00566	0.267914	7.48622	7.09e-14	1.86e-12	Chr3	10788698	10790553	-	protein_coding_gene	CYP81D1	Cytochrome P450 superfamily protein
AT1G60950	131293	2.00445	0.188126	10.6549	1.65e-26	1.57e-24	Chr1	22444390	22445222	+	protein_coding_gene	FED A, ATFD2	2Fe-2S ferredoxin-like superfamily protein
AT3G60770	12538	2.00264	0.187836	10.6616	1.54e-26	1.47e-24	Chr3	22460189	22461779	-	protein_coding_gene		Ribosomal protein S13/S15
AT2G37270	5205.35	2.00251	0.179471	11.1578	6.56e-29	7.8e-27	Chr2	15647677	15649221	-	protein_coding_gene	ATRPS5B, RPS5B	ribosomal protein 5B
AT1G78190	179.547	2.00202	0.371913	5.38304	7.32e-08	8.94e-07	Chr1	29418620	29418994	-	protein_coding_gene		Trm112p-like protein
AT4G18510	76.8223	2.00089	0.432866	4.62242	3.79e-06	3.45e-05	Chr4	10211869	10212421	+	protein_coding_gene	CLE2	CLAVATA3/ESR-related 2
AT1G31835	247.961	1.99959	0.382683	5.22518	1.74e-07	2.01e-06	Chr1	11423059	11423684	-	protein_coding_gene		unknown protein; FUNCTIONS IN: molecular_function unknown; INVOLVED IN: biological_process unknown; LOCATED IN: endomembrane system; Has 35333 Blast hits to 34131 proteins in 2444 species: Archae - 798; Bacteria - 22429; Metazoa - 974; Fungi - 991; Plants - 531; Viruses - 0; Other Eukaryotes - 9610 (source: NCBI BLink).
AT5G53250	1122.88	1.99772	0.21617	9.24146	2.43e-20	1.19e-18	Chr5	21603620	21604231	+	protein_coding_gene	AGP22, ATAGP22	arabinogalactan protein 22
AT2G19310	4490.63	1.99716	0.200862	9.94294	2.71e-23	1.85e-21	Chr2	8369794	8370406	-	protein_coding_gene		HSP20-like chaperones superfamily protein
AT3G44310	40255.2	1.99684	0.138984	14.3674	8.29e-47	3.68e-44	Chr3	15986864	15989103	+	protein_coding_gene	NIT1, ATNIT1, NITI	nitrilase 1
AT2G07733	83.6553	1.99534	0.459677	4.34074	1.42e-05	0.000115147	Chr2	3470315	3471873	-	pseudogene
AT4G27450	1108.71	1.99468	0.192062	10.3856	2.88e-25	2.5e-23	Chr4	13727484	13728886	-	protein_coding_gene		Aluminium induced protein with YGL and LRDR motifs
AT2G07688	67.2844	1.99068	0.518644	3.83825	0.000123916	0.000809276	Chr2	3331570	3332664	-	pseudogene
AT1G35310	148.008	1.98911	0.389963	5.10078	3.38e-07	3.72e-06	Chr1	12956159	12957090	-	protein_coding_gene	MLP168	MLP-like protein 168
AT2G05380	34376.7	1.98755	0.211088	9.41575	4.7e-21	2.45e-19	Chr2	1966816	1968037	+	protein_coding_gene	GRP3S	glycine-rich protein 3 short isoform
AT2G47730	19031.7	1.98704	0.231939	8.56707	1.06e-17	4.13e-16	Chr2	19556326	19559463	+	protein_coding_gene	ATGSTF8, ATGSTF5, GST6, GSTF8	glutathione S-transferase phi 8
AT3G02190	543.786	1.9863	0.282935	7.02034	2.21e-12	5.06e-11	Chr3	405816	406401	-	protein_coding_gene		Ribosomal protein L39 family protein
AT4G01525.1	174.155	1.98599	0.318972	6.22622	4.78e-10	7.95e-09	Chr4	660810	661698	+	Parent=AT4G01525
AT4G21320	106.426	1.98581	0.395982	5.01491	5.31e-07	5.67e-06	Chr4	11340362	11341877	+	protein_coding_gene	HSA32	Aldolase-type TIM barrel family protein
AT4G30450	547.267	1.98479	0.271588	7.30808	2.71e-13	6.73e-12	Chr4	14886027	14886675	-	protein_coding_gene		glycine-rich protein
AT1G78510	498.822	1.98419	0.338057	5.8694	4.37e-09	6.41e-08	Chr1	29535285	29537417	-	protein_coding_gene	SPS1	solanesyl diphosphate synthase 1
AT2G46440	68.4696	1.98277	0.462214	4.28972	1.79e-05	0.000141634	Chr2	19061861	19064881	+	protein_coding_gene	ATCNGC11, CNGC11	cyclic nucleotide-gated channels
AT1G75270	1452.38	1.98244	0.232529	8.52554	1.52e-17	5.79e-16	Chr1	28250075	28251350	-	protein_coding_gene	DHAR2	dehydroascorbate reductase 2
AT2G36630	796.422	1.981	0.259183	7.64324	2.12e-14	5.93e-13	Chr2	15352491	15355177	-	protein_coding_gene		Sulfite exporter TauE/SafE family protein
AT2G04040	192.739	1.9805	0.410366	4.82618	1.39e-06	1.38e-05	Chr2	1334512	1336489	-	protein_coding_gene	ATDTX1, TX1	MATE efflux family protein
AT1G14200	656.669	1.97968	0.243878	8.11749	4.76e-16	1.56e-14	Chr1	4854384	4855200	-	protein_coding_gene		RING/U-box superfamily protein
AT3G05900	867.748	1.97847	0.473964	4.17431	2.99e-05	0.000224373	Chr3	1761205	1763984	-	protein_coding_gene		neurofilament protein-related
AT5G65495	712.922	1.97843	0.311531	6.35065	2.14e-10	3.79e-09	Chr5	26180470	26181069	+	protein_coding_gene		unknown protein; Has 9 Blast hits to 9 proteins in 5 species: Archae - 0; Bacteria - 0; Metazoa - 0; Fungi - 0; Plants - 9; Viruses - 0; Other Eukaryotes - 0 (source: NCBI BLink).
AT4G00360	14368.5	1.97738	0.175972	11.2369	2.69e-29	3.43e-27	Chr4	160768	163023	+	protein_coding_gene	CYP86A2, ATT1	cytochrome P450, family 86, subfamily A, polypeptide 2
AT3G05500	1547.64	1.97158	0.252975	7.7936	6.51e-15	1.91e-13	Chr3	1593434	1595015	+	protein_coding_gene		Rubber elongation factor protein (REF)
AT4G15000	17949.1	1.96925	0.17545	11.224	3.11e-29	3.92e-27	Chr4	8571833	8572489	+	protein_coding_gene		Ribosomal L27e protein family
AT2G07776	56.3883	1.96723	0.489578	4.01821	5.86e-05	0.000415326	Chr2	3246019	3246901	-	protein_coding_gene		unknown protein; BEST Arabidopsis thaliana protein match is: unknown protein (TAIR:ATMG00530.1); Has 35333 Blast hits to 34131 proteins in 2444 species: Archae - 798; Bacteria - 22429; Metazoa - 974; Fungi - 991; Plants - 531; Viruses - 0; Other Eukaryotes - 9610 (source: NCBI BLink).
AT2G40590	3147.46	1.96154	0.178524	10.9876	4.39e-28	4.84e-26	Chr2	16945045	16946419	-	protein_coding_gene		Ribosomal protein S26e family protein
AT4G18250	46.8286	1.95776	0.611306	3.20259	0.00136198	0.00667418	Chr4	10087343	10091963	-	protein_coding_gene		receptor serine/threonine kinase, putative
AT5G04800	3951.57	1.95617	0.174685	11.1983	4.16e-29	5.12e-27	Chr5	1388483	1389865	+	protein_coding_gene		Ribosomal S17 family protein
AT1G69530	11086.1	1.9559	0.178706	10.9448	7.04e-28	7.46e-26	Chr1	26141836	26143500	+	protein_coding_gene	ATEXPA1, EXP1, AT-EXP1, ATEXP1, ATHEXP ALPHA 1.2, EXPA1	expansin A1
AT2G47110	18972.3	1.95585	0.236938	8.2547	1.52e-16	5.21e-15	Chr2	19344635	19345345	+	protein_coding_gene	UBQ6	ubiquitin 6
AT3G23830	1063.97	1.95184	0.265052	7.364	1.78e-13	4.51e-12	Chr3	8606477	8608083	-	protein_coding_gene	GR-RBP4, GRP4	glycine-rich RNA-binding protein 4
AT2G19650	235.584	1.95144	0.349202	5.58827	2.29e-08	3.04e-07	Chr2	8493475	8495823	-	protein_coding_gene		Cysteine/Histidine-rich C1 domain family protein
AT2G01580	62.9494	1.95069	0.474625	4.10995	3.96e-05	0.000290222	Chr2	265044	265905	-	protein_coding_gene		unknown protein; BEST Arabidopsis thaliana protein match is: unknown protein (TAIR:AT3G07510.2); Has 129 Blast hits to 129 proteins in 12 species: Archae - 0; Bacteria - 0; Metazoa - 0; Fungi - 0; Plants - 129; Viruses - 0; Other Eukaryotes - 0 (source: NCBI BLink).
AT2G31090	435.743	1.95033	0.298184	6.54067	6.12e-11	1.18e-09	Chr2	13256138	13256711	+	protein_coding_gene		unknown protein; FUNCTIONS IN: molecular_function unknown; INVOLVED IN: biological_process unknown; LOCATED IN: endomembrane system; EXPRESSED IN: 24 plant structures; EXPRESSED DURING: 13 growth stages; BEST Arabidopsis thaliana protein match is: unknown protein (TAIR:AT2G20562.1); Has 70 Blast hits to 70 proteins in 13 species: Archae - 0; Bacteria - 0; Metazoa - 0; Fungi - 0; Plants - 70; Viru…
AT2G43510	110.513	1.95012	0.423594	4.60376	4.15e-06	3.73e-05	Chr2	18067172	18067802	+	protein_coding_gene	ATTI1, TI1	trypsin inhibitor protein 1
AT4G04020	6381.38	1.9501	0.164209	11.8757	1.58e-32	2.61e-30	Chr4	1932144	1933950	+	protein_coding_gene	FIB	fibrillin
AT5G65430	9262.38	1.94952	0.199785	9.75809	1.7e-22	1.07e-20	Chr5	26148201	26150476	-	protein_coding_gene	GRF8, 14-3-3KAPPA, GF14 KAPPA	general regulatory factor 8
AT3G57785	2096.02	1.94856	0.248138	7.85271	4.07e-15	1.21e-13	Chr3	21404574	21405217	-	protein_coding_gene		unknown protein; BEST Arabidopsis thaliana protein match is: unknown protein (TAIR:AT2G42310.1); Has 121 Blast hits to 121 proteins in 51 species: Archae - 0; Bacteria - 0; Metazoa - 4; Fungi - 48; Plants - 67; Viruses - 0; Other Eukaryotes - 2 (source: NCBI BLink).
AT1G19380	100.218	1.94798	0.402918	4.83468	1.33e-06	1.33e-05	Chr1	6698058	6698824	+	protein_coding_gene		Protein of unknown function (DUF1195)
AT5G11740	22132.5	1.94684	0.217258	8.96098	3.22e-19	1.46e-17	Chr5	3784251	3784792	+	protein_coding_gene	AGP15, ATAGP15	arabinogalactan protein 15
AT2G45180	149630	1.94634	0.207833	9.36491	7.61e-21	3.87e-19	Chr2	18626320	18626997	+	protein_coding_gene		Bifunctional inhibitor/lipid-transfer protein/seed storage 2S albumin superfamily protein
AT5G15320	3131.67	1.94451	0.213783	9.09571	9.4e-20	4.45e-18	Chr5	4977535	4978894	+	protein_coding_gene		unknown protein; FUNCTIONS IN: molecular_function unknown; INVOLVED IN: biological_process unknown; LOCATED IN: endomembrane system; EXPRESSED IN: 23 plant structures; EXPRESSED DURING: 15 growth stages; BEST Arabidopsis thaliana protein match is: unknown protein (TAIR:AT3G01130.1); Has 64 Blast hits to 64 proteins in 11 species: Archae - 0; Bacteria - 0; Metazoa - 0; Fungi - 0; Plants - 64; Viru…
AT2G19730	9562.92	1.94302	0.199539	9.73752	2.09e-22	1.29e-20	Chr2	8511507	8513221	+	protein_coding_gene		Ribosomal L28e protein family
AT5G48540	349.836	1.94273	0.352684	5.50843	3.62e-08	4.66e-07	Chr5	19668964	19669920	-	protein_coding_gene		receptor-like protein kinase-related family protein
AT4G21740	373.685	1.94196	0.253326	7.66585	1.78e-14	5e-13	Chr4	11545926	11546434	+	protein_coding_gene		unknown protein; BEST Arabidopsis thaliana protein match is: unknown protein (TAIR:AT1G30515.1); Has 20 Blast hits to 20 proteins in 4 species: Archae - 0; Bacteria - 0; Metazoa - 0; Fungi - 0; Plants - 20; Viruses - 0; Other Eukaryotes - 0 (source: NCBI BLink).
AT4G21105	4602.61	1.94054	0.177052	10.9603	5.93e-28	6.41e-26	Chr4	11265651	11267049	+	protein_coding_gene		cytochrome-c oxidases;electron carriers
AT2G41420	3824.97	1.9405	0.206014	9.41928	4.54e-21	2.38e-19	Chr2	17266477	17268024	-	protein_coding_gene		proline-rich family protein
AT1G21050	734.886	1.94004	0.196218	9.88715	4.73e-23	3.15e-21	Chr1	7366775	7367678	+	protein_coding_gene		Protein of unknown function, DUF617
AT1G79520	272.921	1.93913	0.380306	5.09888	3.42e-07	3.75e-06	Chr1	29912251	29914615	-	protein_coding_gene		Cation efflux family protein
AT1G01180	1519.99	1.93874	0.199202	9.73256	2.19e-22	1.34e-20	Chr1	75583	76758	+	protein_coding_gene		S-adenosyl-L-methionine-dependent methyltransferases superfamily protein
AT1G69410	2611.84	1.9385	0.178492	10.8604	1.78e-27	1.81e-25	Chr1	26089202	26090386	+	protein_coding_gene	ATELF5A-3, ELF5A-3	eukaryotic elongation factor 5A-3
AT1G15250	845.621	1.93798	0.283407	6.83814	8.02e-12	1.71e-10	Chr1	5248664	5249474	-	protein_coding_gene		Zinc-binding ribosomal protein family protein
AT5G17780	105.724	1.93763	0.424733	4.562	5.07e-06	4.48e-05	Chr5	5867283	5869050	-	protein_coding_gene		alpha/beta-Hydrolases superfamily protein
AT2G32540	599.179	1.93757	0.296241	6.54051	6.13e-11	1.18e-09	Chr2	13814686	13818289	+	protein_coding_gene	ATCSLB04, CSLB04, ATCSLB4	cellulose synthase-like B4
AT1G65520	1222.18	1.93598	0.229047	8.45232	2.86e-17	1.05e-15	Chr1	24361032	24361993	-	protein_coding_gene	ATECI1, ECI1, ECHIC, PEC11	delta(3), delta(2)-enoyl CoA isomerase 1
AT3G14060	383.932	1.9359	0.268034	7.2226	5.1e-13	1.22e-11	Chr3	4657046	4657601	-	protein_coding_gene		unknown protein; BEST Arabidopsis thaliana protein match is: unknown protein (TAIR:AT1G54120.1); Has 30 Blast hits to 30 proteins in 8 species: Archae - 0; Bacteria - 0; Metazoa - 0; Fungi - 0; Plants - 30; Viruses - 0; Other Eukaryotes - 0 (source: NCBI BLink).
AT5G20120	555.188	1.93572	0.289981	6.67534	2.47e-11	4.98e-10	Chr5	6795366	6797172	+	protein_coding_gene		unknown protein; Has 54 Blast hits to 54 proteins in 26 species: Archae - 0; Bacteria - 0; Metazoa - 18; Fungi - 0; Plants - 18; Viruses - 0; Other Eukaryotes - 18 (source: NCBI BLink).
AT2G36830	31198.1	1.93514	0.233988	8.27025	1.34e-16	4.59e-15	Chr2	15445425	15446574	+	protein_coding_gene	GAMMA-TIP, TIP1;1, GAMMA-TIP1	gamma tonoplast intrinsic protein
AT3G13110	6070.88	1.93439	0.198848	9.72801	2.29e-22	1.4e-20	Chr3	4214617	4216302	-	protein_coding_gene	ATSERAT2;2, SAT-1, SAT-A, SAT3, SAT-M, SERAT2;2	serine acetyltransferase 2;2
AT2G25680	236.25	1.93199	0.267487	7.22275	5.09e-13	1.22e-11	Chr2	10933061	10934551	-	protein_coding_gene	MOT1	molybdate transporter 1
AT3G43430	253.599	1.92786	0.299208	6.44322	1.17e-10	2.17e-09	Chr3	15354535	15355304	-	protein_coding_gene		RING/U-box superfamily protein
AT1G07450	73.6581	1.92758	0.476324	4.04678	5.19e-05	0.000372727	Chr1	2287926	2289336	-	protein_coding_gene		NAD(P)-binding Rossmann-fold superfamily protein
AT4G20362	48.9629	1.92684	0.534415	3.6055	0.000311548	0.00183643	Chr4	10991615	10992159	-	other_RNA
AT3G06680	1776.95	1.926	0.197502	9.75179	1.81e-22	1.14e-20	Chr3	2114151	2114948	-	protein_coding_gene		Ribosomal L29e protein family
AT4G27030	2082.28	1.92375	0.20255	9.49766	2.15e-21	1.15e-19	Chr4	13571921	13573070	+	protein_coding_gene	FAD4, FADA	fatty acid desaturase A
AT1G01720	1539.38	1.92344	0.237636	8.09403	5.77e-16	1.88e-14	Chr1	268330	269819	+	protein_coding_gene	ATAF1, ANAC002	NAC (No Apical Meristem) domain transcriptional regulator superfamily protein
AT5G19510	20340.2	1.92332	0.20383	9.43589	3.88e-21	2.04e-19	Chr5	6581658	6583248	-	protein_coding_gene		Translation elongation factor EF1B/ribosomal protein S6 family protein
AT5G43170	136.142	1.92282	0.405462	4.74229	2.11e-06	2.03e-05	Chr5	17330945	17331646	-	protein_coding_gene	AZF3, ZF3	zinc-finger protein 3
AT1G18080	22451.3	1.92195	0.199756	9.62147	6.49e-22	3.74e-20	Chr1	6222201	6224151	+	protein_coding_gene	ATARCA, RACK1A_AT, RACK1A	Transducin/WD40 repeat-like superfamily protein
AT3G52105	440.717	1.92102	0.304281	6.31331	2.73e-10	4.71e-09	Chr3	19323332	19323827	+	protein_coding_gene		unknown protein; FUNCTIONS IN: molecular_function unknown; INVOLVED IN: biological_process unknown; LOCATED IN: endomembrane system; Has 35333 Blast hits to 34131 proteins in 2444 species: Archae - 798; Bacteria - 22429; Metazoa - 974; Fungi - 991; Plants - 531; Viruses - 0; Other Eukaryotes - 9610 (source: NCBI BLink).
AT1G78380	46029	1.91937	0.160279	11.9752	4.79e-33	8.58e-31	Chr1	29486413	29487906	-	protein_coding_gene	ATGSTU19, GST8, GSTU19	glutathione S-transferase TAU 19
AT3G02832	49.789	1.919	0.523758	3.6639	0.000248404	0.0015072	Chr3	616380	617322	+	other_RNA
AT1G52300	16172.8	1.91701	0.185092	10.3571	3.89e-25	3.28e-23	Chr1	19474898	19476234	-	protein_coding_gene		Zinc-binding ribosomal protein family protein
AT2G03505	42.8937	1.91506	0.561454	3.4109	0.00064749	0.00348839	Chr2	1064236	1065372	+	protein_coding_gene		Carbohydrate-binding X8 domain superfamily protein
AT3G43110	91.2839	1.91394	0.419885	4.55824	5.16e-06	4.56e-05	Chr3	15091611	15092467	-	protein_coding_gene		unknown protein; FUNCTIONS IN: molecular_function unknown; INVOLVED IN: biological_process unknown; LOCATED IN: endomembrane system; EXPRESSED IN: petal, flower; EXPRESSED DURING: 4 anthesis, petal differentiation and expansion stage; BEST Arabidopsis thaliana protein match is: unknown protein (TAIR:AT5G20790.1); Has 30 Blast hits to 30 proteins in 10 species: Archae - 0; Bacteria - 0; Metazoa - …
AT3G13672	74.0029	1.9108	0.483867	3.94901	7.85e-05	0.000539989	Chr3	4472562	4474378	-	protein_coding_gene		TRAF-like superfamily protein
AT2G47370	164.767	1.90902	0.363179	5.2564	1.47e-07	1.72e-06	Chr2	19438951	19440345	-	protein_coding_gene		Calcium-dependent phosphotriesterase superfamily protein
AT1G26770	1313.08	1.90894	0.234108	8.1541	3.52e-16	1.16e-14	Chr1	9259605	9261313	+	protein_coding_gene	ATEXPA10, AT-EXP10, ATEXP10, ATHEXP ALPHA 1.1, EXP10, EXPA10	expansin A10
AT3G09500	17035.7	1.90735	0.186351	10.2353	1.38e-24	1.08e-22	Chr3	2916952	2918108	+	protein_coding_gene		Ribosomal L29 family protein
AT1G55960	1094.69	1.9072	0.229447	8.31216	9.4e-17	3.28e-15	Chr1	20927643	20930017	-	protein_coding_gene		Polyketide cyclase/dehydrase and lipid transport superfamily protein
AT1G67940	740.41	1.90685	0.199222	9.57148	1.05e-21	5.94e-20	Chr1	25477670	25478803	+	protein_coding_gene	ATNAP3, AtSTAR1, NAP3	non-intrinsic ABC protein 3
AT1G24530	1070.64	1.90609	0.28584	6.66838	2.59e-11	5.21e-10	Chr1	8693227	8694705	+	protein_coding_gene		Transducin/WD40 repeat-like superfamily protein
AT1G62980	257.583	1.90606	0.260702	7.31125	2.65e-13	6.58e-12	Chr1	23331676	23333110	+	protein_coding_gene	ATEXPA18, EXP18, ATEXP18, ATHEXP ALPHA 1.25, EXPA18	expansin A18
AT5G02220	42.2089	1.90362	0.562476	3.38435	0.000713471	0.0038044	Chr5	441707	442146	-	protein_coding_gene		unknown protein; Has 30201 Blast hits to 17322 proteins in 780 species: Archae - 12; Bacteria - 1396; Metazoa - 17338; Fungi - 3422; Plants - 5037; Viruses - 0; Other Eukaryotes - 2996 (source: NCBI BLink).
AT2G36530	32293.9	1.90269	0.168137	11.3163	1.09e-29	1.42e-27	Chr2	15320756	15323869	-	protein_coding_gene	LOS2, ENO2	Enolase
AT1G22270	1897.03	1.90068	0.216664	8.77248	1.75e-18	7.26e-17	Chr1	7865481	7866139	+	protein_coding_gene		Trm112p-like protein
AT3G42806.1	565.03	1.89485	0.245116	7.73041	1.07e-14	3.08e-13	Chr3	14914008	14918667	+	Parent=AT3G42806
AT3G04000	216.185	1.8944	0.351397	5.39104	7.01e-08	8.58e-07	Chr3	1035500	1036672	+	protein_coding_gene		NAD(P)-binding Rossmann-fold superfamily protein
AT3G05560	8053.45	1.89351	0.186353	10.1609	2.96e-24	2.21e-22	Chr3	1614178	1615506	+	protein_coding_gene		Ribosomal L22e protein family
AT3G44100	2775.3	1.89324	0.185213	10.2219	1.58e-24	1.22e-22	Chr3	15866039	15867310	-	protein_coding_gene		MD-2-related lipid recognition domain-containing protein
AT2G07663	38.1296	1.89188	0.582676	3.24687	0.0011668	0.0058195	Chr2	3403717	3404046	-	pseudogene
AT1G31580	28935.7	1.89055	0.18524	10.2059	1.87e-24	1.42e-22	Chr1	11311169	11311989	+	protein_coding_gene	ECS1, CXC750	ECS1
AT5G06530	271.187	1.88694	0.302555	6.2367	4.47e-10	7.49e-09	Chr5	1989747	1994912	-	protein_coding_gene		ABC-2 type transporter family protein
AT5G20090	2236.38	1.88656	0.178683	10.5582	4.66e-26	4.27e-24	Chr5	6787002	6788654	-	protein_coding_gene		Uncharacterised protein family (UPF0041)
AT1G56170	355.289	1.88653	0.273356	6.90136	5.15e-12	1.12e-10	Chr1	21024764	21025883	+	protein_coding_gene	HAP5B, ATHAP5B, NF-YC2	nuclear factor Y, subunit C2
AT4G30996	1203.31	1.8864	0.23138	8.15282	3.56e-16	1.17e-14	Chr4	15101295	15102684	+	protein_coding_gene		Protein of unknown function (DUF1068)
AT1G08770	1225.44	1.88531	0.239327	7.87757	3.34e-15	1e-13	Chr1	2808883	2809747	+	protein_coding_gene	PRA1.E	prenylated RAB acceptor 1.E
AT1G29070	11752.7	1.88467	0.186924	10.0825	6.6e-24	4.78e-22	Chr1	10149791	10151360	+	protein_coding_gene		Ribosomal protein L34
AT2G47115	895.184	1.88385	0.382677	4.92282	8.53e-07	8.84e-06	Chr2	19344668	19346921	-	protein_coding_gene		unknown protein; FUNCTIONS IN: molecular_function unknown; INVOLVED IN: biological_process unknown; LOCATED IN: endomembrane system; BEST Arabidopsis thaliana protein match is: unknown protein (TAIR:AT1G10660.1); Has 35333 Blast hits to 34131 proteins in 2444 species: Archae - 798; Bacteria - 22429; Metazoa - 974; Fungi - 991; Plants - 531; Viruses - 0; Other Eukaryotes - 9610 (source: NCBI BLink…
AT2G23150	384.011	1.88359	0.34716	5.42569	5.77e-08	7.19e-07	Chr2	9856192	9858574	-	protein_coding_gene	NRAMP3, ATNRAMP3	natural resistance-associated macrophage protein 3
AT1G01210	395.728	1.88242	0.24371	7.72401	1.13e-14	3.23e-13	Chr1	88898	89745	+	protein_coding_gene		DNA-directed RNA polymerase, subunit M, archaeal
AT5G08030	51.0689	1.88203	0.547089	3.44008	0.00058154	0.0031724	Chr5	2575033	2576783	-	protein_coding_gene		PLC-like phosphodiesterases superfamily protein
AT1G19450	1644.25	1.88183	0.251332	7.48742	7.02e-14	1.85e-12	Chr1	6731434	6734882	-	protein_coding_gene		Major facilitator superfamily protein
AT4G34190	10894.6	1.88135	0.207425	9.07	1.19e-19	5.55e-18	Chr4	16372388	16373626	-	protein_coding_gene	44075	stress enhanced protein 1
AT3G04840	19961.5	1.88053	0.171682	10.9536	6.39e-28	6.87e-26	Chr3	1329665	1331617	+	protein_coding_gene		Ribosomal protein S3Ae
AT5G59690	9235.26	1.8804	0.249046	7.55043	4.34e-14	1.17e-12	Chr5	24051552	24052143	+	protein_coding_gene		Histone superfamily protein
AT4G37830	10291.3	1.87997	0.202244	9.29553	1.46e-20	7.24e-19	Chr4	17787479	17788834	-	protein_coding_gene		cytochrome c oxidase-related
AT2G34480	26051	1.87877	0.197148	9.5297	1.58e-21	8.59e-20	Chr2	14532708	14534239	-	protein_coding_gene		Ribosomal protein L18ae/LX family protein
AT1G62960	1433.19	1.87637	0.229963	8.15945	3.37e-16	1.11e-14	Chr1	23318187	23320316	-	protein_coding_gene	ACS10	ACC synthase 10
AT2G41730	226.816	1.87573	0.529048	3.54547	0.000391912	0.0022437	Chr2	17409463	17409937	+	protein_coding_gene		unknown protein; BEST Arabidopsis thaliana protein match is: unknown protein (TAIR:AT5G24640.1); Has 25 Blast hits to 25 proteins in 5 species: Archae - 0; Bacteria - 0; Metazoa - 0; Fungi - 0; Plants - 25; Viruses - 0; Other Eukaryotes - 0 (source: NCBI BLink).
AT1G57860	2904.95	1.87474	0.167948	11.1626	6.21e-29	7.43e-27	Chr1	21429898	21430865	-	protein_coding_gene		Translation protein SH3-like family protein
AT1G12900	47168.2	1.87422	0.148224	12.6445	1.2e-36	2.81e-34	Chr1	4392450	4394400	-	protein_coding_gene	GAPA-2	glyceraldehyde 3-phosphate dehydrogenase A subunit 2
AT5G62130	434.79	1.87403	0.255522	7.3341	2.23e-13	5.57e-12	Chr5	24950264	24953232	-	protein_coding_gene		Per1-like family protein
AT2G07709	1424.34	1.874	0.241556	7.75803	8.63e-15	2.51e-13	Chr2	3388454	3394516	+	pseudogene
AT5G55570	65.2603	1.87311	0.508549	3.68324	0.000230291	0.00140691	Chr5	22514475	22515458	-	protein_coding_gene		unknown protein; LOCATED IN: chloroplast; Has 35333 Blast hits to 34131 proteins in 2444 species: Archae - 798; Bacteria - 22429; Metazoa - 974; Fungi - 991; Plants - 531; Viruses - 0; Other Eukaryotes - 9610 (source: NCBI BLink).
AT4G22380	740.847	1.87267	0.217816	8.59749	8.15e-18	3.2e-16	Chr4	11811750	11813000	-	protein_coding_gene		Ribosomal protein L7Ae/L30e/S12e/Gadd45 family protein
AT4G39200	17196.5	1.87261	0.188425	9.93824	2.84e-23	1.92e-21	Chr4	18257336	18258680	+	protein_coding_gene		Ribosomal protein S25 family protein
AT4G25740	5103.43	1.87244	0.173182	10.812	3.02e-27	3.05e-25	Chr4	13107250	13108827	-	protein_coding_gene		RNA binding Plectin/S10 domain-containing protein
AT5G45775	6021.91	1.87226	0.159876	11.7107	1.12e-31	1.72e-29	Chr5	18565062	18566569	-	protein_coding_gene		Ribosomal L5P family protein
AT3G07720	1050.69	1.87199	0.174336	10.7378	6.76e-27	6.55e-25	Chr3	2465365	2467233	+	protein_coding_gene		Galactose oxidase/kelch repeat superfamily protein
AT4G36130	7181.25	1.87059	0.179579	10.4166	2.08e-25	1.83e-23	Chr4	17097565	17098879	+	protein_coding_gene		Ribosomal protein L2 family
AT1G55330	5585.8	1.86717	0.197119	9.47226	2.74e-21	1.46e-19	Chr1	20648465	20648891	-	protein_coding_gene	AGP21, ATAGP21	arabinogalactan protein 21
AT1G72020	6505.62	1.86681	0.159274	11.7207	9.98e-32	1.55e-29	Chr1	27109291	27110431	-	protein_coding_gene		unknown protein; Has 52 Blast hits to 52 proteins in 18 species: Archae - 0; Bacteria - 0; Metazoa - 0; Fungi - 0; Plants - 52; Viruses - 0; Other Eukaryotes - 0 (source: NCBI BLink).
AT1G64780	4569.71	1.86665	0.187464	9.95738	2.34e-23	1.62e-21	Chr1	24060770	24062630	-	protein_coding_gene	ATAMT1;2, AMT1;2	ammonium transporter 1;2
AT2G44650	4277.43	1.86501	0.196633	9.48473	2.43e-21	1.3e-19	Chr2	18419370	18421110	-	protein_coding_gene	CHL-CPN10, CPN10	chloroplast chaperonin 10
AT1G75580	146.714	1.86481	0.343731	5.4252	5.79e-08	7.2e-07	Chr1	28377461	28378178	+	protein_coding_gene		SAUR-like auxin-responsive protein family
AT2G01850	3451.27	1.86436	0.226721	8.22315	1.98e-16	6.67e-15	Chr2	385199	387344	+	protein_coding_gene	EXGT-A3, XTH27, ATXTH27	endoxyloglucan transferase A3
AT2G29340	805.133	1.86391	0.213419	8.73355	2.47e-18	1.01e-16	Chr2	12597115	12599203	+	protein_coding_gene		NAD-dependent epimerase/dehydratase family protein
AT5G54160	9264.36	1.86347	0.193212	9.64471	5.18e-22	3.02e-20	Chr5	21981996	21984363	+	protein_coding_gene	ATOMT1, OMT1	O-methyltransferase 1
AT1G05785	123.274	1.8615	0.353681	5.26321	1.42e-07	1.66e-06	Chr1	1730249	1732626	+	protein_coding_gene		Got1/Sft2-like vescicle transport protein family
AT2G07675	40.5861	1.86133	0.587688	3.1672	0.00153914	0.00739999	Chr2	3270410	3270787	+	protein_coding_gene		Ribosomal protein S12/S23 family protein
AT3G52605	74.6555	1.85848	0.569935	3.26086	0.00111074	0.00557515	Chr3	19510338	19511335	-	other_RNA
AT4G13900	212.364	1.85664	0.289234	6.41915	1.37e-10	2.51e-09	Chr4	8035714	8041207	+	pseudogene
AT1G70700	498.228	1.85578	0.269423	6.88799	5.66e-12	1.22e-10	Chr1	26654768	26657064	+	protein_coding_gene	JAZ9, TIFY7	TIFY domain/Divergent CCT motif family protein
AT1G16510	152.791	1.85577	0.400749	4.63076	3.64e-06	3.32e-05	Chr1	5644572	5645443	-	protein_coding_gene		SAUR-like auxin-responsive protein family
AT2G32190	79.2128	1.85572	0.585058	3.17186	0.00151467	0.00729986	Chr2	13674498	13675286	+	protein_coding_gene		unknown protein; BEST Arabidopsis thaliana protein match is: unknown protein (TAIR:AT2G32210.1); Has 218 Blast hits to 218 proteins in 24 species: Archae - 0; Bacteria - 0; Metazoa - 0; Fungi - 16; Plants - 202; Viruses - 0; Other Eukaryotes - 0 (source: NCBI BLink).
AT5G20720	15466.4	1.85257	0.157318	11.776	5.19e-32	8.31e-30	Chr5	7014669	7016698	+	protein_coding_gene	CPN20, CPN10, CHCPN10, ATCPN21, CPN21	chaperonin 20
AT3G08940	88221.4	1.85151	0.217716	8.50425	1.83e-17	6.89e-16	Chr3	2717675	2718883	+	protein_coding_gene	LHCB4.2	light harvesting complex photosystem II
AT5G43970	2237.59	1.85134	0.185637	9.97291	2e-23	1.39e-21	Chr5	17692807	17693403	+	protein_coding_gene	TOM22-V, TOM9-2, ATTOM22-V	translocase of outer membrane 22-V
AT5G23460	287.251	1.85124	0.390016	4.74657	2.07e-06	1.99e-05	Chr5	7912769	7913505	+	protein_coding_gene		unknown protein; Has 30201 Blast hits to 17322 proteins in 780 species: Archae - 12; Bacteria - 1396; Metazoa - 17338; Fungi - 3422; Plants - 5037; Viruses - 0; Other Eukaryotes - 2996 (source: NCBI BLink).
AT4G38680	8665.25	1.85044	0.173679	10.6544	1.66e-26	1.57e-24	Chr4	18071884	18073182	-	protein_coding_gene	GRP2, CSDP2, CSP2, ATCSP2	glycine rich protein 2
AT1G44830	47.5604	1.85008	0.52873	3.4991	0.00046683	0.00261153	Chr1	16933792	16934511	+	protein_coding_gene		Integrase-type DNA-binding superfamily protein
AT3G26650	76696.6	1.84984	0.168561	10.9743	5.08e-28	5.58e-26	Chr3	9795071	9797045	+	protein_coding_gene	GAPA, GAPA-1	glyceraldehyde 3-phosphate dehydrogenase A subunit
AT5G47930	6071.14	1.84913	0.18074	10.2309	1.44e-24	1.12e-22	Chr5	19406163	19407400	-	protein_coding_gene		Zinc-binding ribosomal protein family protein
AT1G55805	1240.35	1.84604	0.230111	8.0224	1.04e-15	3.31e-14	Chr1	20858723	20859439	-	protein_coding_gene		BolA-like family protein
AT2G07785	43.8502	1.84575	0.548364	3.36591	0.000762905	0.00403366	Chr2	3348003	3348904	+	protein_coding_gene		NADH dehydrogenase family protein
AT3G09200	30583.3	1.84333	0.169553	10.8717	1.57e-27	1.62e-25	Chr3	2823090	2825114	-	protein_coding_gene		Ribosomal protein L10 family protein
AT3G62870	17799.1	1.84276	0.195664	9.41802	4.6e-21	2.41e-19	Chr3	23242665	23244353	-	protein_coding_gene		Ribosomal protein L7Ae/L30e/S12e/Gadd45 family protein
AT4G29390	4640.17	1.83869	0.173497	10.5979	3.05e-26	2.84e-24	Chr4	14464987	14465983	-	protein_coding_gene		Ribosomal protein S30 family protein
AT2G30550	1180.01	1.83668	0.216258	8.49298	2.01e-17	7.55e-16	Chr2	13014848	13017153	+	protein_coding_gene		alpha/beta-Hydrolases superfamily protein
AT4G38970	139837	1.83603	0.186719	9.83309	8.11e-23	5.27e-21	Chr4	18163496	18165762	-	protein_coding_gene	FBA2	fructose-bisphosphate aldolase 2
AT1G26910	635.77	1.83418	0.2198	8.34477	7.14e-17	2.52e-15	Chr1	9321650	9322965	+	protein_coding_gene	RPL10B	Ribosomal protein L16p/L10e family protein
AT4G38920	11299.2	1.83334	0.187388	9.78361	1.32e-22	8.42e-21	Chr4	18147211	18149267	+	protein_coding_gene	AVA-P3, ATVHA-C3, VHA-C3	vacuolar-type H(+)-ATPase C3
AT3G59880	53.8219	1.83225	0.577921	3.17041	0.00152222	0.00732956	Chr3	22120969	22121700	+	protein_coding_gene		unknown protein; FUNCTIONS IN: molecular_function unknown; INVOLVED IN: biological_process unknown; LOCATED IN: plasma membrane; BEST Arabidopsis thaliana protein match is: unknown protein (TAIR:AT2G44010.1); Has 20 Blast hits to 20 proteins in 7 species: Archae - 0; Bacteria - 0; Metazoa - 0; Fungi - 0; Plants - 20; Viruses - 0; Other Eukaryotes - 0 (source: NCBI BLink).
AT1G22500	2529.38	1.83209	0.206613	8.86728	7.5e-19	3.24e-17	Chr1	7949476	7950900	+	protein_coding_gene		RING/U-box superfamily protein
AT1G79550	10776.8	1.8312	0.148389	12.3406	5.48e-35	1.12e-32	Chr1	29924023	29926582	-	protein_coding_gene	PGK	phosphoglycerate kinase
AT5G14180	126.472	1.82932	0.388061	4.714	2.43e-06	2.31e-05	Chr5	4571337	4574462	-	protein_coding_gene	MPL1	Myzus persicae-induced lipase 1
AT4G21120	46.7031	1.82802	0.557004	3.28188	0.00103118	0.00522012	Chr4	11270045	11273973	+	protein_coding_gene	AAT1, CAT1	amino acid transporter 1
AT4G14746	412.028	1.82802	0.242117	7.55013	4.35e-14	1.17e-12	Chr4	8462614	8464326	-	protein_coding_gene		CONTAINS InterPro DOMAIN/s: EGF-like (InterPro:IPR006210); Has 259 Blast hits to 234 proteins in 55 species: Archae - 0; Bacteria - 0; Metazoa - 184; Fungi - 0; Plants - 69; Viruses - 0; Other Eukaryotes - 6 (source: NCBI BLink).
AT1G19670	3197.77	1.82707	0.182316	10.0214	1.23e-23	8.68e-22	Chr1	6803611	6805044	-	protein_coding_gene	ATCLH1, CORI1, ATHCOR1, CLH1	chlorophyllase 1
AT4G01870	2877.34	1.8253	0.262524	6.95287	3.58e-12	7.99e-11	Chr4	808376	810446	-	protein_coding_gene		tolB protein-related
AT2G04390	4510.41	1.82466	0.194763	9.36861	7.35e-21	3.75e-19	Chr2	1527016	1528493	+	protein_coding_gene		Ribosomal S17 family protein
AT1G04250	2075.49	1.82395	0.310249	5.879	4.13e-09	6.08e-08	Chr1	1136258	1138613	+	protein_coding_gene	AXR3, IAA17	AUX/IAA transcriptional regulator family protein
AT4G14548	96.5266	1.82291	0.426542	4.27369	1.92e-05	0.000151148	Chr4	8347010	8347764	+	other_RNA
AT1G06160	130.149	1.82279	0.407964	4.46802	7.89e-06	6.75e-05	Chr1	1883004	1883934	+	protein_coding_gene	ORA59	octadecanoid-responsive Arabidopsis AP2/ERF 59
AT3G63420	366.137	1.81626	0.228139	7.9612	1.7e-15	5.3e-14	Chr3	23417272	23418698	+	protein_coding_gene	AGG1, ATAGG1, GG1	Ggamma-subunit 1
AT5G11160	281.209	1.81494	0.271419	6.68684	2.28e-11	4.62e-10	Chr5	3550520	3552207	+	protein_coding_gene	APT5	adenine phosphoribosyltransferase 5
AT2G24090	13926.3	1.81478	0.173613	10.453	1.42e-25	1.26e-23	Chr2	10241964	10243614	+	protein_coding_gene		Ribosomal protein L35
AT1G70490	7460.25	1.81459	0.187741	9.66537	4.23e-22	2.5e-20	Chr1	26563924	26565810	-	protein_coding_gene	ATARFA1D, ARFA1D	Ras-related small GTP-binding family protein
AT1G75335	227.192	1.81454	0.307777	5.89564	3.73e-09	5.53e-08	Chr1	28268541	28269002	+	protein_coding_gene		unknown protein; FUNCTIONS IN: molecular_function unknown; INVOLVED IN: biological_process unknown; LOCATED IN: cellular_component unknown; BEST Arabidopsis thaliana protein match is: unknown protein (TAIR:AT5G60030.1); Has 30201 Blast hits to 17322 proteins in 780 species: Archae - 12; Bacteria - 1396; Metazoa - 17338; Fungi - 3422; Plants - 5037; Viruses - 0; Other Eukaryotes - 2996 (source: NC…
AT4G02270	363.208	1.81248	0.284701	6.36625	1.94e-10	3.46e-09	Chr4	992175	993038	-	protein_coding_gene	RHS13	root hair specific 13
AT2G23620	120.718	1.81186	0.383757	4.72138	2.34e-06	2.23e-05	Chr2	10047379	10049291	-	protein_coding_gene	ATMES1, MES1	methyl esterase 1
AT3G47430	1337.1	1.81103	0.185735	9.75062	1.83e-22	1.15e-20	Chr3	17480603	17481792	+	protein_coding_gene	PEX11B	peroxin 11B
AT1G33120	14678	1.81102	0.188337	9.61584	6.85e-22	3.93e-20	Chr1	12010901	12012524	+	protein_coding_gene		Ribosomal protein L6 family
AT3G28100	152.831	1.81074	0.333792	5.42477	5.8e-08	7.21e-07	Chr3	10456099	10460965	+	protein_coding_gene		nodulin MtN21 /EamA-like transporter family protein
AT1G33140	16779.4	1.81067	0.189495	9.55526	1.23e-21	6.84e-20	Chr1	12023275	12024783	+	protein_coding_gene	PGY2	Ribosomal protein L6 family
AT5G51720	2170.89	1.80977	0.179229	10.0975	5.66e-24	4.13e-22	Chr5	21009592	21010345	+	protein_coding_gene		2 iron, 2 sulfur cluster binding
AT2G37060	367.955	1.80841	0.266089	6.79625	1.07e-11	2.24e-10	Chr2	15576024	15577877	+	protein_coding_gene	NF-YB8	nuclear factor Y, subunit B8
AT1G32460	1276.43	1.80634	0.228436	7.90743	2.63e-15	8.02e-14	Chr1	11738118	11739326	+	protein_coding_gene		unknown protein; Has 19 Blast hits to 19 proteins in 8 species: Archae - 0; Bacteria - 0; Metazoa - 0; Fungi - 0; Plants - 19; Viruses - 0; Other Eukaryotes - 0 (source: NCBI BLink).
AT1G56320	130.633	1.8063	0.514609	3.51004	0.000448047	0.00251835	Chr1	21085548	21086494	-	protein_coding_gene		BEST Arabidopsis thaliana protein match is: Glycine-rich protein family (TAIR:AT5G49350.2); Has 60 Blast hits to 60 proteins in 12 species: Archae - 0; Bacteria - 0; Metazoa - 0; Fungi - 0; Plants - 60; Viruses - 0; Other Eukaryotes - 0 (source: NCBI BLink).
AT2G36870	3392.42	1.80539	0.284024	6.35648	2.06e-10	3.65e-09	Chr2	15472645	15474681	-	protein_coding_gene	XTH32	xyloglucan endotransglucosylase/hydrolase 32
AT4G17390	13255.7	1.80486	0.164808	10.9512	6.55e-28	7.01e-26	Chr4	9714092	9715612	-	protein_coding_gene		Ribosomal protein L23/L15e family protein
AT1G71740	158.15	1.80459	0.382406	4.71904	2.37e-06	2.25e-05	Chr1	26987245	26987637	+	protein_coding_gene		unknown protein; Has 82 Blast hits to 82 proteins in 12 species: Archae - 0; Bacteria - 0; Metazoa - 0; Fungi - 0; Plants - 82; Viruses - 0; Other Eukaryotes - 0 (source: NCBI BLink).
AT5G59613	4191.33	1.80392	0.18386	9.81135	1.01e-22	6.43e-21	Chr5	24015394	24016610	-	protein_coding_gene		unknown protein; BEST Arabidopsis thaliana protein match is: unknown protein (TAIR:AT3G46430.1); Has 30201 Blast hits to 17322 proteins in 780 species: Archae - 12; Bacteria - 1396; Metazoa - 17338; Fungi - 3422; Plants - 5037; Viruses - 0; Other Eukaryotes - 2996 (source: NCBI BLink).
AT4G14010	2038.66	1.80157	0.27531	6.54379	6e-11	1.16e-09	Chr4	8092833	8093382	-	protein_coding_gene	RALFL32	ralf-like 32
AT1G05250	377.14	1.80106	0.260441	6.91544	4.66e-12	1.02e-10	Chr1	1525601	1527234	-	protein_coding_gene		Peroxidase superfamily protein
AT2G34340	127.94	1.80096	0.413661	4.35372	1.34e-05	0.000109342	Chr2	14488786	14489602	-	protein_coding_gene		Protein of unknown function, DUF584
AT1G65450	175.177	1.80056	0.337091	5.34145	9.22e-08	1.11e-06	Chr1	24315814	24319064	+	protein_coding_gene		HXXXD-type acyl-transferase family protein
AT3G17130	104.47	1.8002	0.43055	4.18116	2.9e-05	0.000218411	Chr3	5844495	5845046	-	protein_coding_gene		Plant invertase/pectin methylesterase inhibitor superfamily protein
AT5G62575	408.938	1.79735	0.318465	5.6438	1.66e-08	2.24e-07	Chr5	25117488	25118892	+	protein_coding_gene		unknown protein; FUNCTIONS IN: molecular_function unknown; INVOLVED IN: biological_process unknown; EXPRESSED IN: 25 plant structures; EXPRESSED DURING: 15 growth stages; BEST Arabidopsis thaliana protein match is: unknown protein (TAIR:AT3G47833.1); Has 35333 Blast hits to 34131 proteins in 2444 species: Archae - 798; Bacteria - 22429; Metazoa - 974; Fungi - 991; Plants - 531; Viruses - 0; Other…
AT5G07960	1272.79	1.79635	0.275267	6.52585	6.76e-11	1.29e-09	Chr5	2542246	2543459	+	protein_coding_gene		unknown protein; CONTAINS InterPro DOMAIN/s: Uncharacterised protein family UPF0139 (InterPro:IPR005351); Has 193 Blast hits to 193 proteins in 75 species: Archae - 0; Bacteria - 0; Metazoa - 130; Fungi - 0; Plants - 52; Viruses - 0; Other Eukaryotes - 11 (source: NCBI BLink).
AT2G13360	89272.8	1.79555	0.197557	9.08875	1e-19	4.72e-18	Chr2	5539240	5541358	-	protein_coding_gene	AGT, AGT1, SGAT	alanine:glyoxylate aminotransferase
AT3G09860	5462.1	1.79204	0.237264	7.55291	4.26e-14	1.15e-12	Chr3	3026055	3027234	+	protein_coding_gene		unknown protein; Has 34 Blast hits to 34 proteins in 12 species: Archae - 0; Bacteria - 0; Metazoa - 0; Fungi - 0; Plants - 34; Viruses - 0; Other Eukaryotes - 0 (source: NCBI BLink).
AT2G37760	605.069	1.79128	0.26013	6.8861	5.73e-12	1.24e-10	Chr2	15831854	15833920	+	protein_coding_gene	AKR4C8, ALDO-KETO REDUCTASE FAMILY 4 MEMBER C8	NAD(P)-linked oxidoreductase superfamily protein
AT4G19820	66.2352	1.79078	0.463801	3.8611	0.000112878	0.000745876	Chr4	10767436	10768614	-	protein_coding_gene		Glycosyl hydrolase family protein with chitinase insertion domain
AT1G06570	851.593	1.79075	0.188322	9.50897	1.93e-21	1.04e-19	Chr1	2011885	2013545	-	protein_coding_gene	PDS1, HPD	phytoene desaturation 1
AT4G16490	5934.05	1.78416	0.216178	8.25319	1.54e-16	5.26e-15	Chr4	9293543	9295625	-	protein_coding_gene		ARM repeat superfamily protein
AT2G38230	10337.9	1.78285	0.173886	10.253	1.15e-24	9.19e-23	Chr2	16011456	16012508	+	protein_coding_gene	ATPDX1.1, PDX1.1	pyridoxine biosynthesis 1.1
AT5G52190	2202.82	1.78121	0.233756	7.61998	2.54e-14	7.05e-13	Chr5	21201730	21202543	-	protein_coding_gene		Sugar isomerase (SIS) family protein
AT4G21480	60.9205	1.78085	0.501818	3.5488	0.000386996	0.00222061	Chr4	11433303	11435284	-	protein_coding_gene	STP12	sugar transporter protein 12
AT5G14330	1039.42	1.78054	0.256014	6.95486	3.53e-12	7.89e-11	Chr5	4619797	4620551	-	protein_coding_gene		unknown protein; Has 8 Blast hits to 8 proteins in 2 species: Archae - 0; Bacteria - 0; Metazoa - 0; Fungi - 0; Plants - 8; Viruses - 0; Other Eukaryotes - 0 (source: NCBI BLink).
AT2G20940	435.379	1.77993	0.312561	5.69468	1.24e-08	1.7e-07	Chr2	9002032	9002701	-	protein_coding_gene		Protein of unknown function (DUF1279)
AT1G09590	6210.76	1.77979	0.236118	7.53772	4.78e-14	1.28e-12	Chr1	3106502	3107772	+	protein_coding_gene		Translation protein SH3-like family protein
AT3G54560	1664.27	1.7789	0.271323	6.5564	5.51e-11	1.07e-09	Chr3	20196266	20197650	+	protein_coding_gene	HTA11	histone H2A 11
AT3G51860	245.208	1.7782	0.278224	6.39125	1.65e-10	2.97e-09	Chr3	19239427	19242913	+	protein_coding_gene	CAX3, ATHCX1, CAX1-LIKE, ATCAX3	cation exchanger 3
AT5G66740	86.4128	1.77773	0.580103	3.0645	0.00218031	0.00997722	Chr5	26647114	26648558	+	protein_coding_gene		Protein of unknown function (DUF620)
AT2G40510	5182.22	1.77756	0.170048	10.4533	1.41e-25	1.26e-23	Chr2	16918433	16919888	+	protein_coding_gene		Ribosomal protein S26e family protein
AT1G10030	455.374	1.77566	0.267724	6.63241	3.3e-11	6.61e-10	Chr1	3273825	3275837	+	protein_coding_gene	ERG28	homolog of yeast ergosterol28
AT1G09690	13290.2	1.77545	0.181709	9.77088	1.5e-22	9.46e-21	Chr1	3136188	3137475	-	protein_coding_gene		Translation protein SH3-like family protein
AT4G21810	2145.79	1.77367	0.213658	8.30143	1.03e-16	3.57e-15	Chr4	11575096	11577195	-	protein_coding_gene	DER2.1	DERLIN-2.1
AT1G27695	183.079	1.77363	0.3981	4.45523	8.38e-06	7.14e-05	Chr1	9639024	9640151	+	protein_coding_gene		glycine-rich protein
AT1G44446	2599.66	1.77331	0.19367	9.15635	5.37e-20	2.58e-18	Chr1	16848359	16851224	-	protein_coding_gene	CH1, ATCAO, CAO	Pheophorbide a oxygenase family protein with Rieske [2Fe-2S] domain
AT1G24170	3113.97	1.77222	0.190346	9.31048	1.27e-20	6.35e-19	Chr1	8557216	8558832	-	protein_coding_gene	GATL8, LGT9	Nucleotide-diphospho-sugar transferases superfamily protein
AT1G12440	4726.11	1.77062	0.182185	9.71883	2.51e-22	1.52e-20	Chr1	4241592	4243008	-	protein_coding_gene		A20/AN1-like zinc finger family protein
AT3G23810	20312.5	1.77026	0.142772	12.3992	2.64e-35	5.62e-33	Chr3	8587664	8589713	-	protein_coding_gene	SAHH2, ATSAHH2	S-adenosyl-l-homocysteine (SAH) hydrolase 2
AT2G46735	466.966	1.76854	0.220955	8.00409	1.2e-15	3.8e-14	Chr2	19204185	19205112	+	protein_coding_gene		unknown protein; Has 14 Blast hits to 14 proteins in 8 species: Archae - 0; Bacteria - 0; Metazoa - 0; Fungi - 0; Plants - 14; Viruses - 0; Other Eukaryotes - 0 (source: NCBI BLink).
AT3G50685	6264	1.76771	0.229682	7.69635	1.4e-14	3.98e-13	Chr3	18834155	18834834	-	protein_coding_gene		unknown protein; Has 52 Blast hits to 46 proteins in 20 species: Archae - 0; Bacteria - 0; Metazoa - 0; Fungi - 0; Plants - 45; Viruses - 0; Other Eukaryotes - 7 (source: NCBI BLink).
AT1G26100	202.883	1.76703	0.372141	4.74827	2.05e-06	1.98e-05	Chr1	9022542	9024081	-	protein_coding_gene		Cytochrome b561/ferric reductase transmembrane protein family
AT4G35100	25185.8	1.76563	0.169149	10.4383	1.66e-25	1.46e-23	Chr4	16708552	16710289	+	protein_coding_gene	PIP3, PIP3A, PIP2;7, SIMIP	plasma membrane intrinsic protein 3
AT5G17600	737.542	1.76341	0.195843	9.00418	2.17e-19	9.95e-18	Chr5	5799905	5801244	-	protein_coding_gene		RING/U-box superfamily protein
AT3G56800	8387.5	1.76325	0.158353	11.1349	8.48e-29	9.98e-27	Chr3	21034537	21036077	-	protein_coding_gene	CAM3, acam-3	calmodulin 3
AT1G34640	279.725	1.7623	0.301388	5.8473	5e-09	7.28e-08	Chr1	12687552	12688543	-	protein_coding_gene		peptidases
AT5G67510	3652.37	1.76012	0.163162	10.7875	3.94e-27	3.92e-25	Chr5	26937813	26938451	-	protein_coding_gene		Translation protein SH3-like family protein
AT3G61640	916.035	1.75955	0.305977	5.75059	8.89e-09	1.26e-07	Chr3	22810041	22810747	-	protein_coding_gene	AGP20, AtAGP20	arabinogalactan protein 20
AT1G56045	3593.37	1.75946	0.171795	10.2416	1.29e-24	1.02e-22	Chr1	20962624	20963464	+	protein_coding_gene		Ribosomal protein L41 family
AT4G19420	732.379	1.75489	0.28477	6.16249	7.16e-10	1.17e-08	Chr4	10587166	10590588	-	protein_coding_gene		Pectinacetylesterase family protein
AT2G38210	1656.41	1.75473	0.193563	9.0654	1.24e-19	5.77e-18	Chr2	16007012	16007690	+	protein_coding_gene	PDX1L4	putative PDX1-like protein 4
AT2G05220	7121.55	1.75298	0.18558	9.44596	3.52e-21	1.87e-19	Chr2	1894559	1896036	-	protein_coding_gene		Ribosomal S17 family protein
AT2G43460	5201.77	1.75078	0.181666	9.63735	5.56e-22	3.23e-20	Chr2	18046004	18047401	-	protein_coding_gene		Ribosomal L38e protein family
AT5G19850	424.491	1.7503	0.225023	7.77832	7.35e-15	2.14e-13	Chr5	6709734	6711673	-	protein_coding_gene		alpha/beta-Hydrolases superfamily protein
AT4G38495	376.006	1.74877	0.246882	7.08343	1.41e-12	3.26e-11	Chr4	18007357	18008071	-	protein_coding_gene		CONTAINS InterPro DOMAIN/s: YL1 nuclear, C-terminal (InterPro:IPR013272); Has 279 Blast hits to 279 proteins in 147 species: Archae - 0; Bacteria - 0; Metazoa - 94; Fungi - 133; Plants - 35; Viruses - 0; Other Eukaryotes - 17 (source: NCBI BLink).
AT5G14070	48.1358	1.7484	0.542401	3.22346	0.00126653	0.00625387	Chr5	4541836	4542514	+	protein_coding_gene	ROXY2	Thioredoxin superfamily protein
AT4G16695	863.044	1.74779	0.235488	7.42196	1.15e-13	2.97e-12	Chr4	9394183	9395517	+	protein_coding_gene		unknown protein; FUNCTIONS IN: molecular_function unknown; INVOLVED IN: biological_process unknown; LOCATED IN: endomembrane system; Has 35333 Blast hits to 34131 proteins in 2444 species: Archae - 798; Bacteria - 22429; Metazoa - 974; Fungi - 991; Plants - 531; Viruses - 0; Other Eukaryotes - 9610 (source: NCBI BLink).
AT3G56910	18753.9	1.74628	0.169371	10.3104	6.33e-25	5.14e-23	Chr3	21069411	21070356	-	protein_coding_gene	PSRP5	plastid-specific 50S ribosomal protein 5
AT1G26945	571.943	1.74385	0.285315	6.11202	9.84e-10	1.58e-08	Chr1	9351454	9352761	+	protein_coding_gene	KDR	basic helix-loop-helix (bHLH) DNA-binding superfamily protein
AT5G11280	1533.46	1.74342	0.222103	7.84957	4.17e-15	1.24e-13	Chr5	3597247	3598521	+	protein_coding_gene		unknown protein; BEST Arabidopsis thaliana protein match is: unknown protein (TAIR:AT1G80200.1); Has 30201 Blast hits to 17322 proteins in 780 species: Archae - 12; Bacteria - 1396; Metazoa - 17338; Fungi - 3422; Plants - 5037; Viruses - 0; Other Eukaryotes - 2996 (source: NCBI BLink).
AT4G00100	8773.4	1.74315	0.173286	10.0594	8.35e-24	6.01e-22	Chr4	37084	38312	+	protein_coding_gene	ATRPS13A, RPS13, PFL2, RPS13A	ribosomal protein S13A
AT3G53870	14151.4	1.74298	0.168062	10.3711	3.36e-25	2.86e-23	Chr3	19951488	19952961	+	protein_coding_gene		Ribosomal protein S3 family protein
AT4G15765	304.473	1.74253	0.256758	6.78667	1.15e-11	2.38e-10	Chr4	8975404	8977211	-	protein_coding_gene		FAD/NAD(P)-binding oxidoreductase family protein
AT5G23920	2950.86	1.7416	0.187842	9.27165	1.83e-20	9.01e-19	Chr5	8073224	8074170	-	protein_coding_gene		unknown protein; FUNCTIONS IN: molecular_function unknown; INVOLVED IN: biological_process unknown; LOCATED IN: plasma membrane, vacuole; EXPRESSED IN: 22 plant structures; EXPRESSED DURING: 13 growth stages; BEST Arabidopsis thaliana protein match is: unknown protein (TAIR:AT5G52420.1); Has 1807 Blast hits to 1807 proteins in 277 species: Archae - 0; Bacteria - 0; Metazoa - 736; Fungi - 347; Pla…
AT1G20340	231727	1.74025	0.168345	10.3374	4.77e-25	3.97e-23	Chr1	7042429	7043363	-	protein_coding_gene	DRT112, PETE2	Cupredoxin superfamily protein
AT1G13440	76981.5	1.73992	0.169995	10.2351	1.38e-24	1.08e-22	Chr1	4608196	4610647	-	protein_coding_gene	GAPC-2, GAPC2	glyceraldehyde-3-phosphate dehydrogenase C2
AT4G27270	285.264	1.73991	0.293055	5.93715	2.9e-09	4.35e-08	Chr4	13661331	13663294	-	protein_coding_gene		Quinone reductase family protein
AT5G53650	446.826	1.73971	0.292225	5.95334	2.63e-09	3.97e-08	Chr5	21791177	21792441	+	protein_coding_gene		unknown protein; FUNCTIONS IN: molecular_function unknown; INVOLVED IN: biological_process unknown; LOCATED IN: endomembrane system; EXPRESSED IN: 23 plant structures; EXPRESSED DURING: 15 growth stages; Has 30201 Blast hits to 17322 proteins in 780 species: Archae - 12; Bacteria - 1396; Metazoa - 17338; Fungi - 3422; Plants - 5037; Viruses - 0; Other Eukaryotes - 2996 (source: NCBI BLink).
AT3G58700	2762.94	1.73969	0.196465	8.85495	8.37e-19	3.59e-17	Chr3	21711563	21712955	+	protein_coding_gene		Ribosomal L5P family protein
AT2G28370	1664.77	1.73857	0.218199	7.96783	1.61e-15	5.04e-14	Chr2	12131554	12133704	+	protein_coding_gene		Uncharacterised protein family (UPF0497)
AT5G02502	600.644	1.73841	0.200182	8.68414	3.82e-18	1.52e-16	Chr5	558285	559235	-	protein_coding_gene		Oligosaccaryltransferase
AT4G02850	279.939	1.73693	0.271616	6.39481	1.61e-10	2.9e-09	Chr4	1266463	1268612	-	protein_coding_gene		phenazine biosynthesis PhzC/PhzF family protein
AT5G24150	1142.24	1.73628	0.232748	7.4599	8.66e-14	2.25e-12	Chr5	8172316	8175431	-	protein_coding_gene	SQP1, SQE5	FAD/NAD(P)-binding oxidoreductase family protein
AT5G41520	8909.59	1.73491	0.195182	8.88867	6.18e-19	2.7e-17	Chr5	16609153	16610692	-	protein_coding_gene		RNA binding Plectin/S10 domain-containing protein
AT1G68570	638.011	1.73106	0.367273	4.71329	2.44e-06	2.31e-05	Chr1	25746736	25750275	+	protein_coding_gene		Major facilitator superfamily protein
AT3G62250	23378.3	1.73098	0.177535	9.75011	1.84e-22	1.15e-20	Chr3	23037094	23037797	+	protein_coding_gene	UBQ5	ubiquitin 5
AT5G03120	978.593	1.73092	0.203967	8.4863	2.13e-17	7.96e-16	Chr5	733979	734943	+	protein_coding_gene		unknown protein; FUNCTIONS IN: molecular_function unknown; INVOLVED IN: biological_process unknown; LOCATED IN: endomembrane system; EXPRESSED IN: 21 plant structures; EXPRESSED DURING: 13 growth stages; Has 14 Blast hits to 14 proteins in 4 species: Archae - 0; Bacteria - 0; Metazoa - 0; Fungi - 0; Plants - 14; Viruses - 0; Other Eukaryotes - 0 (source: NCBI BLink).
AT3G01060	1515.22	1.73076	0.21244	8.14702	3.73e-16	1.22e-14	Chr3	16643	18840	-	protein_coding_gene		unknown protein; Has 637 Blast hits to 635 proteins in 201 species: Archae - 0; Bacteria - 291; Metazoa - 0; Fungi - 72; Plants - 72; Viruses - 0; Other Eukaryotes - 202 (source: NCBI BLink).
AT3G13720	2180.76	1.73017	0.2521	6.86302	6.74e-12	1.44e-10	Chr3	4495019	4495956	-	protein_coding_gene	PRA1.F3, PRA8	PRA1 (Prenylated rab acceptor) family protein
AT4G25700	1368.75	1.72905	0.195922	8.8252	1.09e-18	4.65e-17	Chr4	13093934	13095935	-	protein_coding_gene	BETA-OHASE 1, B1, chy1, BCH1	beta-hydroxylase 1
AT4G09800	10179.6	1.72843	0.205509	8.41047	4.08e-17	1.47e-15	Chr4	6173715	6175200	+	protein_coding_gene	RPS18C	S18 ribosomal protein
AT1G31820	297.946	1.72785	0.331539	5.21161	1.87e-07	2.16e-06	Chr1	11416451	11418279	-	protein_coding_gene		Amino acid permease family protein
AT3G55960	1203.14	1.72726	0.183049	9.43608	3.87e-21	2.04e-19	Chr3	20760457	20763033	-	protein_coding_gene		Haloacid dehalogenase-like hydrolase (HAD) superfamily protein
AT3G15850	8561.03	1.72636	0.242394	7.1221	1.06e-12	2.5e-11	Chr3	5359009	5361185	+	protein_coding_gene	FAD5, FADB, JB67, ADS3	fatty acid desaturase 5
AT4G28700	65.6727	1.72518	0.508288	3.39411	0.000688527	0.00368802	Chr4	14161681	14163195	+	protein_coding_gene	AMT1;4	ammonium transporter 1;4
AT3G47833	907.576	1.72447	0.223042	7.7316	1.06e-14	3.05e-13	Chr3	17648623	17650140	+	protein_coding_gene		unknown protein; BEST Arabidopsis thaliana protein match is: unknown protein (TAIR:AT5G62575.2); Has 42 Blast hits to 42 proteins in 12 species: Archae - 0; Bacteria - 0; Metazoa - 0; Fungi - 0; Plants - 42; Viruses - 0; Other Eukaryotes - 0 (source: NCBI BLink).
AT2G23100	96.7669	1.72158	0.406107	4.23923	2.24e-05	0.000173876	Chr2	9837120	9839736	-	protein_coding_gene		Cysteine/Histidine-rich C1 domain family protein
AT1G56070	68193.3	1.72144	0.158169	10.8836	1.38e-27	1.43e-25	Chr1	20967930	20971742	-	protein_coding_gene	LOS1	Ribosomal protein S5/Elongation factor G/III/V family protein
AT5G09440	2013.25	1.72073	0.190688	9.02379	1.82e-19	8.36e-18	Chr5	2938347	2939461	+	protein_coding_gene	EXL4	EXORDIUM like 4
AT4G17215	253.005	1.72061	0.281281	6.11705	9.53e-10	1.53e-08	Chr4	9655837	9656577	+	protein_coding_gene		Pollen Ole e 1 allergen and extensin family protein
AT1G01120	4163.43	1.72053	0.205292	8.3809	5.25e-17	1.87e-15	Chr1	57269	59167	-	protein_coding_gene	KCS1	3-ketoacyl-CoA synthase 1
AT2G24150	2186.18	1.71968	0.200948	8.55781	1.15e-17	4.46e-16	Chr2	10265484	10267405	-	protein_coding_gene	HHP3	heptahelical protein 3
AT1G07600	187.552	1.71928	0.356545	4.82205	1.42e-06	1.41e-05	Chr1	2338904	2339321	-	protein_coding_gene	MT1A, MT1, LSR4, MT-Q, ATMT-2, ATMT-Q, ATMT1	metallothionein 1A
AT3G04120	37893.2	1.71851	0.165543	10.381	3.02e-25	2.61e-23	Chr3	1080950	1083530	+	protein_coding_gene	GAPC, GAPC-1, GAPC1	glyceraldehyde-3-phosphate dehydrogenase C subunit 1
AT1G26470	428.8	1.71713	0.268403	6.39756	1.58e-10	2.85e-09	Chr1	9155091	9156246	+	protein_coding_gene		FUNCTIONS IN: molecular_function unknown; INVOLVED IN: regulation of transcription; LOCATED IN: nucleus, H4/H2A histone acetyltransferase complex; EXPRESSED IN: 23 plant structures; EXPRESSED DURING: 15 growth stages; CONTAINS InterPro DOMAIN/s: CT20 (InterPro:IPR012423); Has 60 Blast hits to 60 proteins in 27 species: Archae - 0; Bacteria - 0; Metazoa - 26; Fungi - 2; Plants - 30; Viruses - 0; O…
AT3G21670	3114.97	1.71692	0.329256	5.21455	1.84e-07	2.12e-06	Chr3	7626757	7629151	-	protein_coding_gene		Major facilitator superfamily protein
AT4G12470	7075.75	1.71684	0.23708	7.24159	4.43e-13	1.08e-11	Chr4	7401109	7401907	-	protein_coding_gene	AZI1	azelaic acid induced 1
AT5G60400	564.076	1.71657	0.242094	7.09052	1.34e-12	3.11e-11	Chr5	24291140	24292162	-	protein_coding_gene		unknown protein; Has 35333 Blast hits to 34131 proteins in 2444 species: Archae - 798; Bacteria - 22429; Metazoa - 974; Fungi - 991; Plants - 531; Viruses - 0; Other Eukaryotes - 9610 (source: NCBI BLink).
AT2G47450	18230.2	1.71437	0.174143	9.84458	7.23e-23	4.73e-21	Chr2	19472681	19474314	+	protein_coding_gene	CAO, CPSRP43	chloroplast signal recognition particle component (CAO)
AT3G22680	364.503	1.7142	0.250726	6.83693	8.09e-12	1.72e-10	Chr3	8019708	8020508	+	protein_coding_gene	RDM1	RNA-DIRECTED DNA METHYLATION 1
AT1G17020	80.6546	1.71391	0.500951	3.42131	0.000623213	0.00337124	Chr1	5820206	5822013	+	protein_coding_gene	SRG1, ATSRG1	senescence-related gene 1
AT1G17870	69.4741	1.71288	0.516346	3.31731	0.000908886	0.00469363	Chr1	6149939	6152222	-	protein_coding_gene	ATEGY3, EGY3	ethylene-dependent gravitropism-deficient and yellow-green-like 3
AT1G66580	10634.9	1.7125	0.184727	9.27046	1.85e-20	9.1e-19	Chr1	24839165	24840612	+	protein_coding_gene	SAG24, RPL10C	senescence associated gene 24
AT3G51970	134.509	1.71156	0.346203	4.9438	7.66e-07	8e-06	Chr3	19284339	19285582	+	protein_coding_gene	ATSAT1, ASAT1, ATASAT1	acyl-CoA sterol acyl transferase 1
AT2G36800	607.991	1.70982	0.350317	4.88076	1.06e-06	1.08e-05	Chr2	15423380	15425016	-	protein_coding_gene	DOGT1, UGT73C5	don-glucosyltransferase 1
AT1G29660	5362.48	1.70899	0.173996	9.82202	9.05e-23	5.81e-21	Chr1	10371839	10373766	+	protein_coding_gene		GDSL-like Lipase/Acylhydrolase superfamily protein
AT1G02640	749.403	1.70633	0.299424	5.69872	1.21e-08	1.67e-07	Chr1	564205	567769	+	protein_coding_gene	BXL2, ATBXL2	beta-xylosidase 2
AT3G54120	104.514	1.70569	0.398556	4.27967	1.87e-05	0.00014758	Chr3	20041126	20042340	-	protein_coding_gene		Reticulon family protein
AT3G19970	63.623	1.70312	0.491386	3.46595	0.000528366	0.00291518	Chr3	6958648	6961652	+	protein_coding_gene		alpha/beta-Hydrolases superfamily protein
AT1G70260	49.866	1.70209	0.532489	3.19649	0.00139113	0.00679575	Chr1	26456844	26459450	-	protein_coding_gene		nodulin MtN21 /EamA-like transporter family protein
AT4G13940	83549.3	1.69982	0.19296	8.80916	1.26e-18	5.35e-17	Chr4	8054861	8057181	+	protein_coding_gene	HOG1, EMB1395, SAHH1, MEE58, ATSAHH1	S-adenosyl-L-homocysteine hydrolase
AT3G22630	1373.85	1.69932	0.217301	7.82011	5.28e-15	1.56e-13	Chr3	8009540	8010844	-	protein_coding_gene	PBD1, PRCGB	20S proteasome beta subunit D1
AT5G15600	114.192	1.69793	0.442332	3.83859	0.000123743	0.000808718	Chr5	5078200	5079091	+	protein_coding_gene	SP1L4	SPIRAL1-like4
AT3G26570	12532.3	1.69777	0.185914	9.13201	6.72e-20	3.22e-18	Chr3	9756191	9758633	+	protein_coding_gene	PHT2;1, ORF02	phosphate transporter 2;1
AT5G01740	354.275	1.69775	0.244994	6.92978	4.21e-12	9.3e-11	Chr5	280722	281445	+	protein_coding_gene		Nuclear transport factor 2 (NTF2) family protein
AT2G36170	3983.27	1.69768	0.189233	8.9714	2.93e-19	1.33e-17	Chr2	15172094	15173280	+	protein_coding_gene		Ubiquitin supergroup;Ribosomal protein L40e
AT3G12650	984.178	1.69748	0.224784	7.55157	4.3e-14	1.16e-12	Chr3	4017830	4018631	-	protein_coding_gene		unknown protein; FUNCTIONS IN: molecular_function unknown; INVOLVED IN: biological_process unknown; LOCATED IN: mitochondrion; EXPRESSED IN: 23 plant structures; EXPRESSED DURING: 15 growth stages; Has 31 Blast hits to 31 proteins in 12 species: Archae - 0; Bacteria - 0; Metazoa - 0; Fungi - 0; Plants - 31; Viruses - 0; Other Eukaryotes - 0 (source: NCBI BLink).
AT4G27960	2400.99	1.69587	0.181112	9.36364	7.7e-21	3.91e-19	Chr4	13915820	13917420	-	protein_coding_gene	UBC9	ubiquitin conjugating enzyme 9
AT3G49010	13699.7	1.69204	0.152062	11.1273	9.23e-29	1.08e-26	Chr3	18166769	18168692	-	protein_coding_gene	ATBBC1, BBC1, RSU2	breast basic conserved 1
AT1G72030	1470.86	1.69197	0.197061	8.58605	9e-18	3.51e-16	Chr1	27110865	27111932	+	protein_coding_gene		Acyl-CoA N-acyltransferases (NAT) superfamily protein
AT5G18850	1171.21	1.69177	0.206621	8.1878	2.66e-16	8.84e-15	Chr5	6286847	6287590	+	protein_coding_gene		unknown protein; FUNCTIONS IN: molecular_function unknown; INVOLVED IN: biological_process unknown; LOCATED IN: endomembrane system; EXPRESSED IN: 23 plant structures; EXPRESSED DURING: 13 growth stages; Has 1807 Blast hits to 1807 proteins in 277 species: Archae - 0; Bacteria - 0; Metazoa - 736; Fungi - 347; Plants - 385; Viruses - 0; Other Eukaryotes - 339 (source: NCBI BLink).
AT2G23600	2964.8	1.68813	0.223895	7.53981	4.71e-14	1.27e-12	Chr2	10042199	10043673	-	protein_coding_gene	ACL, ATMES2, MES2, ATME8, ME8	acetone-cyanohydrin lyase
AT1G27140	106.078	1.68677	0.447948	3.76554	0.00016619	0.00105432	Chr1	9427858	9428716	+	protein_coding_gene	ATGSTU14, GST13, GSTU14	glutathione S-transferase tau 14
AT1G52618	136.01	1.68582	0.352121	4.78762	1.69e-06	1.65e-05	Chr1	19603147	19603662	+	protein_coding_gene		unknown protein; Has 6 Blast hits to 6 proteins in 2 species: Archae - 0; Bacteria - 0; Metazoa - 0; Fungi - 0; Plants - 6; Viruses - 0; Other Eukaryotes - 0 (source: NCBI BLink).
AT2G35605	688.864	1.68545	0.236902	7.11453	1.12e-12	2.64e-11	Chr2	14946063	14947276	+	protein_coding_gene		SWIB/MDM2 domain superfamily protein
AT5G24105	125.525	1.68519	0.357168	4.71819	2.38e-06	2.26e-05	Chr5	8151924	8152867	+	protein_coding_gene	AGP41	arabinogalactan protein 41
AT4G14130	723.673	1.68509	0.258239	6.52531	6.79e-11	1.3e-09	Chr4	8137051	8138281	-	protein_coding_gene	XTR7, XTH15	xyloglucan endotransglucosylase/hydrolase 15
AT3G49870	2610.85	1.68325	0.2091	8.04997	8.28e-16	2.67e-14	Chr3	18492408	18494139	-	protein_coding_gene	ATARLA1C, ARLA1C	ADP-ribosylation factor-like A1C
AT2G04800	282.555	1.68288	0.277336	6.06802	1.29e-09	2.03e-08	Chr2	1687196	1687817	-	protein_coding_gene		unknown protein; FUNCTIONS IN: molecular_function unknown; INVOLVED IN: N-terminal protein myristoylation; LOCATED IN: cellular_component unknown; EXPRESSED IN: hypocotyl, root; Has 4 Blast hits to 4 proteins in 1 species: Archae - 0; Bacteria - 0; Metazoa - 0; Fungi - 0; Plants - 4; Viruses - 0; Other Eukaryotes - 0 (source: NCBI BLink).
AT2G47610	13273.8	1.68152	0.197522	8.51309	1.69e-17	6.43e-16	Chr2	19529744	19531659	+	protein_coding_gene		Ribosomal protein L7Ae/L30e/S12e/Gadd45 family protein
AT4G05050	20036.1	1.68071	0.184203	9.12424	7.22e-20	3.44e-18	Chr4	2588004	2589386	-	protein_coding_gene	UBQ11	ubiquitin 11
AT1G20330	7356.05	1.68022	0.221739	7.57746	3.52e-14	9.61e-13	Chr1	7038688	7040159	-	protein_coding_gene	SMT2, CVP1, FRL1	sterol methyltransferase 2
AT3G09085	279.301	1.68019	0.295648	5.68306	1.32e-08	1.82e-07	Chr3	2782133	2782740	+	protein_coding_gene		Protein of unknown function (DUF962)
AT5G64850	818.908	1.67955	0.246167	6.82283	8.93e-12	1.88e-10	Chr5	25921409	25923358	+	protein_coding_gene		FUNCTIONS IN: molecular_function unknown; INVOLVED IN: biological_process unknown; LOCATED IN: plasma membrane; EXPRESSED IN: 22 plant structures; EXPRESSED DURING: 13 growth stages; CONTAINS InterPro DOMAIN/s: RPM1-interacting protein 4, defence response (InterPro:IPR008700); BEST Arabidopsis thaliana protein match is: unknown protein (TAIR:AT5G09960.1); Has 30201 Blast hits to 17322 proteins in…
AT5G27760	498.368	1.67885	0.261077	6.43048	1.27e-10	2.34e-09	Chr5	9830343	9831790	+	protein_coding_gene		Hypoxia-responsive family protein
AT5G13900	149.419	1.6784	0.397283	4.2247	2.39e-05	0.000184356	Chr5	4481232	4481889	-	protein_coding_gene		Bifunctional inhibitor/lipid-transfer protein/seed storage 2S albumin superfamily protein
AT5G27420	280.73	1.67743	0.311451	5.38585	7.21e-08	8.81e-07	Chr5	9684072	9685561	+	protein_coding_gene	CNI1, ATL31	carbon/nitrogen insensitive 1
AT2G16586	105.587	1.67739	0.46408	3.61443	0.000301004	0.00178416	Chr2	7190937	7191938	+	protein_coding_gene		unknown protein; LOCATED IN: endomembrane system; EXPRESSED IN: sperm cell; Has 35333 Blast hits to 34131 proteins in 2444 species: Archae - 798; Bacteria - 22429; Metazoa - 974; Fungi - 991; Plants - 531; Viruses - 0; Other Eukaryotes - 9610 (source: NCBI BLink).
AT3G50570	195.985	1.67701	0.315312	5.31856	1.05e-07	1.25e-06	Chr3	18766749	18767529	-	protein_coding_gene		hydroxyproline-rich glycoprotein family protein
AT1G60740	145.549	1.67696	0.382825	4.38048	1.18e-05	9.78e-05	Chr1	22361074	22361952	+	protein_coding_gene		Thioredoxin superfamily protein
AT4G38740	10309.1	1.67632	0.187609	8.93519	4.06e-19	1.82e-17	Chr4	18083395	18084251	-	protein_coding_gene	ROC1	rotamase CYP 1
AT5G64816	543.553	1.67613	0.224007	7.4825	7.29e-14	1.91e-12	Chr5	25913000	25914027	+	protein_coding_gene		unknown protein; Has 30201 Blast hits to 17322 proteins in 780 species: Archae - 12; Bacteria - 1396; Metazoa - 17338; Fungi - 3422; Plants - 5037; Viruses - 0; Other Eukaryotes - 2996 (source: NCBI BLink).
AT3G62720	989.436	1.67612	0.215253	7.78673	6.88e-15	2.01e-13	Chr3	23201117	23202913	+	protein_coding_gene	ATXT1, XT1, XXT1	xylosyltransferase 1
AT2G01540	664.144	1.67571	0.230883	7.25782	3.93e-13	9.61e-12	Chr2	242123	243493	-	protein_coding_gene		Calcium-dependent lipid-binding (CaLB domain) family protein
AT2G33370	4878.64	1.6756	0.183602	9.12623	7.09e-20	3.39e-18	Chr2	14143554	14144721	-	protein_coding_gene		Ribosomal protein L14p/L23e family protein
AT1G05970	181.384	1.67452	0.32875	5.09358	3.51e-07	3.85e-06	Chr1	1816056	1817282	-	protein_coding_gene		RNA-binding (RRM/RBD/RNP motifs) family protein
AT5G20290	46506.9	1.67373	0.194322	8.61318	7.11e-18	2.8e-16	Chr5	6851452	6853066	-	protein_coding_gene		Ribosomal protein S8e family protein
AT5G20160	1892.16	1.67358	0.188192	8.89295	5.95e-19	2.61e-17	Chr5	6803782	6805201	-	protein_coding_gene		Ribosomal protein L7Ae/L30e/S12e/Gadd45 family protein
AT5G42790	3885.39	1.6735	0.186688	8.96416	3.13e-19	1.42e-17	Chr5	17159044	17161070	-	protein_coding_gene	PAF1, ATPSM30, ARS5	proteasome alpha subunit F1
AT3G63540	10024.5	1.67303	0.195498	8.55778	1.15e-17	4.46e-16	Chr3	23459182	23459804	-	protein_coding_gene		Mog1/PsbP/DUF1795-like photosystem II reaction center PsbP family protein
AT4G14320	6404.88	1.67278	0.156458	10.6915	1.12e-26	1.07e-24	Chr4	8241732	8243910	-	protein_coding_gene		Zinc-binding ribosomal protein family protein
AT4G15610	1311.64	1.67175	0.237584	7.03646	1.97e-12	4.52e-11	Chr4	8909064	8910908	+	protein_coding_gene		Uncharacterised protein family (UPF0497)
AT3G53370	297.339	1.67134	0.257562	6.48907	8.64e-11	1.63e-09	Chr3	19787894	19788843	-	protein_coding_gene		S1FA-like DNA-binding protein
AT3G11530	652.906	1.67133	0.23501	7.11173	1.15e-12	2.68e-11	Chr3	3628594	3630536	-	protein_coding_gene		Vacuolar protein sorting 55 (VPS55) family protein
AT3G54900	10780.1	1.67017	0.159585	10.4657	1.24e-25	1.11e-23	Chr3	20341588	20342393	-	protein_coding_gene	CXIP1, ATGRXCP	CAX interacting protein 1
AT5G16130	8851.82	1.66811	0.168609	9.89337	4.45e-23	2.97e-21	Chr5	5268421	5270156	+	protein_coding_gene		Ribosomal protein S7e family protein
AT4G37240	255.268	1.66743	0.269525	6.18653	6.15e-10	1.01e-08	Chr4	17524461	17525159	+	protein_coding_gene		unknown protein; FUNCTIONS IN: molecular_function unknown; INVOLVED IN: N-terminal protein myristoylation; LOCATED IN: cellular_component unknown; EXPRESSED IN: 22 plant structures; EXPRESSED DURING: 13 growth stages; BEST Arabidopsis thaliana protein match is: unknown protein (TAIR:AT2G23690.1); Has 30201 Blast hits to 17322 proteins in 780 species: Archae - 12; Bacteria - 1396; Metazoa - 17338;…
AT3G44260	262.457	1.66672	0.360754	4.62008	3.84e-06	3.48e-05	Chr3	15952045	15953084	-	protein_coding_gene		Polynucleotidyl transferase, ribonuclease H-like superfamily protein
AT4G39780	759.657	1.66654	0.189831	8.77909	1.65e-18	6.87e-17	Chr4	18457957	18459180	-	protein_coding_gene		Integrase-type DNA-binding superfamily protein
AT4G28270	489.822	1.66643	0.244924	6.80386	1.02e-11	2.13e-10	Chr4	14007539	14009019	-	protein_coding_gene	ATRMA2, RMA2	RING membrane-anchor 2
AT3G16050	499.875	1.66632	0.280767	5.93487	2.94e-09	4.4e-08	Chr3	5443950	5445329	-	protein_coding_gene	A37, ATPDX1.2, PDX1.2	pyridoxine biosynthesis 1.2
AT5G35732	166.016	1.66627	0.344789	4.83273	1.35e-06	1.34e-05	Chr5	13897940	13898387	+	protein_coding_gene		unknown protein; BEST Arabidopsis thaliana protein match is: unknown protein (TAIR:AT2G04795.1); Has 35333 Blast hits to 34131 proteins in 2444 species: Archae - 798; Bacteria - 22429; Metazoa - 974; Fungi - 991; Plants - 531; Viruses - 0; Other Eukaryotes - 9610 (source: NCBI BLink).
AT3G48140	15426.4	1.66393	0.174242	9.54954	1.3e-21	7.21e-20	Chr3	17778356	17779549	+	protein_coding_gene		B12D protein
AT2G47180	534.428	1.66315	0.288123	5.77236	7.82e-09	1.12e-07	Chr2	19368798	19370441	-	protein_coding_gene	AtGolS1, GolS1	galactinol synthase 1
AT2G34070	648.154	1.66228	0.259638	6.40232	1.53e-10	2.78e-09	Chr2	14387421	14390230	-	protein_coding_gene	TBL37	TRICHOME BIREFRINGENCE-LIKE 37
AT5G55620	1829.91	1.66211	0.182949	9.08507	1.04e-19	4.86e-18	Chr5	22530202	22530939	+	protein_coding_gene		unknown protein; BEST Arabidopsis thaliana protein match is: unknown protein (TAIR:AT3G09950.1); Has 30201 Blast hits to 17322 proteins in 780 species: Archae - 12; Bacteria - 1396; Metazoa - 17338; Fungi - 3422; Plants - 5037; Viruses - 0; Other Eukaryotes - 2996 (source: NCBI BLink).
AT3G13438.1	153.797	1.66208	0.406214	4.09165	4.28e-05	0.000311431	Chr3	4377061	4378171	-	Parent=AT3G13438
AT2G29700	2089.38	1.66176	0.221797	7.49228	6.77e-14	1.79e-12	Chr2	12697420	12698167	+	protein_coding_gene	ATPH1, PH1	pleckstrin homologue 1
AT5G63660	71.2621	1.66167	0.466985	3.55829	0.000373277	0.00215555	Chr5	25485692	25486062	+	protein_coding_gene	LCR74, PDF2.5	Scorpion toxin-like knottin superfamily protein
AT3G44326	100.874	1.66145	0.489932	3.39119	0.000695894	0.0037228	Chr3	16000879	16002118	-	protein_coding_gene		F-box family protein
AT4G11210	255.65	1.66135	0.330058	5.03352	4.82e-07	5.17e-06	Chr4	6832691	6833245	+	protein_coding_gene		Disease resistance-responsive (dirigent-like protein) family protein
AT5G27210	109.965	1.66113	0.377256	4.40318	1.07e-05	8.89e-05	Chr5	9572100	9574135	-	protein_coding_gene		Protein of unknown function, transmembrane-40
AT2G26500	44661.3	1.66055	0.20614	8.05547	7.92e-16	2.56e-14	Chr2	11270089	11270953	+	protein_coding_gene		cytochrome b6f complex subunit (petM), putative
AT3G02900	724.939	1.66055	0.218564	7.59753	3.02e-14	8.33e-13	Chr3	645776	647684	+	protein_coding_gene		unknown protein; FUNCTIONS IN: molecular_function unknown; INVOLVED IN: biological_process unknown; LOCATED IN: chloroplast; EXPRESSED IN: 22 plant structures; EXPRESSED DURING: 13 growth stages; BEST Arabidopsis thaliana protein match is: unknown protein (TAIR:AT5G16660.1); Has 80 Blast hits to 80 proteins in 21 species: Archae - 0; Bacteria - 4; Metazoa - 0; Fungi - 0; Plants - 76; Viruses - 0;…
AT4G15800	1113.62	1.65967	0.209251	7.9315	2.17e-15	6.67e-14	Chr4	8984858	8985405	+	protein_coding_gene	RALFL33	ralf-like 33
AT2G29180	2358.43	1.65844	0.19943	8.3159	9.11e-17	3.18e-15	Chr2	12543023	12543835	+	protein_coding_gene		unknown protein; FUNCTIONS IN: molecular_function unknown; INVOLVED IN: biological_process unknown; LOCATED IN: chloroplast thylakoid membrane; EXPRESSED IN: 23 plant structures; EXPRESSED DURING: 13 growth stages; Has 34 Blast hits to 33 proteins in 16 species: Archae - 0; Bacteria - 0; Metazoa - 0; Fungi - 0; Plants - 33; Viruses - 0; Other Eukaryotes - 1 (source: NCBI BLink).
AT5G11650	493.892	1.65804	0.286026	5.7968	6.76e-09	9.73e-08	Chr5	3744980	3747125	+	protein_coding_gene		alpha/beta-Hydrolases superfamily protein
AT1G03870	9896.77	1.6579	0.295778	5.60523	2.08e-08	2.77e-07	Chr1	982506	983540	-	protein_coding_gene	FLA9	FASCICLIN-like arabinoogalactan 9
AT2G47690	1567.44	1.65787	0.164082	10.1039	5.31e-24	3.9e-22	Chr2	19551263	19552358	+	protein_coding_gene		NADH-ubiquinone oxidoreductase-related
AT1G49410	993.815	1.65719	0.216897	7.64045	2.16e-14	6.04e-13	Chr1	18285448	18286902	-	protein_coding_gene	TOM6	translocase of the outer mitochondrial membrane 6
AT4G34670	19536.9	1.65686	0.201501	8.22261	1.99e-16	6.69e-15	Chr4	16548618	16550453	+	protein_coding_gene		Ribosomal protein S3Ae
AT1G04260	870.817	1.65586	0.239771	6.90602	4.98e-12	1.09e-10	Chr1	1140528	1141365	-	protein_coding_gene	MPI7, MPIP7, PRA1.D	CAMV movement protein interacting protein 7
AT5G03555	912.706	1.6556	0.220817	7.49764	6.5e-14	1.72e-12	Chr5	898241	900159	-	protein_coding_gene		permease, cytosine/purines, uracil, thiamine, allantoin family protein
AT1G36980	3417.66	1.65501	0.1707	9.6954	3.15e-22	1.9e-20	Chr1	14025028	14026941	+	protein_coding_gene		unknown protein; CONTAINS InterPro DOMAIN/s: Uncharacterised protein family UPF0220 (InterPro:IPR007919); Has 424 Blast hits to 424 proteins in 159 species: Archae - 0; Bacteria - 0; Metazoa - 228; Fungi - 120; Plants - 62; Viruses - 0; Other Eukaryotes - 14 (source: NCBI BLink).
AT1G76130	287.423	1.65398	0.276471	5.98248	2.2e-09	3.37e-08	Chr1	28561281	28564076	+	protein_coding_gene	ATAMY2, AMY2	alpha-amylase-like 2
AT1G52740	4599.47	1.65191	0.210544	7.84591	4.3e-15	1.27e-13	Chr1	19645268	19646482	+	protein_coding_gene	HTA9	histone H2A protein 9
AT1G26630	29594.8	1.65136	0.185888	8.88365	6.47e-19	2.81e-17	Chr1	9205836	9207383	+	protein_coding_gene	FBR12, ATELF5A-2, ELF5A-2	Eukaryotic translation initiation factor 5A-1 (eIF-5A 1) protein
AT3G01210	360.071	1.65129	0.283361	5.82751	5.63e-09	8.16e-08	Chr3	71626	73220	+	protein_coding_gene		RNA-binding (RRM/RBD/RNP motifs) family protein
AT1G16170	641.842	1.65046	0.223304	7.39109	1.46e-13	3.73e-12	Chr1	5538732	5539821	-	protein_coding_gene		unknown protein; FUNCTIONS IN: molecular_function unknown; INVOLVED IN: biological_process unknown; LOCATED IN: cellular_component unknown; EXPRESSED IN: 24 plant structures; EXPRESSED DURING: 15 growth stages; BEST Arabidopsis thaliana protein match is: unknown protein (TAIR:AT1G79660.1); Has 55 Blast hits to 55 proteins in 13 species: Archae - 0; Bacteria - 0; Metazoa - 0; Fungi - 0; Plants - 5…
AT5G64400	5737.76	1.64973	0.177446	9.29711	1.44e-20	7.15e-19	Chr5	25748840	25750389	+	protein_coding_gene		CONTAINS InterPro DOMAIN/s: CHCH (InterPro:IPR010625); BEST Arabidopsis thaliana protein match is: Cox19-like CHCH family protein (TAIR:AT5G09570.1); Has 1807 Blast hits to 1807 proteins in 277 species: Archae - 0; Bacteria - 0; Metazoa - 736; Fungi - 347; Plants - 385; Viruses - 0; Other Eukaryotes - 339 (source: NCBI BLink).
AT4G24440	923.327	1.64905	0.25942	6.35668	2.06e-10	3.65e-09	Chr4	12633180	12634760	+	protein_coding_gene		transcription initiation factor IIA gamma chain / TFIIA-gamma (TFIIA-S)
AT5G61270	247.406	1.64727	0.438294	3.75838	0.000171018	0.00108156	Chr5	24638773	24640600	-	protein_coding_gene	PIF7	phytochrome-interacting factor7
AT3G25760	876.447	1.64702	0.187896	8.76556	1.86e-18	7.69e-17	Chr3	9403883	9405250	+	protein_coding_gene	AOC1, ERD12	allene oxide cyclase 1
AT3G16390	123.142	1.64575	0.407228	4.04135	5.31e-05	0.000380307	Chr3	5562571	5564571	+	protein_coding_gene	NSP3	nitrile specifier protein 3
AT2G37750	1072.06	1.64465	0.232819	7.06408	1.62e-12	3.73e-11	Chr2	15830989	15831558	+	protein_coding_gene		unknown protein; Has 21 Blast hits to 21 proteins in 7 species: Archae - 0; Bacteria - 0; Metazoa - 0; Fungi - 0; Plants - 21; Viruses - 0; Other Eukaryotes - 0 (source: NCBI BLink).
AT1G12310	5434.19	1.64386	0.19473	8.44174	3.13e-17	1.14e-15	Chr1	4187165	4188056	-	protein_coding_gene		Calcium-binding EF-hand family protein
AT1G52340	595.175	1.64377	0.234309	7.0154	2.29e-12	5.23e-11	Chr1	19489794	19491648	-	protein_coding_gene	ABA2, SIS4, GIN1, SDR1, ISI4, SRE1, ATABA2, ATSDR1	NAD(P)-binding Rossmann-fold superfamily protein
AT5G58310	171.767	1.64295	0.333597	4.92494	8.44e-07	8.75e-06	Chr5	23574992	23576084	-	protein_coding_gene	ATMES18, MES18	methyl esterase 18
AT4G16450	3624.16	1.6429	0.163336	10.0584	8.43e-24	6.05e-22	Chr4	9280020	9280854	+	protein_coding_gene		unknown protein; FUNCTIONS IN: molecular_function unknown; INVOLVED IN: photorespiration; LOCATED IN: mitochondrion, mitochondrial membrane, mitochondrial respiratory chain complex I, respiratory chain complex I, membrane; EXPRESSED IN: 25 plant structures; EXPRESSED DURING: 15 growth stages; Has 30201 Blast hits to 17322 proteins in 780 species: Archae - 12; Bacteria - 1396; Metazoa - 17338; Fun…
AT1G05240	909.021	1.64217	0.213873	7.67824	1.61e-14	4.55e-13	Chr1	1521137	1522681	+	protein_coding_gene		Peroxidase superfamily protein
AT3G52460	222.386	1.64125	0.337385	4.86461	1.15e-06	1.16e-05	Chr3	19446970	19447872	+	protein_coding_gene		hydroxyproline-rich glycoprotein family protein
AT5G17280	1018.38	1.64086	0.219476	7.47628	7.65e-14	2e-12	Chr5	5686299	5686895	+	protein_coding_gene		CONTAINS InterPro DOMAIN/s: Oxidoreductase-like, N-terminal (InterPro:IPR019180); Has 1807 Blast hits to 1807 proteins in 277 species: Archae - 0; Bacteria - 0; Metazoa - 736; Fungi - 347; Plants - 385; Viruses - 0; Other Eukaryotes - 339 (source: NCBI BLink).
AT1G18060	4139.19	1.64041	0.206265	7.95295	1.82e-15	5.66e-14	Chr1	6211873	6213444	-	protein_coding_gene		unknown protein; INVOLVED IN: biological_process unknown; LOCATED IN: chloroplast; EXPRESSED IN: 22 plant structures; EXPRESSED DURING: 13 growth stages; Has 74 Blast hits to 74 proteins in 29 species: Archae - 0; Bacteria - 19; Metazoa - 0; Fungi - 0; Plants - 49; Viruses - 0; Other Eukaryotes - 6 (source: NCBI BLink).
AT1G76520	1302.18	1.6392	0.216273	7.57933	3.47e-14	9.51e-13	Chr1	28715078	28717416	+	protein_coding_gene		Auxin efflux carrier family protein
AT3G24170	1621.82	1.63737	0.315668	5.187	2.14e-07	2.44e-06	Chr3	8729510	8734562	-	protein_coding_gene	ATGR1, GR1	glutathione-disulfide reductase
AT2G34585	2098.89	1.63727	0.242539	6.75055	1.47e-11	3.02e-10	Chr2	14568047	14568637	-	protein_coding_gene		unknown protein; FUNCTIONS IN: molecular_function unknown; INVOLVED IN: biological_process unknown; LOCATED IN: plasma membrane, vacuole; EXPRESSED IN: 24 plant structures; EXPRESSED DURING: 15 growth stages; Has 43 Blast hits to 43 proteins in 9 species: Archae - 0; Bacteria - 0; Metazoa - 0; Fungi - 0; Plants - 43; Viruses - 0; Other Eukaryotes - 0 (source: NCBI BLink).
AT4G02360	129.956	1.63715	0.4526	3.61721	0.0002978	0.00176862	Chr4	1041142	1041733	+	protein_coding_gene		Protein of unknown function, DUF538
AT1G23490	7083.81	1.63618	0.191622	8.53857	1.36e-17	5.2e-16	Chr1	8336683	8338672	+	protein_coding_gene	ATARFA1A, ATARF1, ATARF, ARF1	ADP-ribosylation factor 1
AT3G27660	68.1477	1.6358	0.466773	3.5045	0.000457474	0.00256525	Chr3	10243755	10245023	+	protein_coding_gene	OLEO4, OLE3	oleosin 4
AT5G26210	981.127	1.63561	0.216864	7.5421	4.62e-14	1.25e-12	Chr5	9158318	9160383	-	protein_coding_gene	AL4	alfin-like 4
AT5G13400	1472.28	1.63467	0.245268	6.66484	2.65e-11	5.33e-10	Chr5	4296688	4299223	-	protein_coding_gene		Major facilitator superfamily protein
AT1G64740	1300.61	1.63451	0.246636	6.62721	3.42e-11	6.82e-10	Chr1	24050006	24052487	+	protein_coding_gene	TUA1	alpha-1 tubulin
AT4G12970	529.573	1.633	0.22605	7.22405	5.05e-13	1.22e-11	Chr4	7586143	7586849	-	protein_coding_gene	STOMAGEN, EPFL9	stomagen
AT1G67090	956750	1.63102	0.150232	10.8567	1.85e-27	1.88e-25	Chr1	25048158	25049424	-	protein_coding_gene	RBCS1A	ribulose bisphosphate carboxylase small chain 1A
AT3G53500	2109.41	1.63042	0.171037	9.53255	1.53e-21	8.38e-20	Chr3	19834343	19837088	-	protein_coding_gene	RSZ32, RS2Z32, At-RS2Z	RNA-binding (RRM/RBD/RNP motifs) family protein with retrovirus zinc finger-like domain
AT2G40010	349.723	1.62932	0.260177	6.26234	3.79e-10	6.41e-09	Chr2	16708379	16710448	-	protein_coding_gene		Ribosomal protein L10 family protein
AT1G53560	985.372	1.62898	0.194869	8.35936	6.31e-17	2.23e-15	Chr1	19984742	19985983	-	protein_coding_gene		Ribosomal protein L18ae family
AT4G08685	3273.88	1.62805	0.202046	8.05782	7.77e-16	2.51e-14	Chr4	5550429	5551370	+	protein_coding_gene	SAH7	Pollen Ole e 1 allergen and extensin family protein
AT1G55675	486.826	1.62768	0.302881	5.374	7.7e-08	9.37e-07	Chr1	20803704	20804573	-	protein_coding_gene		unknown protein; FUNCTIONS IN: molecular_function unknown; INVOLVED IN: biological_process unknown; LOCATED IN: endomembrane system; Has 35333 Blast hits to 34131 proteins in 2444 species: Archae - 798; Bacteria - 22429; Metazoa - 974; Fungi - 991; Plants - 531; Viruses - 0; Other Eukaryotes - 9610 (source: NCBI BLink).
AT1G53633	100.215	1.62578	0.398151	4.08332	4.44e-05	0.000322044	Chr1	20017389	20017932	-	protein_coding_gene		unknown protein; FUNCTIONS IN: molecular_function unknown; INVOLVED IN: biological_process unknown; LOCATED IN: cellular_component unknown; Has 5 Blast hits to 5 proteins in 2 species: Archae - 0; Bacteria - 0; Metazoa - 2; Fungi - 0; Plants - 3; Viruses - 0; Other Eukaryotes - 0 (source: NCBI BLink).
AT3G62580	2522.74	1.62247	0.167058	9.71201	2.68e-22	1.62e-20	Chr3	23146828	23147951	+	protein_coding_gene		Late embryogenesis abundant protein (LEA) family protein
AT4G28330	69.7941	1.62186	0.506194	3.20402	0.00135521	0.00665021	Chr4	14022387	14022987	-	protein_coding_gene		unknown protein; BEST Arabidopsis thaliana protein match is: unknown protein (TAIR:AT4G28340.1); Has 48 Blast hits to 48 proteins in 10 species: Archae - 0; Bacteria - 0; Metazoa - 0; Fungi - 0; Plants - 48; Viruses - 0; Other Eukaryotes - 0 (source: NCBI BLink).
AT5G24210	457.776	1.62125	0.22882	7.08528	1.39e-12	3.22e-11	Chr5	8217335	8219619	+	protein_coding_gene		alpha/beta-Hydrolases superfamily protein
AT1G14450	2569.92	1.62069	0.185777	8.72385	2.69e-18	1.09e-16	Chr1	4946218	4947576	-	protein_coding_gene		NADH dehydrogenase (ubiquinone)s
AT3G04140	682.687	1.62039	0.256499	6.31734	2.66e-10	4.61e-09	Chr3	1086877	1089229	+	protein_coding_gene		Ankyrin repeat family protein
AT1G75490	68.2767	1.62031	0.491401	3.29733	0.000976093	0.00498869	Chr1	28335502	28336706	+	protein_coding_gene		Integrase-type DNA-binding superfamily protein
AT3G52360	1433.16	1.61875	0.170576	9.4899	2.31e-21	1.24e-19	Chr3	19412120	19412918	+	protein_coding_gene		unknown protein; FUNCTIONS IN: molecular_function unknown; INVOLVED IN: response to karrikin; LOCATED IN: endomembrane system; EXPRESSED IN: 23 plant structures; EXPRESSED DURING: 14 growth stages; BEST Arabidopsis thaliana protein match is: unknown protein (TAIR:AT2G35850.1); Has 34 Blast hits to 34 proteins in 10 species: Archae - 0; Bacteria - 0; Metazoa - 0; Fungi - 0; Plants - 34; Viruses - …
AT5G61130	2287.12	1.61763	0.218042	7.41886	1.18e-13	3.04e-12	Chr5	24587213	24589580	-	protein_coding_gene	PDCB1	plasmodesmata callose-binding protein 1
AT5G40950	14569.7	1.61701	0.184969	8.74207	2.29e-18	9.41e-17	Chr5	16410782	16412063	+	protein_coding_gene	RPL27	ribosomal protein large subunit 27
AT5G49740	1425.97	1.6166	0.212902	7.59317	3.12e-14	8.58e-13	Chr5	20205342	20208730	-	protein_coding_gene	ATFRO7, FRO7	ferric reduction oxidase 7
AT1G51200	20160.7	1.61626	0.210011	7.69609	1.4e-14	3.98e-13	Chr1	18984419	18986653	+	protein_coding_gene		A20/AN1-like zinc finger family protein
AT3G11090	853.591	1.61497	0.297333	5.4315	5.59e-08	6.99e-07	Chr3	3475002	3475604	+	protein_coding_gene	LBD21	LOB domain-containing protein 21
AT1G02920	919.883	1.61468	0.181309	8.9057	5.31e-19	2.35e-17	Chr1	658657	659771	-	protein_coding_gene	ATGSTF7, GST11, ATGSTF8, GSTF7, ATGST11	glutathione S-transferase 7
AT4G28660	8848.54	1.61462	0.168953	9.55664	1.22e-21	6.76e-20	Chr4	14149880	14151104	+	protein_coding_gene	PSB28	photosystem II reaction center PSB28 protein
AT1G19140	520.208	1.61457	0.210847	7.65754	1.9e-14	5.32e-13	Chr1	6610721	6612516	-	protein_coding_gene		FUNCTIONS IN: molecular_function unknown; INVOLVED IN: ubiquinone biosynthetic process; LOCATED IN: mitochondrion; EXPRESSED IN: 24 plant structures; EXPRESSED DURING: 15 growth stages; CONTAINS InterPro DOMAIN/s: COQ9 (InterPro:IPR013718), Ubiquinone biosynthesis protein COQ9 (InterPro:IPR012762); Has 35333 Blast hits to 34131 proteins in 2444 species: Archae - 798; Bacteria - 22429; Metazoa - 9…
AT2G38480	382.777	1.61444	0.223228	7.23225	4.75e-13	1.15e-11	Chr2	16110741	16111797	-	protein_coding_gene		Uncharacterised protein family (UPF0497)
AT5G44580	4005.21	1.61439	0.16858	9.57642	1e-21	5.68e-20	Chr5	17979311	17980411	+	protein_coding_gene		unknown protein; FUNCTIONS IN: molecular_function unknown; INVOLVED IN: biological_process unknown; LOCATED IN: endomembrane system; EXPRESSED IN: 18 plant structures; EXPRESSED DURING: 12 growth stages; BEST Arabidopsis thaliana protein match is: unknown protein (TAIR:AT5G44582.1); Has 30201 Blast hits to 17322 proteins in 780 species: Archae - 12; Bacteria - 1396; Metazoa - 17338; Fungi - 3422;…
AT4G27280	266.657	1.6141	0.285443	5.65472	1.56e-08	2.12e-07	Chr4	13663576	13664240	-	protein_coding_gene		Calcium-binding EF-hand family protein
AT5G54110	905.86	1.6133	0.20421	7.90018	2.78e-15	8.45e-14	Chr5	21958214	21960601	+	protein_coding_gene	ATMAMI, MAMI	membrane-associated mannitol-induced
AT5G06860	1131.3	1.61317	0.197454	8.16984	3.09e-16	1.02e-14	Chr5	2132350	2133587	+	protein_coding_gene	PGIP1, ATPGIP1	polygalacturonase inhibiting protein 1
AT1G15550	109.118	1.61281	0.388621	4.15008	3.32e-05	0.000247151	Chr1	5344478	5346166	-	protein_coding_gene	GA4, ATGA3OX1, GA3OX1	gibberellin 3-oxidase 1
AT4G25830	351.832	1.61077	0.233114	6.90979	4.85e-12	1.06e-10	Chr4	13133529	13135024	+	protein_coding_gene		Uncharacterised protein family (UPF0497)
AT3G27170	866.37	1.61064	0.288099	5.59058	2.26e-08	3e-07	Chr3	10024017	10027198	+	protein_coding_gene	CLC-B, ATCLC-B	chloride channel B
AT3G29250	647.388	1.61064	0.250652	6.4258	1.31e-10	2.41e-09	Chr3	11193659	11194993	-	protein_coding_gene		NAD(P)-binding Rossmann-fold superfamily protein
AT1G07070	645.626	1.61055	0.195707	8.22941	1.88e-16	6.35e-15	Chr1	2168564	2169851	+	protein_coding_gene		Ribosomal protein L35Ae family protein
AT4G02330	142.579	1.61006	0.335564	4.79807	1.6e-06	1.57e-05	Chr4	1032413	1035037	+	protein_coding_gene	ATPMEPCRB	Plant invertase/pectin methylesterase inhibitor superfamily
AT2G47170	10876.5	1.60944	0.180945	8.89463	5.86e-19	2.58e-17	Chr2	19366623	19368840	+	protein_coding_gene	ARF1A1C	Ras-related small GTP-binding family protein
AT1G26800	778.976	1.60888	0.254215	6.32883	2.47e-10	4.3e-09	Chr1	9285099	9286324	-	protein_coding_gene		RING/U-box superfamily protein
AT1G48350	10472.9	1.60763	0.171231	9.3887	6.07e-21	3.13e-19	Chr1	17867204	17868342	+	protein_coding_gene		Ribosomal L18p/L5e family protein
AT5G20020	7102.77	1.60424	0.166138	9.65609	4.63e-22	2.72e-20	Chr5	6762724	6764671	+	protein_coding_gene	RAN2	RAS-related GTP-binding nuclear protein 2
AT1G54040	1296.14	1.60414	0.259375	6.18461	6.23e-10	1.02e-08	Chr1	20170715	20173949	-	protein_coding_gene	ESP, TASTY, ESR	epithiospecifier protein
AT2G23680	70.6075	1.60402	0.474024	3.38384	0.000714786	0.00381046	Chr2	10066163	10067455	+	protein_coding_gene		Cold acclimation protein WCOR413 family
AT2G42310	4277.32	1.60346	0.244088	6.56918	5.06e-11	9.84e-10	Chr2	17625212	17625889	+	protein_coding_gene		unknown protein; BEST Arabidopsis thaliana protein match is: unknown protein (TAIR:AT3G57785.1); Has 115 Blast hits to 115 proteins in 48 species: Archae - 0; Bacteria - 0; Metazoa - 4; Fungi - 44; Plants - 67; Viruses - 0; Other Eukaryotes - 0 (source: NCBI BLink).
AT4G16980	40325.4	1.60329	0.251637	6.37144	1.87e-10	3.35e-09	Chr4	9556978	9557812	+	protein_coding_gene		arabinogalactan-protein family
AT1G78040	25069.5	1.60176	0.163744	9.78211	1.34e-22	8.52e-21	Chr1	29345838	29347107	+	protein_coding_gene		Pollen Ole e 1 allergen and extensin family protein
AT1G04410	35104.9	1.60108	0.164423	9.73757	2.08e-22	1.29e-20	Chr1	1189078	1191412	-	protein_coding_gene		Lactate/malate dehydrogenase family protein
AT4G11220	2057.4	1.59938	0.185653	8.61489	7e-18	2.77e-16	Chr4	6837911	6839795	-	protein_coding_gene	BTI2, RTNLB2	VIRB2-interacting protein 2
AT1G05205	656.621	1.59869	0.22647	7.05914	1.68e-12	3.86e-11	Chr1	1509103	1510281	-	protein_coding_gene		unknown protein; Has 44 Blast hits to 44 proteins in 16 species: Archae - 0; Bacteria - 0; Metazoa - 0; Fungi - 0; Plants - 44; Viruses - 0; Other Eukaryotes - 0 (source: NCBI BLink).
AT2G37240	827.416	1.59837	0.335912	4.75832	1.95e-06	1.89e-05	Chr2	15639939	15641763	-	protein_coding_gene		Thioredoxin superfamily protein
AT1G34030	4519.53	1.59836	0.189113	8.45186	2.87e-17	1.05e-15	Chr1	12370065	12371553	-	protein_coding_gene		Ribosomal protein S13/S18 family
AT1G72610	62861	1.59733	0.18989	8.41184	4.04e-17	1.46e-15	Chr1	27339114	27340044	-	protein_coding_gene	GLP1, ATGER1, GER1	germin-like protein 1
AT3G56340	7833.42	1.59516	0.19929	8.0042	1.2e-15	3.8e-14	Chr3	20892129	20893443	-	protein_coding_gene		Ribosomal protein S26e family protein
AT1G52550	206.499	1.59497	0.329443	4.8414	1.29e-06	1.29e-05	Chr1	19572927	19574030	-	protein_coding_gene		unknown protein; FUNCTIONS IN: molecular_function unknown; INVOLVED IN: biological_process unknown; LOCATED IN: chloroplast; EXPRESSED IN: 22 plant structures; EXPRESSED DURING: 13 growth stages; BEST Arabidopsis thaliana protein match is: unknown protein (TAIR:AT3G15780.1); Has 53 Blast hits to 51 proteins in 18 species: Archae - 0; Bacteria - 8; Metazoa - 4; Fungi - 0; Plants - 23; Viruses - 8;…
AT5G55380	149.928	1.59392	0.429813	3.70841	0.000208562	0.00129054	Chr5	22446624	22447898	-	protein_coding_gene		MBOAT (membrane bound O-acyl transferase) family protein
AT1G23740	5607.73	1.59337	0.192078	8.29541	1.08e-16	3.75e-15	Chr1	8398115	8399749	-	protein_coding_gene		Oxidoreductase, zinc-binding dehydrogenase family protein
AT5G56850	214.165	1.59301	0.47875	3.32744	0.000876489	0.00455172	Chr5	22985193	22988013	-	protein_coding_gene		unknown protein; EXPRESSED IN: 21 plant structures; EXPRESSED DURING: 13 growth stages; Has 35333 Blast hits to 34131 proteins in 2444 species: Archae - 798; Bacteria - 22429; Metazoa - 974; Fungi - 991; Plants - 531; Viruses - 0; Other Eukaryotes - 9610 (source: NCBI BLink).
AT3G02470	44371.2	1.59218	0.263948	6.0322	1.62e-09	2.51e-08	Chr3	508886	511561	+	protein_coding_gene	SAMDC	S-adenosylmethionine decarboxylase
AT3G06780	684.812	1.59167	0.219234	7.26012	3.87e-13	9.46e-12	Chr3	2143488	2144521	+	protein_coding_gene		glycine-rich protein
AT1G01490	1229.41	1.59158	0.20483	7.77023	7.83e-15	2.28e-13	Chr1	180059	182358	-	protein_coding_gene		Heavy metal transport/detoxification superfamily protein
AT1G13650	266.119	1.59137	0.492705	3.22986	0.00123852	0.0061327	Chr1	4680432	4682196	-	protein_coding_gene		BEST Arabidopsis thaliana protein match is: 18S pre-ribosomal assembly protein gar2-related (TAIR:AT2G03810.4); Has 3688 Blast hits to 1629 proteins in 255 species: Archae - 22; Bacteria - 222; Metazoa - 684; Fungi - 292; Plants - 62; Viruses - 14; Other Eukaryotes - 2392 (source: NCBI BLink).
AT1G26218	1038.83	1.59073	0.189004	8.4164	3.88e-17	1.41e-15	Chr1	9071058	9072273	-	other_RNA
AT1G29785	493.195	1.59001	0.351452	4.52412	6.06e-06	5.29e-05	Chr1	10427613	10429133	-	other_RNA
AT5G60670	4708.02	1.58928	0.191404	8.3033	1.01e-16	3.52e-15	Chr5	24380910	24381593	-	protein_coding_gene		Ribosomal protein L11 family protein
AT2G41290	253.709	1.5883	0.299645	5.30061	1.15e-07	1.37e-06	Chr2	17210428	17212959	-	protein_coding_gene	SSL2	strictosidine synthase-like 2
AT3G12110	687.288	1.5882	0.246107	6.45328	1.09e-10	2.05e-09	Chr3	3857843	3859798	+	protein_coding_gene	ACT11	actin-11
AT4G34710	16622.7	1.58816	0.187173	8.48498	2.16e-17	8.03e-16	Chr4	16560062	16562969	-	protein_coding_gene	ADC2, SPE2, ATADC2	arginine decarboxylase 2
AT1G73650	1344.86	1.5843	0.208644	7.5933	3.12e-14	8.58e-13	Chr1	27688123	27690307	-	protein_coding_gene		Protein of unknown function (DUF1295)
AT4G24310	188.396	1.5841	0.336351	4.70966	2.48e-06	2.34e-05	Chr4	12600893	12601675	+	protein_coding_gene		Protein of unknown function (DUF679)
AT1G21720	2257.16	1.5829	0.199957	7.91622	2.45e-15	7.52e-14	Chr1	7626283	7628262	+	protein_coding_gene	PBC1	proteasome beta subunit C1
AT3G19680	889.7	1.58235	0.266516	5.93715	2.9e-09	4.35e-08	Chr3	6840281	6842320	+	protein_coding_gene		Protein of unknown function (DUF1005)
AT5G59030	3789.76	1.58183	0.218832	7.22852	4.88e-13	1.18e-11	Chr5	23833728	23834511	-	protein_coding_gene	COPT1	copper transporter 1
AT5G18790	171.797	1.58162	0.327924	4.82312	1.41e-06	1.4e-05	Chr5	6266092	6266907	-	protein_coding_gene		Ribosomal protein L33 family protein
AT1G16825	89.3845	1.58086	0.413272	3.82522	0.000130657	0.000846806	Chr1	5758855	5760501	+	protein_coding_gene		Reticulon family protein
AT1G60730	676.303	1.58011	0.25347	6.23391	4.55e-10	7.61e-09	Chr1	22358035	22360184	-	protein_coding_gene		NAD(P)-linked oxidoreductase superfamily protein
AT3G17210	5319.7	1.57845	0.18809	8.39202	4.78e-17	1.71e-15	Chr3	5882284	5883200	+	protein_coding_gene	ATHS1, HS1	heat stable protein 1
AT1G33110	514.346	1.57704	0.232072	6.79548	1.08e-11	2.25e-10	Chr1	12004927	12008833	+	protein_coding_gene		MATE efflux family protein
AT5G43150	1781.18	1.57684	0.187262	8.42052	3.75e-17	1.36e-15	Chr5	17325013	17325923	+	protein_coding_gene		unknown protein; FUNCTIONS IN: molecular_function unknown; INVOLVED IN: biological_process unknown; LOCATED IN: mitochondrion; EXPRESSED IN: 22 plant structures; EXPRESSED DURING: 13 growth stages; Has 1807 Blast hits to 1807 proteins in 277 species: Archae - 0; Bacteria - 0; Metazoa - 736; Fungi - 347; Plants - 385; Viruses - 0; Other Eukaryotes - 339 (source: NCBI BLink).
AT4G13520	3121.12	1.57629	0.188492	8.36263	6.13e-17	2.18e-15	Chr4	7864394	7864924	+	protein_coding_gene	SMAP1	small acidic protein 1
AT5G24120	478.628	1.57487	0.327706	4.80575	1.54e-06	1.52e-05	Chr5	8157551	8160229	-	protein_coding_gene	SIGE, SIG5, ATSIG5	sigma factor E
AT2G34460	2221.97	1.57477	0.18305	8.60295	7.77e-18	3.05e-16	Chr2	14529608	14530958	+	protein_coding_gene		NAD(P)-binding Rossmann-fold superfamily protein
AT1G19960	668.154	1.57335	0.349452	4.50234	6.72e-06	5.81e-05	Chr1	6928039	6928463	+	protein_coding_gene		BEST Arabidopsis thaliana protein match is: transmembrane receptors (TAIR:AT2G32140.1); Has 41 Blast hits to 41 proteins in 17 species: Archae - 0; Bacteria - 2; Metazoa - 23; Fungi - 0; Plants - 11; Viruses - 0; Other Eukaryotes - 5 (source: NCBI BLink).
AT3G50850	57.6461	1.57231	0.475875	3.30404	0.000953037	0.00488492	Chr3	18901342	18902152	-	protein_coding_gene		Putative methyltransferase family protein
AT2G43820	1309.54	1.56951	0.290972	5.39403	6.89e-08	8.46e-07	Chr2	18152227	18153908	+	protein_coding_gene	GT, UGT74F2, ATSAGT1, SGT1, SAGT1	UDP-glucosyltransferase 74F2
AT5G56670	6532.54	1.56946	0.159121	9.8633	6e-23	3.95e-21	Chr5	22935211	22936060	-	protein_coding_gene		Ribosomal protein S30 family protein
AT1G64220	91.7323	1.56945	0.394504	3.97829	6.94e-05	0.00048325	Chr1	23833088	23833321	-	protein_coding_gene	TOM7-2	translocase of outer membrane 7 kDa subunit 2
AT1G48320	207.513	1.5688	0.339096	4.62643	3.72e-06	3.39e-05	Chr1	17854813	17855715	-	protein_coding_gene		Thioesterase superfamily protein
AT5G38980	4942.55	1.56793	0.184335	8.50587	1.8e-17	6.82e-16	Chr5	15606771	15607350	+	protein_coding_gene		unknown protein; FUNCTIONS IN: molecular_function unknown; INVOLVED IN: biological_process unknown; LOCATED IN: endomembrane system; EXPRESSED IN: 22 plant structures; EXPRESSED DURING: 13 growth stages; Has 3 Blast hits to 3 proteins in 1 species: Archae - 0; Bacteria - 0; Metazoa - 0; Fungi - 0; Plants - 3; Viruses - 0; Other Eukaryotes - 0 (source: NCBI BLink).
AT4G15920	2206.85	1.56673	0.17601	8.90137	5.52e-19	2.44e-17	Chr4	9030517	9033395	-	protein_coding_gene	SWEET17, AtSWEET17	Nodulin MtN3 family protein
AT2G38810	297.174	1.56654	0.259979	6.02564	1.68e-09	2.61e-08	Chr2	16219269	16220928	-	protein_coding_gene	HTA8	histone H2A 8
AT3G47836	678.345	1.5659	0.218775	7.15759	8.21e-13	1.95e-11	Chr3	17650260	17651765	-	protein_coding_gene		unknown protein; Has 1 Blast hits to 1 proteins in 1 species: Archae - 0; Bacteria - 0; Metazoa - 0; Fungi - 0; Plants - 1; Viruses - 0; Other Eukaryotes - 0 (source: NCBI BLink).
AT5G45010	1477.83	1.56509	0.219989	7.11439	1.12e-12	2.64e-11	Chr5	18167244	18168374	-	protein_coding_gene	ATDSS1(V), DSS1(V)	DSS1 homolog on chromosome V
AT5G61820	3550.42	1.56461	0.232384	6.73285	1.66e-11	3.39e-10	Chr5	24834317	24836694	-	protein_coding_gene		FUNCTIONS IN: molecular_function unknown; INVOLVED IN: biological_process unknown; LOCATED IN: vacuole; EXPRESSED IN: 24 plant structures; EXPRESSED DURING: 15 growth stages; CONTAINS InterPro DOMAIN/s: Stress up-regulated Nod 19 (InterPro:IPR011692); Has 30201 Blast hits to 17322 proteins in 780 species: Archae - 12; Bacteria - 1396; Metazoa - 17338; Fungi - 3422; Plants - 5037; Viruses - 0; Oth…
AT4G01200	137.131	1.56451	0.372042	4.2052	2.61e-05	0.000199263	Chr4	506511	507626	-	protein_coding_gene		Calcium-dependent lipid-binding (CaLB domain) family protein
AT5G06210	344.976	1.56248	0.286645	5.45092	5.01e-08	6.3e-07	Chr5	1878471	1879740	+	protein_coding_gene		RNA binding (RRM/RBD/RNP motifs) family protein
AT1G68440	1073.32	1.56225	0.293109	5.32994	9.82e-08	1.18e-06	Chr1	25658033	25659273	+	protein_coding_gene		unknown protein; BEST Arabidopsis thaliana protein match is: unknown protein (TAIR:AT1G25400.2); Has 86 Blast hits to 86 proteins in 29 species: Archae - 0; Bacteria - 6; Metazoa - 27; Fungi - 11; Plants - 24; Viruses - 0; Other Eukaryotes - 18 (source: NCBI BLink).
AT4G25630	1422.45	1.55993	0.178302	8.74885	2.16e-18	8.9e-17	Chr4	13074133	13076429	+	protein_coding_gene	FIB2, ATFIB2	fibrillarin 2
AT5G50560	97.8876	1.55985	0.38905	4.00939	6.09e-05	0.000430013	Chr5	20579121	20579588	+	protein_coding_gene		Protein of unknown function (DUF 3339)
AT3G04640	122.721	1.55853	0.463832	3.36012	0.000779073	0.00410924	Chr3	1260906	1261683	-	protein_coding_gene		glycine-rich protein
AT1G10865	803.286	1.55843	0.242051	6.43845	1.21e-10	2.24e-09	Chr1	3614513	3616159	-	protein_coding_gene		FUNCTIONS IN: molecular_function unknown; INVOLVED IN: biological_process unknown; LOCATED IN: cellular_component unknown; CONTAINS InterPro DOMAIN/s: Cytochrome c oxidase assembly protein PET191, N-terminal (InterPro:IPR018793); Has 241 Blast hits to 241 proteins in 124 species: Archae - 0; Bacteria - 0; Metazoa - 100; Fungi - 94; Plants - 38; Viruses - 0; Other Eukaryotes - 9 (source: NCBI BLin…
AT3G01130	2254.31	1.55782	0.196566	7.9252	2.28e-15	7.01e-14	Chr3	44045	45590	-	protein_coding_gene		unknown protein; FUNCTIONS IN: molecular_function unknown; INVOLVED IN: biological_process unknown; LOCATED IN: endomembrane system; EXPRESSED IN: male gametophyte, pollen tube; EXPRESSED DURING: M germinated pollen stage; BEST Arabidopsis thaliana protein match is: unknown protein (TAIR:AT5G15320.1); Has 64 Blast hits to 64 proteins in 11 species: Archae - 0; Bacteria - 0; Metazoa - 0; Fungi - 0…
AT1G29418	151.785	1.55769	0.392988	3.9637	7.38e-05	0.00051044	Chr1	10300878	10301302	+	protein_coding_gene		unknown protein; FUNCTIONS IN: molecular_function unknown; INVOLVED IN: biological_process unknown; LOCATED IN: endomembrane system; Has 0 Blast hits to 0 proteins in 0 species (source: NCBI BLink).
AT1G75560	1194.95	1.55764	0.182305	8.54412	1.3e-17	4.98e-16	Chr1	28371141	28373241	-	protein_coding_gene		zinc knuckle (CCHC-type) family protein
AT5G01075	473.112	1.55764	0.248416	6.27029	3.6e-10	6.13e-09	Chr5	26848	27449	-	protein_coding_gene		Glycosyl hydrolase family 35 protein
AT2G37970	1188.51	1.55651	0.229515	6.78176	1.19e-11	2.46e-10	Chr2	15890972	15891843	+	protein_coding_gene	SOUL-1	SOUL heme-binding family protein
AT4G28900.1	59.1153	1.55642	0.472949	3.29088	0.000998753	0.00508862	Chr4	14259141	14263704	+	Parent=AT4G28900
AT5G11170	4049.83	1.55573	0.182919	8.50505	1.82e-17	6.85e-16	Chr5	3553117	3556977	+	protein_coding_gene		DEAD/DEAH box RNA helicase family protein
AT2G21290	1434.69	1.55567	0.207364	7.50213	6.28e-14	1.67e-12	Chr2	9112856	9113330	+	protein_coding_gene		unknown protein; FUNCTIONS IN: molecular_function unknown; INVOLVED IN: biological_process unknown; LOCATED IN: mitochondrion; EXPRESSED IN: 22 plant structures; EXPRESSED DURING: 13 growth stages; Has 63 Blast hits to 63 proteins in 12 species: Archae - 0; Bacteria - 0; Metazoa - 0; Fungi - 0; Plants - 63; Viruses - 0; Other Eukaryotes - 0 (source: NCBI BLink).
AT3G56090	1849.95	1.55323	0.214346	7.24637	4.28e-13	1.04e-11	Chr3	20814047	20816035	-	protein_coding_gene	ATFER3, FER3	ferritin 3
AT4G18970	5569.21	1.55277	0.224456	6.91792	4.58e-12	1.01e-10	Chr4	10388722	10390991	-	protein_coding_gene		GDSL-like Lipase/Acylhydrolase superfamily protein
AT1G76100	8315.45	1.552	0.178001	8.71907	2.81e-18	1.14e-16	Chr1	28553987	28554768	-	protein_coding_gene	PETE1	plastocyanin 1
AT4G34630	1082.91	1.55106	0.24371	6.36439	1.96e-10	3.49e-09	Chr4	16536865	16537746	-	protein_coding_gene		unknown protein; Has 30 Blast hits to 30 proteins in 10 species: Archae - 0; Bacteria - 2; Metazoa - 0; Fungi - 0; Plants - 24; Viruses - 0; Other Eukaryotes - 4 (source: NCBI BLink).
AT5G47550	706.451	1.5508	0.206608	7.50599	6.1e-14	1.63e-12	Chr5	19286450	19286995	-	protein_coding_gene		Cystatin/monellin superfamily protein
AT5G04490	609.103	1.55065	0.236737	6.55011	5.75e-11	1.11e-09	Chr5	1279760	1281669	+	protein_coding_gene	VTE5	vitamin E pathway gene 5
AT1G44575	49567.4	1.5502	0.171859	9.02019	1.88e-19	8.62e-18	Chr1	16871696	16873383	+	protein_coding_gene	NPQ4, PSBS	Chlorophyll A-B binding family protein
AT3G50820	54969.1	1.54984	0.178359	8.68942	3.64e-18	1.46e-16	Chr3	18890876	18892426	-	protein_coding_gene	PSBO2, PSBO-2, OEC33	photosystem II subunit O-2
AT4G00955	98.8022	1.54892	0.406294	3.81232	0.000137667	0.000887374	Chr4	412118	413327	+	protein_coding_gene		FUNCTIONS IN: molecular_function unknown; INVOLVED IN: biological_process unknown; LOCATED IN: endomembrane system; EXPRESSED IN: 14 plant structures; EXPRESSED DURING: 9 growth stages; CONTAINS InterPro DOMAIN/s: EGF-like (InterPro:IPR006210); BEST Arabidopsis thaliana protein match is: Protein kinase superfamily protein (TAIR:AT2G23450.1); Has 94 Blast hits to 88 proteins in 13 species: Archae …
AT1G29250	1096.66	1.54781	0.227547	6.80213	1.03e-11	2.15e-10	Chr1	10223266	10224727	-	protein_coding_gene		Alba DNA/RNA-binding protein
AT1G80050	579.723	1.54774	0.218432	7.0857	1.38e-12	3.22e-11	Chr1	30111514	30113324	-	protein_coding_gene	APT2, ATAPT2, PHT1.1	adenine phosphoribosyl transferase 2
AT1G50020	1805.21	1.54774	0.178131	8.68876	3.66e-18	1.46e-16	Chr1	18519946	18521695	-	protein_coding_gene		unknown protein; FUNCTIONS IN: molecular_function unknown; INVOLVED IN: biological_process unknown; LOCATED IN: chloroplast thylakoid membrane, chloroplast; EXPRESSED IN: 24 plant structures; EXPRESSED DURING: 15 growth stages; Has 72 Blast hits to 72 proteins in 27 species: Archae - 0; Bacteria - 0; Metazoa - 0; Fungi - 0; Plants - 72; Viruses - 0; Other Eukaryotes - 0 (source: NCBI BLink).
AT3G52740	813.344	1.54592	0.192228	8.04213	8.83e-16	2.83e-14	Chr3	19546374	19546964	-	protein_coding_gene		unknown protein; BEST Arabidopsis thaliana protein match is: unknown protein (TAIR:AT3G44450.1); Has 65 Blast hits to 65 proteins in 13 species: Archae - 0; Bacteria - 0; Metazoa - 0; Fungi - 0; Plants - 65; Viruses - 0; Other Eukaryotes - 0 (source: NCBI BLink).
AT3G05000	1370.51	1.54474	0.237026	6.5172	7.16e-11	1.37e-09	Chr3	1387175	1388756	-	protein_coding_gene		Transport protein particle (TRAPP) component
AT2G06950.1	1586.27	1.54348	0.199072	7.75336	8.95e-15	2.59e-13	Chr2	2859226	2863434	-	Parent=AT2G06950
AT2G27080	207.442	1.54245	0.368799	4.18235	2.89e-05	0.000217503	Chr2	11563933	11567504	+	protein_coding_gene		Late embryogenesis abundant (LEA) hydroxyproline-rich glycoprotein family
AT5G48485	1939.04	1.54235	0.246122	6.26662	3.69e-10	6.25e-09	Chr5	19646232	19646802	-	protein_coding_gene	DIR1	Bifunctional inhibitor/lipid-transfer protein/seed storage 2S albumin superfamily protein
AT4G17340	11401.6	1.54216	0.151568	10.1747	2.57e-24	1.94e-22	Chr4	9699253	9700410	+	protein_coding_gene	TIP2;2, DELTA-TIP2	tonoplast intrinsic protein 2;2
AT4G24700	106.909	1.54209	0.395722	3.89691	9.74e-05	0.000653926	Chr4	12744622	12745313	-	protein_coding_gene		unknown protein; Has 20 Blast hits to 20 proteins in 7 species: Archae - 0; Bacteria - 0; Metazoa - 0; Fungi - 0; Plants - 20; Viruses - 0; Other Eukaryotes - 0 (source: NCBI BLink).
AT1G26560	349.822	1.54143	0.399674	3.85672	0.000114919	0.000756313	Chr1	9178378	9181835	+	protein_coding_gene	BGLU40	beta glucosidase 40
AT3G06760	306.089	1.54009	0.273371	5.6337	1.76e-08	2.37e-07	Chr3	2132758	2134556	+	protein_coding_gene		Drought-responsive family protein
AT5G01410	10625.6	1.53777	0.169505	9.07211	1.17e-19	5.45e-18	Chr5	172318	173614	-	protein_coding_gene	PDX1, ATPDX1.3, RSR4, PDX1.3, ATPDX1	Aldolase-type TIM barrel family protein
AT4G02420	325.505	1.53638	0.29721	5.16935	2.35e-07	2.66e-06	Chr4	1064363	1066372	-	protein_coding_gene		Concanavalin A-like lectin protein kinase family protein
AT4G00430	10176	1.53607	0.166383	9.23209	2.65e-20	1.29e-18	Chr4	185450	187627	-	protein_coding_gene	TMP-C, PIP1;4, PIP1E	plasma membrane intrinsic protein 1;4
AT2G45710	736.256	1.53513	0.222523	6.89875	5.25e-12	1.14e-10	Chr2	18831161	18832211	+	protein_coding_gene		Zinc-binding ribosomal protein family protein
AT5G25610	20976.5	1.535	0.173446	8.85004	8.75e-19	3.74e-17	Chr5	8914233	8916800	-	protein_coding_gene	RD22, ATRD22	BURP domain-containing protein
AT3G48030	498.315	1.5343	0.206169	7.44198	9.92e-14	2.56e-12	Chr3	17725410	17727954	-	protein_coding_gene		hypoxia-responsive family protein / zinc finger (C3HC4-type RING finger) family protein
AT3G41762	283.187	1.53382	0.264069	5.80838	6.31e-09	9.11e-08	Chr3	14195741	14196603	-	protein_coding_gene		unknown protein.
AT3G17390	24071.1	1.53233	0.151582	10.1089	5.04e-24	3.72e-22	Chr3	5952187	5954084	-	protein_coding_gene	MTO3, SAMS3, MAT4	S-adenosylmethionine synthetase family protein
AT3G44380	570.791	1.5323	0.243545	6.29167	3.14e-10	5.39e-09	Chr3	16036183	16036880	-	protein_coding_gene		Late embryogenesis abundant (LEA) hydroxyproline-rich glycoprotein family
AT2G37110	1823.3	1.53191	0.203817	7.51612	5.64e-14	1.51e-12	Chr2	15592552	15594014	+	protein_coding_gene		PLAC8 family protein
AT3G52720	606.862	1.53085	0.197346	7.75717	8.68e-15	2.52e-13	Chr3	19538690	19541284	-	protein_coding_gene	CAH1, ATACA1, ACA1	alpha carbonic anhydrase 1
AT3G22060	634.694	1.53055	0.250314	6.11454	9.68e-10	1.55e-08	Chr3	7771016	7772340	+	protein_coding_gene		Receptor-like protein kinase-related family protein
AT2G09795	451.863	1.53044	0.256845	5.9586	2.54e-09	3.86e-08	Chr2	3670909	3672729	-	other_RNA
AT4G29410	4194.78	1.53038	0.196304	7.79596	6.39e-15	1.88e-13	Chr4	14468244	14470167	-	protein_coding_gene		Ribosomal L28e protein family
AT5G05435	98.9472	1.52932	0.382738	3.99575	6.45e-05	0.00045253	Chr5	1606552	1607656	+	other_RNA
AT3G02870	620.876	1.52911	0.344122	4.44352	8.85e-06	7.49e-05	Chr3	627512	629845	-	protein_coding_gene	VTC4	Inositol monophosphatase family protein
AT4G24130	420.399	1.52885	0.248773	6.14556	7.97e-10	1.29e-08	Chr4	12527753	12528593	+	protein_coding_gene		Protein of unknown function, DUF538
AT2G41640	392.047	1.5284	0.31207	4.89762	9.7e-07	9.96e-06	Chr2	17360486	17363788	+	protein_coding_gene		Glycosyltransferase family 61 protein
AT1G13950	525.993	1.52766	0.282173	5.41392	6.17e-08	7.62e-07	Chr1	4773576	4774867	+	protein_coding_gene	EIF-5A, ELF5A-1, ATELF5A-1, EIF5A	eukaryotic elongation factor 5A-1
AT3G58730	7863.19	1.52732	0.159225	9.59219	8.62e-22	4.9e-20	Chr3	21718257	21719980	-	protein_coding_gene		vacuolar ATP synthase subunit D (VATD) / V-ATPase D subunit / vacuolar proton pump D subunit (VATPD)
AT4G29260	1657.28	1.52667	0.18928	8.06567	7.28e-16	2.36e-14	Chr4	14422152	14423603	-	protein_coding_gene		HAD superfamily, subfamily IIIB acid phosphatase
AT5G35530	8108.82	1.52609	0.185315	8.2351	1.79e-16	6.08e-15	Chr5	13710111	13712288	-	protein_coding_gene		Ribosomal protein S3 family protein
AT1G76570	193.497	1.52605	0.30003	5.08632	3.65e-07	4e-06	Chr1	28729132	28730825	+	protein_coding_gene		Chlorophyll A-B binding family protein
AT3G20470	1473.5	1.52595	0.184243	8.28228	1.21e-16	4.16e-15	Chr3	7140440	7141228	-	protein_coding_gene	GRP-5, ATGRP-5, GRP5, ATGRP5	glycine-rich protein 5
AT1G68840	1302.5	1.52583	0.24144	6.31969	2.62e-10	4.54e-09	Chr1	25880323	25882222	+	protein_coding_gene	RAV2, RAP2.8, TEM2, EDF2, AtRAV2	related to ABI3/VP1 2
AT2G36620	6687.26	1.52492	0.208468	7.31491	2.58e-13	6.41e-12	Chr2	15350347	15351900	-	protein_coding_gene	RPL24A	ribosomal protein L24
AT1G78100	2084.56	1.52461	0.192931	7.90236	2.74e-15	8.31e-14	Chr1	29387795	29389112	+	protein_coding_gene		F-box family protein
AT2G35750	150.453	1.52336	0.492394	3.09379	0.00197619	0.00918527	Chr2	15029829	15030290	-	protein_coding_gene		unknown protein; FUNCTIONS IN: molecular_function unknown; INVOLVED IN: biological_process unknown; LOCATED IN: endomembrane system; EXPRESSED IN: 23 plant structures; EXPRESSED DURING: 13 growth stages; Has 1 Blast hits to 1 proteins in 1 species: Archae - 0; Bacteria - 0; Metazoa - 0; Fungi - 0; Plants - 1; Viruses - 0; Other Eukaryotes - 0 (source: NCBI BLink).
AT1G60960	463.583	1.52323	0.238192	6.39495	1.61e-10	2.9e-09	Chr1	22445310	22447214	-	protein_coding_gene	IRT3, ATIRT3	iron regulated transporter 3
AT3G02770	653.067	1.52313	0.192895	7.89614	2.88e-15	8.7e-14	Chr3	600893	602259	-	protein_coding_gene		Ribonuclease E inhibitor RraA/Dimethylmenaquinone methyltransferase
AT2G38140	10205.8	1.52307	0.204216	7.45814	8.77e-14	2.28e-12	Chr2	15980883	15981612	+	protein_coding_gene	PSRP4	plastid-specific ribosomal protein 4
AT3G12300	298.633	1.52134	0.245527	6.1962	5.78e-10	9.53e-09	Chr3	3921528	3923155	-	protein_coding_gene		unknown protein; FUNCTIONS IN: molecular_function unknown; INVOLVED IN: biological_process unknown; LOCATED IN: endomembrane system; EXPRESSED IN: 23 plant structures; EXPRESSED DURING: 15 growth stages; CONTAINS InterPro DOMAIN/s: Protein of unknown function DUF667 (InterPro:IPR007714); Has 373 Blast hits to 371 proteins in 116 species: Archae - 0; Bacteria - 0; Metazoa - 213; Fungi - 4; Plants …
AT1G71340	423.595	1.52048	0.324867	4.68032	2.86e-06	2.67e-05	Chr1	26885170	26888338	-	protein_coding_gene		PLC-like phosphodiesterases superfamily protein
AT2G20490	1439.64	1.5197	0.253584	5.9929	2.06e-09	3.18e-08	Chr2	8831716	8832916	+	protein_coding_gene	NOP10, EDA27	nucleolar RNA-binding Nop10p family protein
AT1G71100	1381.09	1.51818	0.234719	6.46808	9.93e-11	1.86e-09	Chr1	26814632	26815671	+	protein_coding_gene	RSW10	Ribose 5-phosphate isomerase, type A protein
AT1G65290	3975.15	1.51643	0.162075	9.35633	8.26e-21	4.18e-19	Chr1	24248828	24250421	-	protein_coding_gene	mtACP2	mitochondrial acyl carrier protein 2
AT5G08050	6146.27	1.51509	0.155056	9.77127	1.5e-22	9.45e-21	Chr5	2578345	2579163	+	protein_coding_gene		Protein of unknown function (DUF1118)
AT2G01250	12361.3	1.51376	0.215838	7.01339	2.33e-12	5.3e-11	Chr2	132697	134455	-	protein_coding_gene		Ribosomal protein L30/L7 family protein
AT4G30220	1969.38	1.51306	0.21598	7.00558	2.46e-12	5.6e-11	Chr4	14802950	14804358	-	protein_coding_gene	RUXF	small nuclear ribonucleoprotein F
AT1G16700	2032.55	1.5127	0.190244	7.95134	1.85e-15	5.73e-14	Chr1	5709725	5711902	+	protein_coding_gene		Alpha-helical ferredoxin
AT3G04230	696.432	1.51265	0.242926	6.22681	4.76e-10	7.93e-09	Chr3	1112990	1113659	-	protein_coding_gene		Ribosomal protein S5 domain 2-like superfamily protein
AT5G42850	2129.3	1.51159	0.158663	9.52704	1.62e-21	8.79e-20	Chr5	17181707	17182623	-	protein_coding_gene		Thioredoxin superfamily protein
AT3G45730	358.457	1.51154	0.235925	6.40685	1.49e-10	2.7e-09	Chr3	16789980	16790582	+	protein_coding_gene		unknown protein; Has 3 Blast hits to 3 proteins in 1 species: Archae - 0; Bacteria - 0; Metazoa - 0; Fungi - 0; Plants - 3; Viruses - 0; Other Eukaryotes - 0 (source: NCBI BLink).
AT3G15357	185.611	1.51061	0.293444	5.14786	2.63e-07	2.95e-06	Chr3	5187116	5187710	+	protein_coding_gene		unknown protein; INVOLVED IN: biological_process unknown; LOCATED IN: chloroplast; EXPRESSED IN: shoot apex, hypocotyl, root, leaf; Has 6931 Blast hits to 2036 proteins in 230 species: Archae - 7; Bacteria - 933; Metazoa - 1824; Fungi - 836; Plants - 482; Viruses - 218; Other Eukaryotes - 2631 (source: NCBI BLink).
AT5G62470	353.645	1.51058	0.362141	4.17125	3.03e-05	0.000227248	Chr5	25078991	25081101	-	protein_coding_gene	MYB96, MYBCOV1, ATMYB96	myb domain protein 96
AT5G44569	116.335	1.51046	0.452994	3.33439	0.000854869	0.00445574	Chr5	17963286	17963990	+	other_RNA
AT1G17880	7498.47	1.51044	0.171194	8.82301	1.11e-18	4.74e-17	Chr1	6152409	6153982	-	protein_coding_gene	BTF3, ATBTF3	basic transcription factor 3
AT1G69620	10219.2	1.50967	0.187573	8.04847	8.38e-16	2.7e-14	Chr1	26189836	26191323	+	protein_coding_gene	RPL34	ribosomal protein L34
AT1G70600	11407	1.50952	0.214583	7.03464	2e-12	4.57e-11	Chr1	26620923	26621659	-	protein_coding_gene		Ribosomal protein L18e/L15 superfamily protein
AT1G77450	313.166	1.50944	0.320343	4.71193	2.45e-06	2.32e-05	Chr1	29099954	29101261	+	protein_coding_gene	anac032, NAC032	NAC domain containing protein 32, activates SA + ROS, repress NIMIN1
AT3G03100	4857.74	1.50929	0.184803	8.16703	3.16e-16	1.04e-14	Chr3	705381	707651	-	protein_coding_gene		NADH:ubiquinone oxidoreductase, 17.2kDa subunit
AT3G18130	2780.94	1.50869	0.200211	7.53548	4.87e-14	1.3e-12	Chr3	6210904	6212433	-	protein_coding_gene	RACK1C_AT	receptor for activated C kinase 1C
AT5G14740	38387.3	1.50774	0.191038	7.89238	2.96e-15	8.96e-14	Chr5	4757972	4762615	+	protein_coding_gene	CA2, CA18, BETA CA2	carbonic anhydrase 2
AT3G51240	949.246	1.5076	0.256792	5.87091	4.33e-09	6.36e-08	Chr3	19025192	19026872	+	protein_coding_gene	F3H, TT6, F3'H	flavanone 3-hydroxylase
AT4G02620	2903.43	1.5076	0.160236	9.40862	5.03e-21	2.61e-19	Chr4	1149248	1151346	-	protein_coding_gene		vacuolar ATPase subunit F family protein
AT5G50660	55.7967	1.50691	0.486442	3.09783	0.00194943	0.00909063	Chr5	20612575	20612778	+	protein_coding_gene		Protein of unknown function (DUF 3339)
AT4G22212	1958.79	1.50684	0.232591	6.4785	9.26e-11	1.74e-09	Chr4	11753986	11754688	+	protein_coding_gene		Arabidopsis defensin-like protein
AT2G25735	120.324	1.50634	0.348171	4.32645	1.52e-05	0.00012224	Chr2	10975060	10975759	-	protein_coding_gene		unknown protein; Has 31 Blast hits to 31 proteins in 9 species: Archae - 0; Bacteria - 0; Metazoa - 0; Fungi - 0; Plants - 31; Viruses - 0; Other Eukaryotes - 0 (source: NCBI BLink).
AT5G19120	3381.33	1.50631	0.21808	6.90714	4.95e-12	1.08e-10	Chr5	6414488	6415907	+	protein_coding_gene		Eukaryotic aspartyl protease family protein
AT3G59220	211.854	1.50576	0.349536	4.30789	1.65e-05	0.000131846	Chr3	21894134	21895623	+	protein_coding_gene	PRN, PRN1, ATPIRIN1	pirin
AT1G62180	3207.67	1.5057	0.290781	5.17813	2.24e-07	2.55e-06	Chr1	22975530	22977625	-	protein_coding_gene	APR2, APSR, PRH43, PRH, ATAPR2	5'adenylylphosphosulfate reductase 2
AT5G56170	1722.02	1.50526	0.184085	8.177	2.91e-16	9.64e-15	Chr5	22735915	22737311	+	protein_coding_gene	LLG1	LORELEI-LIKE-GPI-ANCHORED PROTEIN 1
AT4G17070	445.611	1.50459	0.231116	6.51009	7.51e-11	1.43e-09	Chr4	9595385	9598237	-	protein_coding_gene		peptidyl-prolyl cis-trans isomerases
AT5G24170	259.606	1.5044	0.292449	5.14414	2.69e-07	3e-06	Chr5	8189483	8191392	-	protein_coding_gene		Got1/Sft2-like vescicle transport protein family
AT5G63310	5571.55	1.50318	0.177709	8.45865	2.7e-17	9.98e-16	Chr5	25371904	25373861	-	protein_coding_gene	NDPK2, NDPK1A, NDPK IA IA, NDPK IA, ATNDPK2	nucleoside diphosphate kinase 2
AT3G51730	4802.66	1.50286	0.172131	8.7309	2.53e-18	1.03e-16	Chr3	19186666	19188691	+	protein_coding_gene		saposin B domain-containing protein
AT2G37460	110.76	1.50284	0.379132	3.96389	7.37e-05	0.000510199	Chr2	15726448	15729098	-	protein_coding_gene		nodulin MtN21 /EamA-like transporter family protein
AT3G17626	109.131	1.50239	0.473351	3.17394	0.00150384	0.00725911	Chr3	6027994	6028633	+	protein_coding_gene		structural constituent of ribosome
AT3G62460	427.784	1.50228	0.260604	5.76461	8.18e-09	1.16e-07	Chr3	23104665	23105624	-	protein_coding_gene		Putative endonuclease or glycosyl hydrolase
AT3G13920	23933.8	1.50032	0.161271	9.30305	1.36e-20	6.77e-19	Chr3	4592256	4594999	-	protein_coding_gene	EIF4A1, RH4, TIF4A1	eukaryotic translation initiation factor 4A1
AT1G07010	876.243	1.50015	0.19208	7.81001	5.72e-15	1.68e-13	Chr1	2152852	2155269	+	protein_coding_gene		Calcineurin-like metallo-phosphoesterase superfamily protein
AT1G75040	288.646	1.49978	0.263899	5.68315	1.32e-08	1.82e-07	Chr1	28177703	28178940	+	protein_coding_gene	PR5, PR-5	pathogenesis-related gene 5
AT1G79040	329255	1.4989	0.197028	7.60756	2.79e-14	7.74e-13	Chr1	29736016	29737009	+	protein_coding_gene	PSBR	photosystem II subunit R
AT4G38630	4257.27	1.49888	0.164967	9.08593	1.03e-19	4.83e-18	Chr4	18057130	18059540	-	protein_coding_gene	RPN10, MCB1, ATMCB1, MBP1	regulatory particle non-ATPase 10
AT2G26040	109.301	1.49873	0.442422	3.38755	0.00070519	0.0037659	Chr2	11094832	11095404	-	protein_coding_gene	PYL2, RCAR14	PYR1-like 2
AT5G64130	5182.88	1.49738	0.236446	6.33285	2.41e-10	4.2e-09	Chr5	25664350	25666244	-	protein_coding_gene		cAMP-regulated phosphoprotein 19-related protein
AT4G30290	332.189	1.49727	0.37205	4.02438	5.71e-05	0.000404866	Chr4	14828712	14830016	-	protein_coding_gene	ATXTH19, XTH19	xyloglucan endotransglucosylase/hydrolase 19
AT2G27580	846.544	1.49692	0.186009	8.04755	8.45e-16	2.72e-14	Chr2	11776411	11777529	-	protein_coding_gene		A20/AN1-like zinc finger family protein
AT3G05490	1825.85	1.49673	0.198404	7.54382	4.56e-14	1.23e-12	Chr3	1591277	1591983	+	protein_coding_gene	RALFL22	ralf-like 22
AT1G28390	541.075	1.49661	0.26859	5.5721	2.52e-08	3.31e-07	Chr1	9966186	9968301	-	protein_coding_gene		Protein kinase superfamily protein
AT1G28010	123.946	1.49561	0.369842	4.04392	5.26e-05	0.000376799	Chr1	9763436	9768068	+	protein_coding_gene	PGP14, ATABCB14, ABCB14	P-glycoprotein 14
AT1G15930	6872.87	1.49534	0.185848	8.04605	8.55e-16	2.75e-14	Chr1	5471400	5473014	+	protein_coding_gene		Ribosomal protein L7Ae/L30e/S12e/Gadd45 family protein
AT5G42510	191.943	1.49517	0.36825	4.06022	4.9e-05	0.000353702	Chr5	16998268	16998816	-	protein_coding_gene		Disease resistance-responsive (dirigent-like protein) family protein
AT4G21850	1887.53	1.49508	0.254063	5.88467	3.99e-09	5.89e-08	Chr4	11591116	11592238	-	protein_coding_gene	ATMSRB9, MSRB9	methionine sulfoxide reductase B9
AT1G47480	424.007	1.49465	0.27932	5.35103	8.75e-08	1.06e-06	Chr1	17417579	17419432	+	protein_coding_gene		alpha/beta-Hydrolases superfamily protein
AT2G45695	228.329	1.49414	0.313063	4.77265	1.82e-06	1.77e-05	Chr2	18825993	18826879	+	protein_coding_gene		Ubiquitin related modifier 1
AT1G17200	2101.92	1.49274	0.245627	6.07727	1.22e-09	1.93e-08	Chr1	5878400	5880041	+	protein_coding_gene		Uncharacterised protein family (UPF0497)
AT5G65520	850.75	1.49081	0.280255	5.31946	1.04e-07	1.24e-06	Chr5	26189725	26190591	-	protein_coding_gene		Tetratricopeptide repeat (TPR)-like superfamily protein
AT5G63510	3646.89	1.49072	0.175544	8.49201	2.03e-17	7.6e-16	Chr5	25423967	25425871	+	protein_coding_gene	GAMMA CAL1	gamma carbonic anhydrase like 1
AT4G15770	2305.28	1.4905	0.174949	8.51965	1.6e-17	6.09e-16	Chr4	8978006	8978876	+	protein_coding_gene		RNA binding
AT5G13100	1506.04	1.48838	0.207999	7.15574	8.32e-13	1.97e-11	Chr5	4156660	4158553	+	protein_coding_gene		unknown protein; Has 1807 Blast hits to 1807 proteins in 277 species: Archae - 0; Bacteria - 0; Metazoa - 736; Fungi - 347; Plants - 385; Viruses - 0; Other Eukaryotes - 339 (source: NCBI BLink).
AT1G80230	1800.37	1.48786	0.170275	8.738	2.37e-18	9.72e-17	Chr1	30169456	30171101	-	protein_coding_gene		Rubredoxin-like superfamily protein
AT5G07090	17254.3	1.48728	0.189494	7.84868	4.2e-15	1.25e-13	Chr5	2202380	2204078	+	protein_coding_gene		Ribosomal protein S4 (RPS4A) family protein
AT5G53370	1591.29	1.48587	0.244593	6.07485	1.24e-09	1.95e-08	Chr5	21649532	21651593	-	protein_coding_gene	ATPMEPCRF, PMEPCRF	pectin methylesterase PCR fragment F
AT3G52580	2392.31	1.48555	0.18723	7.93437	2.12e-15	6.53e-14	Chr3	19503223	19504973	+	protein_coding_gene		Ribosomal protein S11 family protein
AT5G66170	457.337	1.48551	0.257513	5.76868	7.99e-09	1.14e-07	Chr5	26447642	26448776	+	protein_coding_gene	STR18	sulfurtransferase 18
AT5G41790	589.828	1.48548	0.367691	4.04002	5.34e-05	0.000381956	Chr5	16727530	16732847	+	protein_coding_gene	CIP1	COP1-interactive protein 1
AT4G24340	138.335	1.48514	0.415694	3.57268	0.000353347	0.00205271	Chr4	12607447	12609252	+	protein_coding_gene		Phosphorylase superfamily protein
AT5G24420	711.425	1.48508	0.268511	5.53081	3.19e-08	4.14e-07	Chr5	8336614	8338008	-	protein_coding_gene	PGL5	6-phosphogluconolactonase 5
AT4G17085	175.48	1.48382	0.36465	4.06916	4.72e-05	0.000341091	Chr4	9604502	9604974	+	protein_coding_gene		Putative membrane lipoprotein
AT5G15950	668.669	1.48328	0.224098	6.61891	3.62e-11	7.18e-10	Chr5	5205869	5208036	+	protein_coding_gene		Adenosylmethionine decarboxylase family protein
AT1G72230	1047.1	1.48319	0.201496	7.36088	1.83e-13	4.61e-12	Chr1	27188066	27189244	+	protein_coding_gene		Cupredoxin superfamily protein
AT3G07430	6945.11	1.48318	0.173698	8.53886	1.36e-17	5.19e-16	Chr3	2379193	2380198	+	protein_coding_gene	emb1990, YLMG1-1, ATYLMG1-1	YGGT family protein
AT5G23040	4926.04	1.48273	0.187384	7.91281	2.52e-15	7.7e-14	Chr5	7729317	7731036	-	protein_coding_gene	CDF1	Protein of unknown function (DUF3353)
AT5G24930	9071.38	1.48195	0.160353	9.24177	2.42e-20	1.18e-18	Chr5	8589234	8591236	+	protein_coding_gene	ATCOL4, COL4	CONSTANS-like 4
AT3G13882	1507.56	1.48178	0.198042	7.48216	7.31e-14	1.92e-12	Chr3	4574521	4576048	+	protein_coding_gene		Ribosomal protein L34
AT5G48760	2578.39	1.48132	0.187158	7.9148	2.48e-15	7.6e-14	Chr5	19771138	19772738	-	protein_coding_gene		Ribosomal protein L13 family protein
AT4G38100	459.192	1.48103	0.215402	6.87564	6.17e-12	1.32e-10	Chr4	17886869	17888204	-	protein_coding_gene		unknown protein; LOCATED IN: chloroplast thylakoid membrane; EXPRESSED IN: 23 plant structures; EXPRESSED DURING: 13 growth stages; BEST Arabidopsis thaliana protein match is: unknown protein (TAIR:AT4G01150.1); Has 30201 Blast hits to 17322 proteins in 780 species: Archae - 12; Bacteria - 1396; Metazoa - 17338; Fungi - 3422; Plants - 5037; Viruses - 0; Other Eukaryotes - 2996 (source: NCBI BLink…
AT4G34265	2095.39	1.48002	0.165883	8.92209	4.58e-19	2.04e-17	Chr4	16402280	16403823	+	protein_coding_gene		unknown protein; FUNCTIONS IN: molecular_function unknown; INVOLVED IN: biological_process unknown; LOCATED IN: chloroplast; EXPRESSED IN: 22 plant structures; EXPRESSED DURING: 13 growth stages; BEST Arabidopsis thaliana protein match is: unknown protein (TAIR:AT2G15000.3); Has 76 Blast hits to 76 proteins in 9 species: Archae - 0; Bacteria - 0; Metazoa - 0; Fungi - 0; Plants - 76; Viruses - 0; …
AT5G43850	1582.14	1.47916	0.281798	5.24901	1.53e-07	1.78e-06	Chr5	17627182	17629159	-	protein_coding_gene	ATARD4, ARD4	RmlC-like cupins superfamily protein
AT3G10912	446.302	1.47865	0.294322	5.0239	5.06e-07	5.42e-06	Chr3	3412911	3414019	-	protein_coding_gene	CPuORF63	conserved peptide upstream open reading frame 63
AT2G41120	286.156	1.47836	0.266407	5.54924	2.87e-08	3.74e-07	Chr2	17141275	17142457	-	protein_coding_gene		unknown protein; INVOLVED IN: biological_process unknown; LOCATED IN: chloroplast; EXPRESSED IN: 19 plant structures; EXPRESSED DURING: 10 growth stages; CONTAINS InterPro DOMAIN/s: Protein of unknown function DUF309 (InterPro:IPR005500); Has 349 Blast hits to 349 proteins in 112 species: Archae - 2; Bacteria - 189; Metazoa - 0; Fungi - 0; Plants - 31; Viruses - 0; Other Eukaryotes - 127 (source:…
AT3G17611	223.349	1.47806	0.276289	5.34968	8.81e-08	1.06e-06	Chr3	6024795	6026443	+	protein_coding_gene	ATRBL14, RBL14	RHOMBOID-like protein 14
AT4G23400	8588.83	1.47736	0.243529	6.06648	1.31e-09	2.05e-08	Chr4	12220743	12222371	+	protein_coding_gene	PIP1D, PIP1;5	plasma membrane intrinsic protein 1;5
AT3G53740	7096.33	1.47432	0.186317	7.913	2.51e-15	7.7e-14	Chr3	19913707	19915016	-	protein_coding_gene		Ribosomal protein L36e family protein
AT5G23900	5852.61	1.47423	0.187299	7.87101	3.52e-15	1.05e-13	Chr5	8063985	8065523	-	protein_coding_gene		Ribosomal protein L13e family protein
AT5G50810	798.909	1.47406	0.227239	6.4868	8.77e-11	1.65e-09	Chr5	20675634	20676612	-	protein_coding_gene	TIM8	translocase inner membrane subunit 8
AT5G16370	2359.72	1.47403	0.233375	6.31612	2.68e-10	4.64e-09	Chr5	5356605	5358511	-	protein_coding_gene	AAE5	acyl activating enzyme 5
AT4G24930	3645.04	1.47375	0.199125	7.40112	1.35e-13	3.46e-12	Chr4	12821223	12823742	-	protein_coding_gene		thylakoid lumenal 17.9 kDa protein, chloroplast
AT5G42500	598.329	1.47372	0.251374	5.86265	4.56e-09	6.66e-08	Chr5	16994240	16994930	-	protein_coding_gene		Disease resistance-responsive (dirigent-like protein) family protein
AT1G58684	5111.72	1.47307	0.153657	9.58669	9.1e-22	5.15e-20	Chr1	21769762	21771229	-	protein_coding_gene		Ribosomal protein S5 family protein
AT5G65380	1507.54	1.4728	0.16754	8.79072	1.49e-18	6.22e-17	Chr5	26122989	26126439	-	protein_coding_gene		MATE efflux family protein
AT3G61980	213.565	1.47252	0.367323	4.00877	6.1e-05	0.000430846	Chr3	22956139	22956883	-	protein_coding_gene		serine protease inhibitor, Kazal-type family protein
AT2G28120	322.554	1.4706	0.28498	5.16037	2.46e-07	2.78e-06	Chr2	11985687	11987738	+	protein_coding_gene		Major facilitator superfamily protein
AT2G35270	173.828	1.47058	0.336676	4.36795	1.25e-05	0.000103009	Chr2	14857021	14857878	+	protein_coding_gene	GIK	Predicted AT-hook DNA-binding family protein
AT5G13190	474.037	1.4702	0.229072	6.41804	1.38e-10	2.52e-09	Chr5	4204817	4206405	-	protein_coding_gene		CONTAINS InterPro DOMAIN/s: LPS-induced tumor necrosis factor alpha factor (InterPro:IPR006629); Has 30201 Blast hits to 17322 proteins in 780 species: Archae - 12; Bacteria - 1396; Metazoa - 17338; Fungi - 3422; Plants - 5037; Viruses - 0; Other Eukaryotes - 2996 (source: NCBI BLink).
AT1G48745	141.98	1.47001	0.47345	3.10489	0.00190351	0.00890966	Chr1	18030704	18031439	+	protein_coding_gene		unknown protein; Has 7 Blast hits to 7 proteins in 3 species: Archae - 0; Bacteria - 0; Metazoa - 0; Fungi - 0; Plants - 7; Viruses - 0; Other Eukaryotes - 0 (source: NCBI BLink).
AT5G59780	428.989	1.46971	0.339994	4.32276	1.54e-05	0.000124072	Chr5	24082197	24083431	-	protein_coding_gene	MYB59, ATMYB59, ATMYB59-1	myb domain protein 59
AT4G22570	661.051	1.46956	0.235646	6.23631	4.48e-10	7.5e-09	Chr4	11882126	11885421	-	protein_coding_gene	APT3	adenine phosphoribosyl transferase 3
AT2G28190	18445.7	1.46809	0.208452	7.04284	1.88e-12	4.33e-11	Chr2	12014498	12016569	+	protein_coding_gene	CSD2, CZSOD2	copper/zinc superoxide dismutase 2
AT4G28210	1095.87	1.468	0.221352	6.63196	3.31e-11	6.62e-10	Chr4	13990617	13992078	+	protein_coding_gene	emb1923	embryo defective 1923
AT5G05630	148.646	1.46774	0.334221	4.39152	1.13e-05	9.33e-05	Chr5	1682321	1684191	+	protein_coding_gene		Amino acid permease family protein
AT3G06310	886.778	1.4673	0.195978	7.48709	7.04e-14	1.85e-12	Chr3	1912805	1914408	-	protein_coding_gene		Cox19-like CHCH family protein
AT4G10450	1500.44	1.46688	0.268421	5.46484	4.63e-08	5.86e-07	Chr4	6462953	6464544	-	protein_coding_gene		Ribosomal protein L6 family
AT3G48570	380.298	1.46687	0.239454	6.1259	9.02e-10	1.45e-08	Chr3	18003913	18004974	-	protein_coding_gene		secE/sec61-gamma protein transport protein
AT4G27230	1850.12	1.46632	0.200826	7.30146	2.85e-13	7.05e-12	Chr4	13637288	13638449	-	protein_coding_gene	HTA2	histone H2A 2
AT4G14060	162.548	1.46602	0.332144	4.41382	1.02e-05	8.5e-05	Chr4	8107337	8108307	+	protein_coding_gene		Polyketide cyclase/dehydrase and lipid transport superfamily protein
AT1G09140	803.159	1.4654	0.182795	8.01667	1.09e-15	3.46e-14	Chr1	2942564	2945961	-	protein_coding_gene	ATSRP30, SR30, At-SR30	SERINE-ARGININE PROTEIN 30
AT5G14040	14192.7	1.46453	0.15554	9.41576	4.7e-21	2.45e-19	Chr5	4530643	4533070	-	protein_coding_gene	PHT3;1	phosphate transporter 3;1
AT4G16510	295.175	1.46448	0.251184	5.8303	5.53e-09	8.03e-08	Chr4	9302798	9305047	+	protein_coding_gene		YbaK/aminoacyl-tRNA synthetase-associated domain
AT5G64350	4315.84	1.46427	0.158679	9.22785	2.76e-20	1.34e-18	Chr5	25734598	25736071	-	protein_coding_gene	FKBP12, ATFKBP12	FK506-binding protein 12
AT2G44040	1028.83	1.46344	0.214225	6.83132	8.41e-12	1.78e-10	Chr2	18221769	18224104	-	protein_coding_gene		Dihydrodipicolinate reductase, bacterial/plant
AT1G77440	1182.13	1.46334	0.25443	5.75144	8.85e-09	1.25e-07	Chr1	29096020	29098450	+	protein_coding_gene	PBC2	20S proteasome beta subunit C2
AT3G15395	325.912	1.46152	0.253403	5.76758	8.04e-09	1.15e-07	Chr3	5200639	5201514	+	protein_coding_gene		unknown protein; FUNCTIONS IN: molecular_function unknown; INVOLVED IN: biological_process unknown; LOCATED IN: endomembrane system; Has 35333 Blast hits to 34131 proteins in 2444 species: Archae - 798; Bacteria - 22429; Metazoa - 974; Fungi - 991; Plants - 531; Viruses - 0; Other Eukaryotes - 9610 (source: NCBI BLink).
AT4G31875	167.357	1.46113	0.346253	4.21983	2.44e-05	0.00018818	Chr4	15411701	15412289	-	protein_coding_gene		unknown protein; Has 30201 Blast hits to 17322 proteins in 780 species: Archae - 12; Bacteria - 1396; Metazoa - 17338; Fungi - 3422; Plants - 5037; Viruses - 0; Other Eukaryotes - 2996 (source: NCBI BLink).
AT1G10470	3017.8	1.46107	0.217694	6.71156	1.93e-11	3.92e-10	Chr1	3442327	3443957	-	protein_coding_gene	ARR4, MEE7, ATRR1, IBC7	response regulator 4
AT5G21940	1778.25	1.45983	0.239861	6.08615	1.16e-09	1.83e-08	Chr5	7249268	7250539	-	protein_coding_gene		unknown protein; BEST Arabidopsis thaliana protein match is: unknown protein (TAIR:AT3G43850.1); Has 30201 Blast hits to 17322 proteins in 780 species: Archae - 12; Bacteria - 1396; Metazoa - 17338; Fungi - 3422; Plants - 5037; Viruses - 0; Other Eukaryotes - 2996 (source: NCBI BLink).
AT3G61770	1023.5	1.45953	0.217785	6.7017	2.06e-11	4.18e-10	Chr3	22864543	22866407	+	protein_coding_gene		Acid phosphatase/vanadium-dependent haloperoxidase-related protein
AT3G26510	1628.4	1.4587	0.222814	6.54671	5.88e-11	1.13e-09	Chr3	9710337	9712660	-	protein_coding_gene		Octicosapeptide/Phox/Bem1p family protein
AT2G42485	334.851	1.45841	0.250756	5.81607	6.02e-09	8.72e-08	Chr2	17690531	17691018	+	other_RNA
AT2G46540	1238.61	1.45838	0.186556	7.81739	5.39e-15	1.59e-13	Chr2	19110472	19111769	-	protein_coding_gene		unknown protein; FUNCTIONS IN: molecular_function unknown; INVOLVED IN: biological_process unknown; LOCATED IN: mitochondrion, membrane; EXPRESSED IN: 25 plant structures; EXPRESSED DURING: 16 growth stages; Has 42 Blast hits to 42 proteins in 11 species: Archae - 0; Bacteria - 0; Metazoa - 0; Fungi - 0; Plants - 42; Viruses - 0; Other Eukaryotes - 0 (source: NCBI BLink).
AT1G74440	75.9869	1.4581	0.46589	3.1297	0.00174982	0.00829369	Chr1	27976502	27980404	-	protein_coding_gene		Protein of unknown function (DUF962)
AT1G17100	4313.87	1.45691	0.17478	8.33567	7.71e-17	2.71e-15	Chr1	5844676	5845661	+	protein_coding_gene		SOUL heme-binding family protein
AT1G01140	457.491	1.45641	0.458534	3.17623	0.00149204	0.00721524	Chr1	64166	67625	-	protein_coding_gene	CIPK9, SnRK3.12, PKS6	CBL-interacting protein kinase 9
AT1G44000	2041.41	1.45477	0.185252	7.85289	4.07e-15	1.21e-13	Chr1	16708068	16709713	-	protein_coding_gene		unknown protein; BEST Arabidopsis thaliana protein match is: unknown protein (TAIR:AT4G11911.1); Has 216 Blast hits to 212 proteins in 76 species: Archae - 0; Bacteria - 96; Metazoa - 0; Fungi - 0; Plants - 118; Viruses - 0; Other Eukaryotes - 2 (source: NCBI BLink).
AT5G67360	14986.1	1.45384	0.15519	9.36816	7.38e-21	3.76e-19	Chr5	26871891	26874579	-	protein_coding_gene	ARA12	Subtilase family protein
AT1G58983	5926.15	1.4535	0.152384	9.5384	1.45e-21	7.98e-20	Chr1	21806020	21807487	-	protein_coding_gene		Ribosomal protein S5 family protein
AT5G36160	1133.08	1.45302	0.181522	8.00465	1.2e-15	3.79e-14	Chr5	14233110	14235151	-	protein_coding_gene		Tyrosine transaminase family protein
AT1G73177	124.312	1.45293	0.384918	3.77465	0.000160233	0.00102079	Chr1	27516572	27517854	-	protein_coding_gene	BNS	bonsai
AT5G46530	134.571	1.45266	0.409156	3.55038	0.000384677	0.00221179	Chr5	18875525	18876898	+	protein_coding_gene		AWPM-19-like family protein
AT5G10360	17048.3	1.45185	0.208021	6.97936	2.97e-12	6.69e-11	Chr5	3258474	3260234	-	protein_coding_gene	EMB3010, RPS6B	Ribosomal protein S6e
AT2G43330	505.731	1.45184	0.26387	5.50211	3.75e-08	4.82e-07	Chr2	18000854	18004083	+	protein_coding_gene	ATINT1, INT1	inositol transporter 1
AT1G50732	580.928	1.45103	0.207114	7.00596	2.45e-12	5.59e-11	Chr1	18802688	18803363	+	protein_coding_gene		unknown protein.
AT5G24570	1509.77	1.45024	0.200338	7.23897	4.52e-13	1.09e-11	Chr5	8405681	8406132	-	protein_coding_gene		unknown protein; Has 30201 Blast hits to 17322 proteins in 780 species: Archae - 12; Bacteria - 1396; Metazoa - 17338; Fungi - 3422; Plants - 5037; Viruses - 0; Other Eukaryotes - 2996 (source: NCBI BLink).
AT4G05020	515.723	1.44993	0.333183	4.35174	1.35e-05	0.000110206	Chr4	2572621	2576595	+	protein_coding_gene	NDB2	NAD(P)H dehydrogenase B2
AT5G65207	752.844	1.44992	0.196482	7.37942	1.59e-13	4.05e-12	Chr5	26052245	26052644	-	protein_coding_gene		unknown protein; BEST Arabidopsis thaliana protein match is: unknown protein (TAIR:AT5G10040.1); Has 30201 Blast hits to 17322 proteins in 780 species: Archae - 12; Bacteria - 1396; Metazoa - 17338; Fungi - 3422; Plants - 5037; Viruses - 0; Other Eukaryotes - 2996 (source: NCBI BLink).
AT3G23325	369.663	1.44973	0.254256	5.70188	1.18e-08	1.64e-07	Chr3	8345771	8347062	+	protein_coding_gene		Splicing factor 3B subunit 5/RDS3 complex subunit 10
AT2G07741	100.356	1.44942	0.406367	3.56677	0.000361403	0.00209551	Chr2	3502319	3503476	+	protein_coding_gene		ATPase, F0 complex, subunit A protein
AT1G43170	31258.6	1.4494	0.225157	6.4373	1.22e-10	2.25e-09	Chr1	16266641	16268870	+	protein_coding_gene	ARP1, emb2207, RPL3A, RP1	ribosomal protein 1
AT2G46610	112.622	1.4489	0.467578	3.09873	0.00194352	0.00906705	Chr2	19136566	19138762	-	protein_coding_gene	RS31a, At-RS31a	RNA-binding (RRM/RBD/RNP motifs) family protein
AT4G34740	2785.32	1.44863	0.165153	8.77146	1.76e-18	7.31e-17	Chr4	16574577	16576671	-	protein_coding_gene	ATASE2, CIA1, ATPURF2, ASE2	GLN phosphoribosyl pyrophosphate amidotransferase 2
AT4G39300	625.942	1.44831	0.219881	6.58681	4.49e-11	8.79e-10	Chr4	18286745	18288345	+	protein_coding_gene		unknown protein; FUNCTIONS IN: molecular_function unknown; INVOLVED IN: biological_process unknown; LOCATED IN: chloroplast; EXPRESSED IN: 22 plant structures; EXPRESSED DURING: 13 growth stages; Has 30201 Blast hits to 17322 proteins in 780 species: Archae - 12; Bacteria - 1396; Metazoa - 17338; Fungi - 3422; Plants - 5037; Viruses - 0; Other Eukaryotes - 2996 (source: NCBI BLink).
AT1G59359	2877.93	1.44829	0.160936	8.99916	2.27e-19	1.04e-17	Chr1	21842304	21843745	-	protein_coding_gene		Ribosomal protein S5 family protein
AT3G12260	5925.07	1.44788	0.151471	9.5588	1.19e-21	6.64e-20	Chr3	3908940	3910420	-	protein_coding_gene		LYR family of Fe/S cluster biogenesis protein
AT3G57870	4510.7	1.44643	0.166174	8.70426	3.2e-18	1.29e-16	Chr3	21428496	21430200	-	protein_coding_gene	AHUS5, EMB1637, SCE1, SCE1A, ATSCE1	sumo conjugation enzyme 1
AT1G79850	33872	1.44642	0.187793	7.70219	1.34e-14	3.8e-13	Chr1	30041243	30041952	-	protein_coding_gene	RPS17, CS17, PRPS17	ribosomal protein S17
AT4G26150	133.57	1.44582	0.340213	4.24976	2.14e-05	0.000166762	Chr4	13253210	13254904	+	protein_coding_gene	CGA1, GATA22, GNL	cytokinin-responsive gata factor 1
AT5G58420	7655.81	1.44555	0.203463	7.10471	1.21e-12	2.82e-11	Chr5	23619506	23621094	+	protein_coding_gene		Ribosomal protein S4 (RPS4A) family protein
AT1G26880	4491.09	1.44468	0.236544	6.10745	1.01e-09	1.62e-08	Chr1	9315383	9316729	-	protein_coding_gene		Ribosomal protein L34e superfamily protein
AT5G02280	212.246	1.44409	0.308986	4.67366	2.96e-06	2.75e-05	Chr5	469298	470285	+	protein_coding_gene		SNARE-like superfamily protein
AT5G39080	1431.19	1.44394	0.213272	6.7704	1.28e-11	2.65e-10	Chr5	15641658	15643161	+	protein_coding_gene		HXXXD-type acyl-transferase family protein
AT1G18020	214.835	1.44272	0.403328	3.57705	0.000347497	0.00202259	Chr1	6202249	6203918	+	protein_coding_gene		FMN-linked oxidoreductases superfamily protein
AT3G09820	11827.1	1.44262	0.152874	9.43669	3.85e-21	2.04e-19	Chr3	3011990	3014944	+	protein_coding_gene	ADK1, ATADK1	adenosine kinase 1
AT4G23530	809.608	1.44241	0.23059	6.25529	3.97e-10	6.69e-09	Chr4	12279075	12280851	+	protein_coding_gene		Protein of unknown function (DUF793)
AT3G28900	3325.49	1.4413	0.206463	6.9809	2.93e-12	6.62e-11	Chr3	10902647	10904458	-	protein_coding_gene		Ribosomal protein L34e superfamily protein
AT1G53530	343.791	1.44111	0.278623	5.17227	2.31e-07	2.63e-06	Chr1	19978146	19980084	+	protein_coding_gene		Peptidase S24/S26A/S26B/S26C family protein
AT3G43520	2019.15	1.44107	0.169665	8.49361	2e-17	7.52e-16	Chr3	15406023	15407908	+	protein_coding_gene		Transmembrane proteins 14C
AT2G41180	888.413	1.44101	0.188336	7.65125	1.99e-14	5.58e-13	Chr2	17165191	17166025	+	protein_coding_gene		VQ motif-containing protein
AT4G40042	137.016	1.44005	0.408696	3.52352	0.000425858	0.00241596	Chr4	18559103	18559844	+	protein_coding_gene		Microsomal signal peptidase 12 kDa subunit (SPC12)
AT5G04660	245.169	1.43985	0.332041	4.33635	1.45e-05	0.000117264	Chr5	1335995	1337670	+	protein_coding_gene	CYP77A4	cytochrome P450, family 77, subfamily A, polypeptide 4
AT3G08590	4520.6	1.43893	0.16364	8.79324	1.45e-18	6.12e-17	Chr3	2608471	2611418	-	protein_coding_gene		Phosphoglycerate mutase, 2,3-bisphosphoglycerate-independent
AT1G04340	671.087	1.43882	0.217279	6.622	3.54e-11	7.03e-10	Chr1	1163097	1164851	-	protein_coding_gene		HR-like lesion-inducing protein-related
AT3G12345	8909.75	1.43852	0.179835	7.99915	1.25e-15	3.94e-14	Chr3	3930180	3930992	-	protein_coding_gene		unknown protein; LOCATED IN: chloroplast; Has 35333 Blast hits to 34131 proteins in 2444 species: Archae - 798; Bacteria - 22429; Metazoa - 974; Fungi - 991; Plants - 531; Viruses - 0; Other Eukaryotes - 9610 (source: NCBI BLink).
AT1G04480	3414.03	1.43849	0.182945	7.86295	3.75e-15	1.12e-13	Chr1	1216095	1217467	+	protein_coding_gene		Ribosomal protein L14p/L23e family protein
AT1G54500	16419.6	1.43711	0.185705	7.7387	1e-14	2.89e-13	Chr1	20356954	20357788	-	protein_coding_gene		Rubredoxin-like superfamily protein
AT2G25000	161.206	1.43671	0.449728	3.19463	0.00140012	0.0068328	Chr2	10629737	10631413	+	protein_coding_gene	WRKY60, ATWRKY60	WRKY DNA-binding protein 60
AT1G22780	4436.87	1.43663	0.22024	6.52303	6.89e-11	1.32e-09	Chr1	8067864	8069342	+	protein_coding_gene	PFL, RPS18A, PFL1	Ribosomal protein S13/S18 family
AT5G19750	762.214	1.43624	0.252616	5.68547	1.3e-08	1.79e-07	Chr5	6677069	6679384	+	protein_coding_gene		Peroxisomal membrane 22 kDa (Mpv17/PMP22) family protein
AT3G11770	652.582	1.43613	0.229164	6.26683	3.68e-10	6.24e-09	Chr3	3721324	3722658	-	protein_coding_gene		Polynucleotidyl transferase, ribonuclease H-like superfamily protein
AT1G45201	9646.23	1.43588	0.24265	5.9175	3.27e-09	4.87e-08	Chr1	17123821	17128651	+	protein_coding_gene	ATTLL1, TLL1	triacylglycerol lipase-like 1
AT1G09560	3979.6	1.43554	0.26077	5.50501	3.69e-08	4.75e-07	Chr1	3093839	3094864	+	protein_coding_gene	GLP5	germin-like protein 5
AT2G32560	1109.32	1.43445	0.240181	5.97235	2.34e-09	3.57e-08	Chr2	13824794	13826986	+	protein_coding_gene		F-box family protein
AT5G17610	840.157	1.43425	0.248492	5.77183	7.84e-09	1.12e-07	Chr5	5803936	5805295	+	protein_coding_gene		unknown protein; FUNCTIONS IN: molecular_function unknown; INVOLVED IN: biological_process unknown; LOCATED IN: endomembrane system; EXPRESSED IN: 23 plant structures; EXPRESSED DURING: 15 growth stages; Has 30201 Blast hits to 17322 proteins in 780 species: Archae - 12; Bacteria - 1396; Metazoa - 17338; Fungi - 3422; Plants - 5037; Viruses - 0; Other Eukaryotes - 2996 (source: NCBI BLink).
AT4G10480	7098.3	1.43296	0.17277	8.29405	1.09e-16	3.79e-15	Chr4	6477876	6479165	-	protein_coding_gene		Nascent polypeptide-associated complex (NAC), alpha subunit family protein
AT1G75180	1069.83	1.4324	0.256834	5.57716	2.44e-08	3.23e-07	Chr1	28215836	28218801	-	protein_coding_gene		Erythronate-4-phosphate dehydrogenase family protein
AT3G03600	1623.81	1.43116	0.214218	6.68087	2.38e-11	4.8e-10	Chr3	867660	868578	-	protein_coding_gene	RPS2	ribosomal protein S2
AT2G42210	3719.01	1.43045	0.176318	8.11287	4.94e-16	1.61e-14	Chr2	17590191	17591852	+	protein_coding_gene	ATOEP16-3, OEP16-3	Mitochondrial import inner membrane translocase subunit Tim17/Tim22/Tim23 family protein
AT3G62810	680.417	1.43015	0.210705	6.78748	1.14e-11	2.37e-10	Chr3	23227682	23228398	+	protein_coding_gene		complex 1 family protein / LVR family protein
AT3G53210	75.8251	1.43015	0.419614	3.40825	0.000653802	0.00352061	Chr3	19720165	19721875	+	protein_coding_gene		nodulin MtN21 /EamA-like transporter family protein
AT3G04790	16529.6	1.42887	0.171324	8.34018	7.42e-17	2.62e-15	Chr3	1313316	1315243	+	protein_coding_gene		Ribose 5-phosphate isomerase, type A protein
AT5G25350	4455.26	1.42872	0.204368	6.9909	2.73e-12	6.18e-11	Chr5	8794252	8797020	-	protein_coding_gene	EBF2	EIN3-binding F box protein 2
AT5G48810	5603.55	1.42725	0.183565	7.77516	7.54e-15	2.2e-13	Chr5	19789067	19790334	-	protein_coding_gene	ATB5-B, B5 #3, ATCB5-D, CB5-D	cytochrome B5 isoform D
AT5G15090	4612.56	1.42714	0.183105	7.79411	6.49e-15	1.9e-13	Chr5	4888964	4891603	-	protein_coding_gene	VDAC3, ATVDAC3	voltage dependent anion channel 3
AT5G20270	1350.24	1.42608	0.180857	7.88511	3.14e-15	9.47e-14	Chr5	6840833	6842858	-	protein_coding_gene	HHP1	heptahelical transmembrane protein1
AT5G51010	3092.44	1.42565	0.173337	8.22472	1.96e-16	6.59e-15	Chr5	20744566	20745703	+	protein_coding_gene		Rubredoxin-like superfamily protein
AT3G52480	326.727	1.42563	0.272904	5.22392	1.75e-07	2.03e-06	Chr3	19452254	19453162	-	protein_coding_gene		unknown protein; FUNCTIONS IN: molecular_function unknown; INVOLVED IN: biological_process unknown; LOCATED IN: endomembrane system; EXPRESSED IN: 10 plant structures; EXPRESSED DURING: LP.04 four leaves visible, 4 anthesis, petal differentiation and expansion stage; Has 28 Blast hits to 28 proteins in 7 species: Archae - 0; Bacteria - 0; Metazoa - 0; Fungi - 0; Plants - 28; Viruses - 0; Other Eu…
AT5G59970	2191.21	1.42503	0.226531	6.29063	3.16e-10	5.41e-09	Chr5	24146175	24146726	-	protein_coding_gene		Histone superfamily protein
AT3G23920	1666.11	1.42461	0.217544	6.54862	5.81e-11	1.12e-09	Chr3	8641569	8644449	+	protein_coding_gene	BAM1, BMY7, TR-BAMY	beta-amylase 1
AT3G17668	156.025	1.42453	0.323839	4.39887	1.09e-05	9.05e-05	Chr3	6039603	6040489	+	protein_coding_gene	ENA	DnaJ/Hsp40 cysteine-rich domain superfamily protein
AT1G01070	115.933	1.4235	0.420961	3.38155	0.000720772	0.00383757	Chr1	38752	40944	-	protein_coding_gene		nodulin MtN21 /EamA-like transporter family protein
AT4G33520	2126.1	1.42307	0.179348	7.93468	2.11e-15	6.52e-14	Chr4	16118896	16126151	+	protein_coding_gene	PAA1, HMA6	P-type ATP-ase 1
AT1G51400	21431	1.42262	0.172427	8.25054	1.58e-16	5.37e-15	Chr1	19052023	19052582	-	protein_coding_gene		Photosystem II 5 kD protein
AT3G24030	658.294	1.4223	0.208325	6.82731	8.65e-12	1.82e-10	Chr3	8679552	8680824	-	protein_coding_gene		hydroxyethylthiazole kinase family protein
AT1G72175	157.841	1.42229	0.340701	4.17458	2.99e-05	0.000224185	Chr1	27157875	27159558	+	protein_coding_gene		RING/U-box protein with domain of unknown function (DUF 1232)
AT1G70090	1687.67	1.42202	0.226731	6.27183	3.57e-10	6.07e-09	Chr1	26400790	26402727	+	protein_coding_gene	GATL9, LGT8	glucosyl transferase family 8
AT5G16970	3810.29	1.42151	0.187407	7.58518	3.32e-14	9.1e-13	Chr5	5576168	5578075	-	protein_coding_gene	AT-AER, AER	alkenal reductase
AT5G41010	239.603	1.42136	0.331913	4.28233	1.85e-05	0.000145989	Chr5	16424050	16424952	+	protein_coding_gene	NRPB12, NRPD12, NRPE12	DNA directed RNA polymerase, 7 kDa subunit
AT1G32520	360.987	1.42128	0.229227	6.2003	5.64e-10	9.32e-09	Chr1	11758211	11759280	-	protein_coding_gene		unknown protein; FUNCTIONS IN: molecular_function unknown; INVOLVED IN: biological_process unknown; LOCATED IN: chloroplast; EXPRESSED IN: 24 plant structures; EXPRESSED DURING: 15 growth stages; Has 143 Blast hits to 142 proteins in 34 species: Archae - 0; Bacteria - 0; Metazoa - 39; Fungi - 0; Plants - 56; Viruses - 0; Other Eukaryotes - 48 (source: NCBI BLink).
AT2G21187	338.779	1.41935	0.408213	3.47698	0.000507093	0.00280946	Chr2	9076292	9077468	+	other_RNA
AT4G29430	461.708	1.41764	0.302458	4.68704	2.77e-06	2.59e-05	Chr4	14472400	14473621	+	protein_coding_gene	rps15ae	ribosomal protein S15A E
AT2G38310	6868.75	1.41757	0.25072	5.654	1.57e-08	2.12e-07	Chr2	16050063	16051168	+	protein_coding_gene	PYL4, RCAR10	PYR1-like 4
AT1G15885	194.299	1.41648	0.310344	4.56423	5.01e-06	4.44e-05	Chr1	5460477	5461281	+	protein_coding_gene		unknown protein; Has 5 Blast hits to 5 proteins in 1 species: Archae - 0; Bacteria - 0; Metazoa - 0; Fungi - 0; Plants - 5; Viruses - 0; Other Eukaryotes - 0 (source: NCBI BLink).
AT4G32930	781.857	1.41641	0.192636	7.35278	1.94e-13	4.89e-12	Chr4	15898835	15900289	+	protein_coding_gene		unknown protein; CONTAINS InterPro DOMAIN/s: Protein of unknown function DUF866, eukaryotic (InterPro:IPR008584); Has 30201 Blast hits to 17322 proteins in 780 species: Archae - 12; Bacteria - 1396; Metazoa - 17338; Fungi - 3422; Plants - 5037; Viruses - 0; Other Eukaryotes - 2996 (source: NCBI BLink).
AT3G22110	5058.25	1.41553	0.198529	7.13013	1e-12	2.36e-11	Chr3	7792638	7794165	-	protein_coding_gene	PAC1	20S proteasome alpha subunit C1
AT4G10330	185.418	1.41492	0.304272	4.65019	3.32e-06	3.05e-05	Chr4	6406541	6407777	+	protein_coding_gene		glycine-rich protein
AT2G22795	453.178	1.41473	0.284336	4.97557	6.51e-07	6.86e-06	Chr2	9697233	9699897	-	protein_coding_gene		unknown protein; BEST Arabidopsis thaliana protein match is: unknown protein (TAIR:AT4G37820.1); Has 799854 Blast hits to 188815 proteins in 4452 species: Archae - 4529; Bacteria - 144236; Metazoa - 287749; Fungi - 87083; Plants - 43826; Viruses - 3662; Other Eukaryotes - 228769 (source: NCBI BLink).
AT1G27930	3561.01	1.41342	0.209588	6.74381	1.54e-11	3.16e-10	Chr1	9731260	9732719	-	protein_coding_gene		Protein of unknown function (DUF579)
AT5G52470	4626.2	1.41293	0.204841	6.89771	5.28e-12	1.15e-10	Chr5	21294187	21296704	+	protein_coding_gene	FIB1, FBR1, ATFIB1, ATFBR1, SKIP7	fibrillarin 1
AT3G57030	966.399	1.4122	0.222713	6.34091	2.28e-10	4.02e-09	Chr3	21101457	21103293	-	protein_coding_gene		Calcium-dependent phosphotriesterase superfamily protein
AT3G22530	902.157	1.41181	0.227886	6.19524	5.82e-10	9.59e-09	Chr3	7977604	7978635	-	protein_coding_gene		unknown protein; FUNCTIONS IN: molecular_function unknown; INVOLVED IN: biological_process unknown; LOCATED IN: plasma membrane; EXPRESSED IN: 25 plant structures; EXPRESSED DURING: 15 growth stages; BEST Arabidopsis thaliana protein match is: unknown protein (TAIR:AT4G14830.1); Has 77 Blast hits to 77 proteins in 12 species: Archae - 0; Bacteria - 0; Metazoa - 0; Fungi - 0; Plants - 77; Viruses …
AT3G17790	1257.47	1.41105	0.186712	7.55733	4.11e-14	1.12e-12	Chr3	6089605	6091231	+	protein_coding_gene	ATACP5, ATPAP17, PAP17	purple acid phosphatase 17
AT5G40770	2842.22	1.41077	0.172518	8.17753	2.9e-16	9.61e-15	Chr5	16314850	16316719	-	protein_coding_gene	ATPHB3, PHB3	prohibitin 3
AT4G08950	1087.82	1.40953	0.21856	6.44918	1.12e-10	2.1e-09	Chr4	5740297	5741524	+	protein_coding_gene	EXO	Phosphate-responsive 1 family protein
AT1G45474	3356.45	1.40785	0.221356	6.36011	2.02e-10	3.58e-09	Chr1	17179302	17180806	+	protein_coding_gene	LHCA5	photosystem I light harvesting complex gene 5
AT1G76960	235.047	1.40705	0.291931	4.8198	1.44e-06	1.42e-05	Chr1	28920457	28920956	-	protein_coding_gene		unknown protein; FUNCTIONS IN: molecular_function unknown; INVOLVED IN: biological_process unknown; LOCATED IN: endomembrane system; EXPRESSED IN: 9 plant structures; EXPRESSED DURING: 8 growth stages; Has 8 Blast hits to 8 proteins in 2 species: Archae - 0; Bacteria - 0; Metazoa - 0; Fungi - 0; Plants - 8; Viruses - 0; Other Eukaryotes - 0 (source: NCBI BLink).
AT1G76110	525.008	1.40697	0.21239	6.62448	3.48e-11	6.93e-10	Chr1	28555042	28557586	-	protein_coding_gene		HMG (high mobility group) box protein with ARID/BRIGHT DNA-binding domain
AT2G18030	647.59	1.40673	0.234992	5.9863	2.15e-09	3.3e-08	Chr2	7840067	7841823	+	protein_coding_gene		Peptide methionine sulfoxide reductase family protein
AT2G33855	2742.44	1.40661	0.24095	5.83776	5.29e-09	7.7e-08	Chr2	14324309	14325192	-	protein_coding_gene		unknown protein; Has 35333 Blast hits to 34131 proteins in 2444 species: Archae - 798; Bacteria - 22429; Metazoa - 974; Fungi - 991; Plants - 531; Viruses - 0; Other Eukaryotes - 9610 (source: NCBI BLink).
AT5G20130	1102.88	1.40614	0.241545	5.82143	5.83e-09	8.45e-08	Chr5	6797440	6798899	+	protein_coding_gene		unknown protein; Has 30201 Blast hits to 17322 proteins in 780 species: Archae - 12; Bacteria - 1396; Metazoa - 17338; Fungi - 3422; Plants - 5037; Viruses - 0; Other Eukaryotes - 2996 (source: NCBI BLink).
AT1G04070	370.429	1.4054	0.328013	4.28461	1.83e-05	0.000144665	Chr1	1050553	1051186	-	protein_coding_gene	TOM22-I, ATTOM22-I	translocase of outer membrane 22-I
AT1G64090	2908.95	1.40435	0.184475	7.61266	2.69e-14	7.46e-13	Chr1	23789062	23790976	+	protein_coding_gene	RTNLB3	Reticulan like protein B3
AT3G15510	196.441	1.40391	0.366351	3.83214	0.000127033	0.00082608	Chr3	5243510	5245382	+	protein_coding_gene	ATNAC2, ANAC056, NARS1, NAC2	NAC domain containing protein 2
AT4G32870	198.666	1.40386	0.282755	4.96495	6.87e-07	7.22e-06	Chr4	15862143	15862741	+	protein_coding_gene		Polyketide cyclase/dehydrase and lipid transport superfamily protein
AT2G46330	3966.18	1.40334	0.217783	6.44374	1.17e-10	2.17e-09	Chr2	19018508	19019255	-	protein_coding_gene	AGP16, ATAGP16	arabinogalactan protein 16
AT3G47350	1013.17	1.40251	0.238393	5.88317	4.02e-09	5.93e-08	Chr3	17446818	17449703	+	protein_coding_gene	ATHSD2, HSD2	hydroxysteroid dehydrogenase 2
AT1G10020	1005.03	1.40226	0.210186	6.6715	2.53e-11	5.11e-10	Chr1	3269604	3271987	-	protein_coding_gene		Protein of unknown function (DUF1005)
AT3G12150	384.637	1.40169	0.223728	6.26516	3.72e-10	6.3e-09	Chr3	3876407	3878900	-	protein_coding_gene		unknown protein; CONTAINS InterPro DOMAIN/s: Protein of unknown function DUF2048 (InterPro:IPR019149); Has 421 Blast hits to 334 proteins in 155 species: Archae - 2; Bacteria - 147; Metazoa - 215; Fungi - 0; Plants - 43; Viruses - 0; Other Eukaryotes - 14 (source: NCBI BLink).
AT5G12880	143.415	1.40121	0.337385	4.15316	3.28e-05	0.000244472	Chr5	4068519	4068962	-	protein_coding_gene		proline-rich family protein
AT1G13700	205.788	1.40093	0.34022	4.11771	3.83e-05	0.000281311	Chr1	4694372	4696023	-	protein_coding_gene	PGL1	6-phosphogluconolactonase 1
AT1G18540	11123.7	1.40065	0.238473	5.87338	4.27e-09	6.27e-08	Chr1	6377321	6378580	-	protein_coding_gene		Ribosomal protein L6 family protein
AT1G65980	7818.28	1.40001	0.164205	8.52597	1.52e-17	5.78e-16	Chr1	24559306	24560936	-	protein_coding_gene	TPX1	thioredoxin-dependent peroxidase 1
AT5G21482	340.819	1.39833	0.248073	5.63674	1.73e-08	2.33e-07	Chr5	7226727	7230210	+	protein_coding_gene	CKX7, ATCKX5	cytokinin oxidase 7
AT1G06515	598.464	1.39758	0.259449	5.38674	7.17e-08	8.77e-07	Chr1	1990634	1992228	-	protein_coding_gene		Protein of unknown function (DUF3317)
AT5G20740	1666.93	1.397	0.264107	5.28952	1.23e-07	1.46e-06	Chr5	7025686	7026532	-	protein_coding_gene		Plant invertase/pectin methylesterase inhibitor superfamily protein
AT4G23680	3119	1.39685	0.199485	7.00229	2.52e-12	5.72e-11	Chr4	12336186	12337482	-	protein_coding_gene		Polyketide cyclase/dehydrase and lipid transport superfamily protein
AT4G14890	6362.84	1.39666	0.193149	7.23103	4.79e-13	1.16e-11	Chr4	8520832	8521456	+	protein_coding_gene	FdC2	2Fe-2S ferredoxin-like superfamily protein
AT1G72450	598.168	1.39613	0.336796	4.14531	3.39e-05	0.00025199	Chr1	27274065	27276317	-	protein_coding_gene	JAZ6, TIFY11B	jasmonate-zim-domain protein 6
AT1G07750	1534.42	1.39497	0.220018	6.34028	2.29e-10	4.03e-09	Chr1	2404037	2405943	-	protein_coding_gene		RmlC-like cupins superfamily protein
AT1G59700	489.884	1.39455	0.235984	5.90951	3.43e-09	5.1e-08	Chr1	21936296	21937959	+	protein_coding_gene	ATGSTU16, GSTU16	glutathione S-transferase TAU 16
AT1G10430	805.111	1.39381	0.205272	6.79008	1.12e-11	2.33e-10	Chr1	3428478	3430633	-	protein_coding_gene	PP2A-2	protein phosphatase 2A-2
AT1G14870	2147.01	1.39372	0.200203	6.96153	3.37e-12	7.55e-11	Chr1	5128375	5129523	-	protein_coding_gene	PCR2	PLANT CADMIUM RESISTANCE 2
AT4G17810	801.741	1.39221	0.243871	5.70879	1.14e-08	1.58e-07	Chr4	9906848	9907657	+	protein_coding_gene		C2H2 and C2HC zinc fingers superfamily protein
AT1G10740	817.64	1.392	0.191991	7.25037	4.16e-13	1.01e-11	Chr1	3567905	3570838	-	protein_coding_gene		alpha/beta-Hydrolases superfamily protein
AT5G56940	1114.25	1.39198	0.221065	6.29668	3.04e-10	5.23e-09	Chr5	23030786	23032411	+	protein_coding_gene		Ribosomal protein S16 family protein
AT1G21190	719.157	1.3917	0.191521	7.26659	3.69e-13	9.05e-12	Chr1	7419678	7420903	-	protein_coding_gene		Small nuclear ribonucleoprotein family protein
AT3G10525	1113.18	1.39122	0.176657	7.87528	3.4e-15	1.02e-13	Chr3	3281362	3282032	-	protein_coding_gene	LGO, SMR1	LOSS OF GIANT CELLS FROM ORGANS
AT4G16410	5858.12	1.38922	0.174482	7.96198	1.69e-15	5.28e-14	Chr4	9261866	9262601	-	protein_coding_gene		unknown protein; CONTAINS InterPro DOMAIN/s: Protein of unknown function DUF751 (InterPro:IPR008470); Has 30201 Blast hits to 17322 proteins in 780 species: Archae - 12; Bacteria - 1396; Metazoa - 17338; Fungi - 3422; Plants - 5037; Viruses - 0; Other Eukaryotes - 2996 (source: NCBI BLink).
AT2G30140	777.796	1.38913	0.253859	5.47206	4.45e-08	5.64e-07	Chr2	12872134	12873820	+	protein_coding_gene		UDP-Glycosyltransferase superfamily protein
AT3G11940	11551.5	1.38743	0.181693	7.6361	2.24e-14	6.24e-13	Chr3	3777895	3779506	-	protein_coding_gene	ATRPS5A, AML1, RPS5A	ribosomal protein 5A
AT2G15000	657.72	1.38528	0.193366	7.16404	7.83e-13	1.86e-11	Chr2	6480917	6482420	-	protein_coding_gene		unknown protein; FUNCTIONS IN: molecular_function unknown; INVOLVED IN: biological_process unknown; LOCATED IN: chloroplast; EXPRESSED IN: 22 plant structures; EXPRESSED DURING: 13 growth stages; BEST Arabidopsis thaliana protein match is: unknown protein (TAIR:AT4G34265.2); Has 70 Blast hits to 70 proteins in 9 species: Archae - 0; Bacteria - 0; Metazoa - 0; Fungi - 0; Plants - 70; Viruses - 0; …
AT3G62030	16402.5	1.38496	0.198378	6.98143	2.92e-12	6.61e-11	Chr3	22973004	22975378	+	protein_coding_gene	ROC4	rotamase CYP 4
AT3G10210	420.336	1.38484	0.26296	5.26636	1.39e-07	1.64e-06	Chr3	3160237	3161614	-	protein_coding_gene		SEC14 cytosolic factor family protein / phosphoglyceride transfer family protein
AT3G03070	3020.12	1.38479	0.191942	7.21461	5.41e-13	1.29e-11	Chr3	696299	698156	-	protein_coding_gene		NADH-ubiquinone oxidoreductase-related
AT4G40040	21271.4	1.38428	0.178981	7.73426	1.04e-14	2.99e-13	Chr4	18557187	18558743	-	protein_coding_gene		Histone superfamily protein
AT2G37190	10050.7	1.38366	0.201008	6.8836	5.84e-12	1.26e-10	Chr2	15619407	15620119	-	protein_coding_gene		Ribosomal protein L11 family protein
AT3G16780	2904.5	1.3815	0.22315	6.1909	5.98e-10	9.85e-09	Chr3	5708925	5710579	+	protein_coding_gene		Ribosomal protein L19e family protein
AT4G10150	106.138	1.38072	0.389093	3.54856	0.000387347	0.00222174	Chr4	6328136	6329589	+	protein_coding_gene		RING/U-box superfamily protein
AT2G44670	1931.2	1.38002	0.201824	6.83775	8.04e-12	1.71e-10	Chr2	18425180	18426060	+	protein_coding_gene		Protein of unknown function (DUF581)
AT1G76600	154.098	1.37855	0.449503	3.06683	0.00216338	0.0099083	Chr1	28746888	28747845	+	protein_coding_gene		unknown protein; FUNCTIONS IN: molecular_function unknown; INVOLVED IN: N-terminal protein myristoylation; LOCATED IN: nucleolus, nucleus; EXPRESSED IN: 24 plant structures; EXPRESSED DURING: 15 growth stages; BEST Arabidopsis thaliana protein match is: unknown protein (TAIR:AT1G21010.1); Has 220 Blast hits to 220 proteins in 14 species: Archae - 0; Bacteria - 0; Metazoa - 0; Fungi - 0; Plants - …
AT3G44020	671.769	1.37818	0.242386	5.68589	1.3e-08	1.79e-07	Chr3	15801372	15802730	+	protein_coding_gene		thylakoid lumenal P17.1 protein
AT4G26410	1610.27	1.37809	0.19027	7.24278	4.4e-13	1.07e-11	Chr4	13346654	13349016	+	protein_coding_gene		Uncharacterised conserved protein UCP022280
AT4G25640	2321.47	1.37773	0.209494	6.57647	4.82e-11	9.39e-10	Chr4	13076444	13079052	-	protein_coding_gene	ATDTX35, FFT, DTX35	detoxifying efflux carrier 35
AT1G68760	547.697	1.37716	0.214264	6.42739	1.3e-10	2.39e-09	Chr1	25829042	25829813	+	protein_coding_gene	ATNUDT1, ATNUDX1, NUDX1	nudix hydrolase 1
AT3G23570	661.947	1.37659	0.219144	6.28167	3.35e-10	5.72e-09	Chr3	8457778	8459691	-	protein_coding_gene		alpha/beta-Hydrolases superfamily protein
AT4G25100	22377.3	1.37652	0.214411	6.42	1.36e-10	2.5e-09	Chr4	12884300	12887011	-	protein_coding_gene	FSD1, ATFSD1	Fe superoxide dismutase 1
AT3G15760	119.691	1.37581	0.380781	3.61314	0.000302517	0.00179213	Chr3	5337547	5338467	+	protein_coding_gene		unknown protein; FUNCTIONS IN: molecular_function unknown; INVOLVED IN: biological_process unknown; LOCATED IN: endomembrane system; EXPRESSED IN: 22 plant structures; EXPRESSED DURING: 10 growth stages; BEST Arabidopsis thaliana protein match is: unknown protein (TAIR:AT1G52565.1); Has 42 Blast hits to 42 proteins in 10 species: Archae - 0; Bacteria - 0; Metazoa - 0; Fungi - 0; Plants - 42; Viru…
AT4G10100	440.477	1.37542	0.253249	5.43111	5.6e-08	7e-07	Chr4	6308683	6309546	+	protein_coding_gene	CNX7, SIR5	co-factor for nitrate, reductase and xanthine dehydrogenase 7
AT5G64080	531.683	1.37489	0.247684	5.55098	2.84e-08	3.7e-07	Chr5	25645263	25646735	-	protein_coding_gene		Bifunctional inhibitor/lipid-transfer protein/seed storage 2S albumin superfamily protein
AT4G34200	8193.89	1.37459	0.171608	8.01003	1.15e-15	3.63e-14	Chr4	16373819	16376622	-	protein_coding_gene	EDA9	D-3-phosphoglycerate dehydrogenase
AT3G23390	3161.24	1.37413	0.230342	5.9656	2.44e-09	3.71e-08	Chr3	8375372	8376392	+	protein_coding_gene		Zinc-binding ribosomal protein family protein
AT1G19910	6687.61	1.37271	0.186169	7.3735	1.66e-13	4.22e-12	Chr1	6913229	6914594	+	protein_coding_gene	AVA-P2, AVA-2PE, ATVHA-C2	ATPase, F0/V0 complex, subunit C protein
AT1G77370	1228.75	1.37184	0.206737	6.63569	3.23e-11	6.47e-10	Chr1	29073843	29074796	+	protein_coding_gene		Glutaredoxin family protein
AT2G23780	993.991	1.37161	0.209143	6.55823	5.44e-11	1.06e-09	Chr2	10123306	10124636	-	protein_coding_gene		RING/U-box superfamily protein
AT4G36240	474.356	1.37141	0.26297	5.21509	1.84e-07	2.12e-06	Chr4	17147196	17148221	-	protein_coding_gene	GATA7	GATA transcription factor 7
AT3G12370	960.181	1.37009	0.216156	6.33843	2.32e-10	4.07e-09	Chr3	3937190	3938094	-	protein_coding_gene		Ribosomal protein L10 family protein
AT1G20430	966.044	1.36979	0.195715	6.9989	2.58e-12	5.86e-11	Chr1	7083196	7083835	-	protein_coding_gene		unknown protein; Has 29 Blast hits to 29 proteins in 10 species: Archae - 0; Bacteria - 0; Metazoa - 0; Fungi - 0; Plants - 29; Viruses - 0; Other Eukaryotes - 0 (source: NCBI BLink).
AT3G54470	4000.76	1.3693	0.233229	5.87107	4.33e-09	6.36e-08	Chr3	20168095	20170303	-	protein_coding_gene		uridine 5'-monophosphate synthase / UMP synthase (PYRE-F) (UMPS)
AT3G26470	299.128	1.36872	0.284105	4.81766	1.45e-06	1.44e-05	Chr3	9686098	9687642	+	protein_coding_gene		Powdery mildew resistance protein, RPW8 domain
AT1G22190	762.488	1.36869	0.254363	5.38085	7.41e-08	9.04e-07	Chr1	7835782	7837288	+	protein_coding_gene		Integrase-type DNA-binding superfamily protein
AT3G03750	156.396	1.36808	0.337058	4.05888	4.93e-05	0.000355252	Chr3	939952	942094	+	protein_coding_gene	SUVR3, SDG20	SET domain protein 20
AT2G44290	810.768	1.36703	0.263986	5.17841	2.24e-07	2.55e-06	Chr2	18305201	18306251	-	protein_coding_gene		Bifunctional inhibitor/lipid-transfer protein/seed storage 2S albumin superfamily protein
AT3G23210	141.446	1.36634	0.377847	3.61613	0.000299037	0.00177448	Chr3	8283090	8285081	-	protein_coding_gene	bHLH34	basic helix-loop-helix (bHLH) DNA-binding superfamily protein
AT3G07480	3583.46	1.36618	0.17768	7.68901	1.48e-14	4.2e-13	Chr3	2388952	2389811	+	protein_coding_gene		2Fe-2S ferredoxin-like superfamily protein
AT2G36460	7446.38	1.36522	0.219275	6.22606	4.78e-10	7.95e-09	Chr2	15296701	15298514	-	protein_coding_gene		Aldolase superfamily protein
AT5G42990	564.574	1.36463	0.238097	5.73142	9.96e-09	1.4e-07	Chr5	17243987	17245988	-	protein_coding_gene	UBC18	ubiquitin-conjugating enzyme 18
AT2G41650	1311.61	1.36433	0.213004	6.4052	1.5e-10	2.73e-09	Chr2	17363907	17364434	+	protein_coding_gene		unknown protein; FUNCTIONS IN: molecular_function unknown; INVOLVED IN: biological_process unknown; LOCATED IN: chloroplast; EXPRESSED IN: 22 plant structures; EXPRESSED DURING: 13 growth stages; Has 3 Blast hits to 3 proteins in 1 species: Archae - 0; Bacteria - 0; Metazoa - 0; Fungi - 0; Plants - 3; Viruses - 0; Other Eukaryotes - 0 (source: NCBI BLink).
AT4G20830	4224.43	1.36413	0.165613	8.23686	1.77e-16	6.01e-15	Chr4	11155453	11157806	+	protein_coding_gene		FAD-binding Berberine family protein
AT4G12545	1317.88	1.36409	0.293217	4.65216	3.28e-06	3.03e-05	Chr4	7434199	7434858	+	protein_coding_gene		Bifunctional inhibitor/lipid-transfer protein/seed storage 2S albumin superfamily protein
AT4G00030	747.303	1.36379	0.213686	6.38218	1.75e-10	3.14e-09	Chr4	13527	14413	+	protein_coding_gene		Plastid-lipid associated protein PAP / fibrillin family protein
AT4G12520	1993.21	1.36358	0.196982	6.92236	4.44e-12	9.77e-11	Chr4	7421056	7421738	-	protein_coding_gene		Bifunctional inhibitor/lipid-transfer protein/seed storage 2S albumin superfamily protein
AT3G55750	5387.98	1.36351	0.216314	6.3034	2.91e-10	5.01e-09	Chr3	20698553	20700067	+	protein_coding_gene		Ribosomal protein L35Ae family protein
AT2G22425	1094.76	1.36208	0.204026	6.67603	2.45e-11	4.96e-10	Chr2	9514936	9515535	+	protein_coding_gene		Microsomal signal peptidase 12 kDa subunit (SPC12)
AT1G65970	2129.12	1.36208	0.314129	4.33606	1.45e-05	0.000117371	Chr1	24557372	24558322	-	protein_coding_gene	TPX2	thioredoxin-dependent peroxidase 2
AT5G36220	153.353	1.36072	0.375232	3.62634	0.000287469	0.00171539	Chr5	14253690	14256033	-	protein_coding_gene	CYP81D1, CYP91A1	cytochrome p450 81d1
AT2G38870	763.377	1.36039	0.220337	6.17416	6.65e-10	1.09e-08	Chr2	16236381	16237280	-	protein_coding_gene		Serine protease inhibitor, potato inhibitor I-type family protein
AT3G01820	682.106	1.36035	0.234468	5.80185	6.56e-09	9.46e-08	Chr3	293754	295458	-	protein_coding_gene		P-loop containing nucleoside triphosphate hydrolases superfamily protein
AT5G26200	103.426	1.35834	0.400185	3.39428	0.000688089	0.0036866	Chr5	9157142	9158404	+	protein_coding_gene		Mitochondrial substrate carrier family protein
AT2G18370	524.983	1.35726	0.22015	6.16516	7.04e-10	1.15e-08	Chr2	7980625	7981758	+	protein_coding_gene		Bifunctional inhibitor/lipid-transfer protein/seed storage 2S albumin superfamily protein
AT5G51830	794.889	1.35711	0.235395	5.76523	8.15e-09	1.16e-07	Chr5	21069572	21071735	+	protein_coding_gene		pfkB-like carbohydrate kinase family protein
AT2G47380	1513.34	1.35654	0.213332	6.35882	2.03e-10	3.61e-09	Chr2	19440955	19442053	+	protein_coding_gene		Cytochrome c oxidase subunit Vc family protein
AT4G22240	4988.04	1.35623	0.175606	7.72316	1.13e-14	3.24e-13	Chr4	11765803	11767304	-	protein_coding_gene		Plastid-lipid associated protein PAP / fibrillin family protein
AT2G35810	852.977	1.35603	0.229885	5.89874	3.66e-09	5.43e-08	Chr2	15049150	15050323	+	protein_coding_gene		unknown protein; BEST Arabidopsis thaliana protein match is: unknown protein (TAIR:AT2G35830.2); Has 153 Blast hits to 153 proteins in 52 species: Archae - 0; Bacteria - 62; Metazoa - 0; Fungi - 0; Plants - 82; Viruses - 0; Other Eukaryotes - 9 (source: NCBI BLink).
AT5G09250	298.777	1.35522	0.264844	5.11704	3.1e-07	3.43e-06	Chr5	2875232	2876575	-	protein_coding_gene	KIWI	ssDNA-binding transcriptional regulator
AT4G12480	4266.66	1.35496	0.221855	6.10738	1.01e-09	1.62e-08	Chr4	7406105	7406937	-	protein_coding_gene	pEARLI 1	Bifunctional inhibitor/lipid-transfer protein/seed storage 2S albumin superfamily protein
AT5G03080	736.176	1.35462	0.198553	6.82246	8.95e-12	1.88e-10	Chr5	721867	723400	+	protein_coding_gene		Phosphatidic acid phosphatase (PAP2) family protein
AT4G37980	7856.4	1.35228	0.199783	6.76875	1.3e-11	2.68e-10	Chr4	17852441	17854500	+	protein_coding_gene	ELI3-1, ELI3, ATCAD7, CAD7	elicitor-activated gene 3-1
AT1G08810	216.863	1.35204	0.436911	3.09454	0.0019712	0.00917209	Chr1	2819065	2820395	-	protein_coding_gene	MYB60, AtMYB60	myb domain protein 60
AT5G22440	2649.26	1.35143	0.259765	5.2025	1.97e-07	2.26e-06	Chr5	7435076	7436686	-	protein_coding_gene		Ribosomal protein L1p/L10e family
AT1G08390	110.209	1.35084	0.367822	3.67253	0.000240158	0.00146342	Chr1	2642214	2643285	+	protein_coding_gene		unknown protein; Has 62 Blast hits to 62 proteins in 27 species: Archae - 0; Bacteria - 0; Metazoa - 34; Fungi - 0; Plants - 28; Viruses - 0; Other Eukaryotes - 0 (source: NCBI BLink).
AT2G01410	1685.73	1.35013	0.200552	6.73208	1.67e-11	3.41e-10	Chr2	175040	176407	-	protein_coding_gene		NHL domain-containing protein
AT4G23250	163.208	1.34957	0.41164	3.27852	0.00104354	0.00526764	Chr4	12162004	12167026	-	protein_coding_gene	EMB1290, DUF26-21, RKC1, CRK17	kinases;protein kinases
AT4G19830	383.164	1.34888	0.249684	5.40237	6.58e-08	8.1e-07	Chr4	10772402	10774023	-	protein_coding_gene		FKBP-like peptidyl-prolyl cis-trans isomerase family protein
AT4G25820	345.229	1.34851	0.339618	3.97066	7.17e-05	0.000497689	Chr4	13130297	13131788	+	protein_coding_gene	XTR9, XTH14, ATXTH14	xyloglucan endotransglucosylase/hydrolase 14
AT2G32380	565.056	1.34774	0.218646	6.16402	7.09e-10	1.16e-08	Chr2	13746611	13747791	-	protein_coding_gene		Transmembrane protein 97, predicted
AT3G10090	487.499	1.3474	0.208843	6.45174	1.11e-10	2.07e-09	Chr3	3108810	3110026	-	protein_coding_gene		Nucleic acid-binding, OB-fold-like protein
AT3G48450	95.4605	1.34691	0.424755	3.17103	0.001519	0.00731739	Chr3	17944029	17944888	-	protein_coding_gene		RPM1-interacting protein 4 (RIN4) family protein
AT1G76090	3069.79	1.34596	0.22634	5.94661	2.74e-09	4.13e-08	Chr1	28550409	28551781	-	protein_coding_gene	SMT3	sterol methyltransferase 3
AT2G26975	1221.87	1.34463	0.190779	7.04807	1.81e-12	4.18e-11	Chr2	11512861	11513553	+	protein_coding_gene		Ctr copper transporter family
AT3G16640	112562	1.34439	0.229548	5.85667	4.72e-09	6.89e-08	Chr3	5669373	5670842	-	protein_coding_gene	TCTP	translationally controlled tumor protein
AT5G56600	1167.72	1.34419	0.179309	7.49648	6.56e-14	1.73e-12	Chr5	22909685	22910821	-	protein_coding_gene	PFN3, PRF3	profilin 3
AT4G04620	260.566	1.34374	0.267378	5.02562	5.02e-07	5.38e-06	Chr4	2328449	2330200	-	protein_coding_gene	ATG8B	Ubiquitin-like superfamily protein
AT2G21100	181.046	1.34347	0.309505	4.34069	1.42e-05	0.000115147	Chr2	9048131	9049404	-	protein_coding_gene		Disease resistance-responsive (dirigent-like protein) family protein
AT2G39500	378.087	1.34321	0.239985	5.59708	2.18e-08	2.89e-07	Chr2	16489073	16489588	+	protein_coding_gene		unknown protein; FUNCTIONS IN: molecular_function unknown; INVOLVED IN: biological_process unknown; LOCATED IN: endomembrane system; EXPRESSED IN: 21 plant structures; EXPRESSED DURING: 12 growth stages; Has 16 Blast hits to 16 proteins in 8 species: Archae - 0; Bacteria - 0; Metazoa - 0; Fungi - 0; Plants - 16; Viruses - 0; Other Eukaryotes - 0 (source: NCBI BLink).
AT2G17705	350.365	1.3432	0.268263	5.00701	5.53e-07	5.89e-06	Chr2	7692444	7693253	+	protein_coding_gene		unknown protein; FUNCTIONS IN: molecular_function unknown; INVOLVED IN: biological_process unknown; LOCATED IN: plasma membrane; EXPRESSED IN: cultured cell; BEST Arabidopsis thaliana protein match is: unknown protein (TAIR:AT4G08330.1); Has 135 Blast hits to 135 proteins in 32 species: Archae - 5; Bacteria - 29; Metazoa - 0; Fungi - 0; Plants - 91; Viruses - 0; Other Eukaryotes - 10 (source: NCB…
AT3G19508	212.879	1.34282	0.309408	4.33997	1.43e-05	0.000115483	Chr3	6762127	6762720	-	protein_coding_gene		unknown protein; LOCATED IN: mitochondrion; Has 34 Blast hits to 34 proteins in 14 species: Archae - 0; Bacteria - 0; Metazoa - 0; Fungi - 0; Plants - 34; Viruses - 0; Other Eukaryotes - 0 (source: NCBI BLink).
AT2G28200	173.217	1.34092	0.331215	4.04847	5.16e-05	0.00037042	Chr2	12024149	12025306	+	protein_coding_gene		C2H2-type zinc finger family protein
AT3G02790	818.961	1.34027	0.214513	6.24794	4.16e-10	7e-09	Chr3	604845	605421	+	protein_coding_gene		zinc finger (C2H2 type) family protein
AT1G09070	5075.29	1.3401	0.215007	6.23284	4.58e-10	7.65e-09	Chr1	2927703	2928968	+	protein_coding_gene	SRC2, (AT)SRC2	soybean gene regulated by cold-2
AT4G31700	17476.5	1.33954	0.287292	4.66264	3.12e-06	2.89e-05	Chr4	15346072	15347727	-	protein_coding_gene	RPS6, RPS6A	ribosomal protein S6
AT2G03690	414.666	1.33941	0.238374	5.61897	1.92e-08	2.56e-07	Chr2	1121900	1123171	-	protein_coding_gene		coenzyme Q biosynthesis Coq4 family protein / ubiquinone biosynthesis Coq4 family protein
AT1G19240	451.137	1.33938	0.294737	4.54431	5.51e-06	4.85e-05	Chr1	6649243	6650420	-	protein_coding_gene		unknown protein; Has 24 Blast hits to 24 proteins in 11 species: Archae - 0; Bacteria - 0; Metazoa - 0; Fungi - 0; Plants - 24; Viruses - 0; Other Eukaryotes - 0 (source: NCBI BLink).
AT4G38840	829.918	1.33711	0.201143	6.64757	2.98e-11	5.98e-10	Chr4	18124978	18125559	-	protein_coding_gene		SAUR-like auxin-responsive protein family
AT5G59890	2536.35	1.33668	0.183125	7.29928	2.89e-13	7.16e-12	Chr5	24122412	24123912	+	protein_coding_gene	ADF4, ATADF4	actin depolymerizing factor 4
AT1G07780	691.94	1.33664	0.224445	5.95529	2.6e-09	3.94e-08	Chr1	2410056	2412677	-	protein_coding_gene	PAI1, TRP6	phosphoribosylanthranilate isomerase 1
AT2G23810	1046.49	1.33611	0.271122	4.92809	8.3e-07	8.63e-06	Chr2	10135605	10137561	-	protein_coding_gene	TET8	tetraspanin8
AT5G19875	259.156	1.3357	0.265681	5.02747	4.97e-07	5.33e-06	Chr5	6718341	6718995	+	protein_coding_gene		unknown protein; FUNCTIONS IN: molecular_function unknown; INVOLVED IN: response to oxidative stress; LOCATED IN: endomembrane system; EXPRESSED IN: 21 plant structures; EXPRESSED DURING: 13 growth stages; BEST Arabidopsis thaliana protein match is: unknown protein (TAIR:AT2G31940.1); Has 30201 Blast hits to 17322 proteins in 780 species: Archae - 12; Bacteria - 1396; Metazoa - 17338; Fungi - 342…
AT1G76860	891.593	1.33473	0.196019	6.8092	9.81e-12	2.06e-10	Chr1	28854414	28855750	-	protein_coding_gene		Small nuclear ribonucleoprotein family protein
AT4G11521	111.466	1.33424	0.417397	3.19658	0.00139069	0.00679575	Chr4	6985565	6986715	+	protein_coding_gene		Receptor-like protein kinase-related family protein
AT2G32220	472.615	1.33357	0.222025	6.00638	1.9e-09	2.93e-08	Chr2	13678919	13679523	+	protein_coding_gene		Ribosomal L27e protein family
AT1G46768	159.001	1.33312	0.351571	3.79188	0.000149509	0.0009582	Chr1	17265701	17266536	-	protein_coding_gene	RAP2.1	related to AP2 1
AT5G62300	4856.31	1.33304	0.253569	5.25712	1.46e-07	1.71e-06	Chr5	25021200	25022436	-	protein_coding_gene		Ribosomal protein S10p/S20e family protein
AT4G03420	464.312	1.33291	0.282822	4.71288	2.44e-06	2.32e-05	Chr4	1511839	1514030	+	protein_coding_gene		Protein of unknown function (DUF789)
AT4G24770	35848.5	1.3329	0.177673	7.50199	6.29e-14	1.67e-12	Chr4	12766030	12768040	-	protein_coding_gene	RBP31, ATRBP31, CP31, ATRBP33	31-kDa RNA binding protein
AT3G01550	311.396	1.33184	0.309477	4.30351	1.68e-05	0.000134091	Chr3	216807	219054	-	protein_coding_gene	ATPPT2, PPT2	phosphoenolpyruvate (pep)/phosphate translocator 2
AT2G16280	4211.8	1.33135	0.168409	7.90546	2.67e-15	8.13e-14	Chr2	7050944	7052897	+	protein_coding_gene	KCS9	3-ketoacyl-CoA synthase 9
AT1G69570	116.79	1.33111	0.368626	3.61099	0.000305032	0.00180552	Chr1	26161528	26163496	-	protein_coding_gene		Dof-type zinc finger DNA-binding family protein
AT3G15770	139.771	1.33103	0.433923	3.06743	0.00215907	0.00989493	Chr3	5340074	5341339	+	protein_coding_gene		unknown protein; BEST Arabidopsis thaliana protein match is: unknown protein (TAIR:AT5G25360.2); Has 143 Blast hits to 143 proteins in 25 species: Archae - 0; Bacteria - 0; Metazoa - 0; Fungi - 0; Plants - 136; Viruses - 0; Other Eukaryotes - 7 (source: NCBI BLink).
AT1G29430	200.132	1.33093	0.411066	3.23775	0.00120475	0.0059808	Chr1	10302650	10303335	-	protein_coding_gene		SAUR-like auxin-responsive protein family
AT1G67250	650.052	1.33033	0.218195	6.09697	1.08e-09	1.72e-08	Chr1	25163642	25165056	-	protein_coding_gene		Proteasome maturation factor UMP1
AT1G74730	5645.76	1.32991	0.156508	8.4974	1.94e-17	7.3e-16	Chr1	28078857	28079987	+	protein_coding_gene		Protein of unknown function (DUF1118)
AT1G34418	460.844	1.32948	0.218363	6.08841	1.14e-09	1.81e-08	Chr1	12582122	12582721	+	other_RNA
AT2G02130	4969.02	1.32891	0.180862	7.34767	2.02e-13	5.07e-12	Chr2	539999	540634	+	protein_coding_gene	PDF2.3, LCR68	low-molecular-weight cysteine-rich 68
AT5G52810	491.952	1.32841	0.325074	4.08648	4.38e-05	0.000317975	Chr5	21399331	21400603	+	protein_coding_gene		NAD(P)-binding Rossmann-fold superfamily protein
AT5G16470	4591.69	1.32721	0.195124	6.8019	1.03e-11	2.16e-10	Chr5	5379416	5380040	+	protein_coding_gene		zinc finger (C2H2 type) family protein
AT5G44170	524.866	1.3265	0.244903	5.41645	6.08e-08	7.52e-07	Chr5	17780378	17781283	+	protein_coding_gene		S-adenosyl-L-methionine-dependent methyltransferases superfamily protein
AT1G58380	1477.31	1.32615	0.184198	7.19961	6.04e-13	1.44e-11	Chr1	21689032	21690256	+	protein_coding_gene	XW6	Ribosomal protein S5 family protein
AT3G47470	215651	1.32398	0.14812	8.93858	3.94e-19	1.77e-17	Chr3	17493372	17495033	-	protein_coding_gene	LHCA4, CAB4	light-harvesting chlorophyll-protein complex I subunit A4
AT2G20820	3751.1	1.32336	0.161277	8.2055	2.3e-16	7.67e-15	Chr2	8964349	8965430	+	protein_coding_gene		unknown protein; Has 44 Blast hits to 44 proteins in 13 species: Archae - 0; Bacteria - 0; Metazoa - 0; Fungi - 0; Plants - 44; Viruses - 0; Other Eukaryotes - 0 (source: NCBI BLink).
AT4G15530	599.246	1.32326	0.271167	4.87988	1.06e-06	1.08e-05	Chr4	8864828	8870967	-	protein_coding_gene	PPDK	pyruvate orthophosphate dikinase
AT1G59970	531.184	1.32263	0.226372	5.84271	5.14e-09	7.48e-08	Chr1	22073534	22074876	+	protein_coding_gene		Matrixin family protein
AT5G04950	3776.17	1.32259	0.214765	6.15832	7.35e-10	1.2e-08	Chr5	1457645	1458890	-	protein_coding_gene	NAS1, ATNAS1	nicotianamine synthase 1
AT5G54300	242.091	1.32172	0.297157	4.44789	8.67e-06	7.36e-05	Chr5	22053969	22055430	-	protein_coding_gene		Protein of unknown function (DUF761)
AT4G01600	98.8665	1.32141	0.398194	3.31849	0.000905047	0.00467835	Chr4	693181	694340	+	protein_coding_gene		GRAM domain family protein
AT2G36895	473.719	1.32095	0.267952	4.9298	8.23e-07	8.56e-06	Chr2	15489028	15490347	-	protein_coding_gene		unknown protein; FUNCTIONS IN: molecular_function unknown; INVOLVED IN: biological_process unknown; LOCATED IN: chloroplast; Has 32 Blast hits to 32 proteins in 14 species: Archae - 0; Bacteria - 0; Metazoa - 0; Fungi - 0; Plants - 32; Viruses - 0; Other Eukaryotes - 0 (source: NCBI BLink).
AT2G17880	311.292	1.32044	0.280877	4.70116	2.59e-06	2.43e-05	Chr2	7766962	7767931	-	protein_coding_gene		Chaperone DnaJ-domain superfamily protein
AT1G64850	1159.14	1.31929	0.187337	7.04234	1.89e-12	4.34e-11	Chr1	24096435	24097650	-	protein_coding_gene		Calcium-binding EF hand family protein
AT5G57900	754.368	1.31854	0.229856	5.73637	9.67e-09	1.36e-07	Chr5	23449711	23450933	-	protein_coding_gene	SKIP1	SKP1 interacting partner 1
AT1G55190	633.445	1.31768	0.21397	6.15822	7.36e-10	1.2e-08	Chr1	20588397	20589199	+	protein_coding_gene	PRA1.F2, PRA7	PRA1 (Prenylated rab acceptor) family protein
AT3G14080	370.735	1.31496	0.229482	5.73012	1e-08	1.41e-07	Chr3	4667365	4669194	+	protein_coding_gene		Small nuclear ribonucleoprotein family protein
AT5G11500	2386.24	1.31484	0.285188	4.61045	4.02e-06	3.63e-05	Chr5	3676548	3679352	+	protein_coding_gene		unknown protein; CONTAINS InterPro DOMAIN/s: Protein of unknown function DUF814 (InterPro:IPR008532); Has 1807 Blast hits to 1807 proteins in 277 species: Archae - 0; Bacteria - 0; Metazoa - 736; Fungi - 347; Plants - 385; Viruses - 0; Other Eukaryotes - 339 (source: NCBI BLink).
AT3G56200	311.18	1.31381	0.260681	5.0399	4.66e-07	5.02e-06	Chr3	20850029	20852027	+	protein_coding_gene		Transmembrane amino acid transporter family protein
AT3G61100	357.925	1.31374	0.26721	4.9165	8.81e-07	9.11e-06	Chr3	22610437	22611321	-	protein_coding_gene		Putative endonuclease or glycosyl hydrolase
AT1G79010	4387.83	1.31313	0.164162	7.99898	1.25e-15	3.94e-14	Chr1	29724879	29727028	-	protein_coding_gene		Alpha-helical ferredoxin
AT5G07250	514.712	1.31295	0.235344	5.57883	2.42e-08	3.2e-07	Chr5	2274260	2275990	-	protein_coding_gene	ATRBL3, RBL3	RHOMBOID-like protein 3
AT4G24370	504.962	1.31224	0.275848	4.75711	1.96e-06	1.9e-05	Chr4	12611396	12612131	-	protein_coding_gene		unknown protein; Has 30201 Blast hits to 17322 proteins in 780 species: Archae - 12; Bacteria - 1396; Metazoa - 17338; Fungi - 3422; Plants - 5037; Viruses - 0; Other Eukaryotes - 2996 (source: NCBI BLink).
AT1G25560	1492.78	1.31173	0.206843	6.34164	2.27e-10	4e-09	Chr1	8981677	8983041	-	protein_coding_gene	TEM1, EDF1	AP2/B3 transcription factor family protein
AT3G01280	5028.54	1.31105	0.181577	7.22038	5.18e-13	1.24e-11	Chr3	85601	87858	+	protein_coding_gene	VDAC1, ATVDAC1	voltage dependent anion channel 1
AT5G65870	145.962	1.31032	0.425983	3.076	0.00209796	0.00966062	Chr5	26351508	26352269	+	protein_coding_gene	ATPSK5, PSK5	phytosulfokine 5 precursor
AT2G41170	207.719	1.31019	0.274994	4.76444	1.89e-06	1.84e-05	Chr2	17159104	17161136	-	protein_coding_gene		F-box family protein
AT1G56150	114.973	1.30997	0.361122	3.62751	0.000286166	0.00170953	Chr1	21017385	21017939	+	protein_coding_gene		SAUR-like auxin-responsive protein family
AT4G12510	1386.49	1.30944	0.208235	6.2883	3.21e-10	5.49e-09	Chr4	7417236	7417803	-	protein_coding_gene		Bifunctional inhibitor/lipid-transfer protein/seed storage 2S albumin superfamily protein
AT3G12587	303.782	1.3091	0.336253	3.89319	9.89e-05	0.00066279	Chr3	3994366	3995538	-	protein_coding_gene		Oligosaccaryltransferase
AT3G60910	368.55	1.30827	0.274775	4.76126	1.92e-06	1.86e-05	Chr3	22501698	22503372	+	protein_coding_gene		S-adenosyl-L-methionine-dependent methyltransferases superfamily protein
AT1G15120	3067.14	1.30759	0.174182	7.50702	6.05e-14	1.61e-12	Chr1	5202648	5204193	+	protein_coding_gene		Ubiquinol-cytochrome C reductase hinge protein
AT5G43260	666.684	1.30749	0.259382	5.04081	4.64e-07	5e-06	Chr5	17357377	17358082	-	protein_coding_gene		chaperone protein dnaJ-related
AT4G40090	643.931	1.30691	0.317818	4.11213	3.92e-05	0.000288035	Chr4	18580838	18581585	-	protein_coding_gene	AGP3	arabinogalactan protein 3
AT1G75690	8538.59	1.30629	0.190537	6.85584	7.09e-12	1.51e-10	Chr1	28422110	28423285	-	protein_coding_gene		DnaJ/Hsp40 cysteine-rich domain superfamily protein
AT4G13235	146.843	1.30616	0.335227	3.89636	9.77e-05	0.000655222	Chr4	7677866	7678247	-	protein_coding_gene	EDA21	embryo sac development arrest 21
AT1G72800	140.595	1.30605	0.36123	3.61556	0.000299704	0.00177794	Chr1	27397216	27398500	+	protein_coding_gene		RNA-binding (RRM/RBD/RNP motifs) family protein
AT3G58610	21148.5	1.30543	0.170201	7.66992	1.72e-14	4.85e-13	Chr3	21671433	21675090	+	protein_coding_gene		ketol-acid reductoisomerase
AT1G80860	548.37	1.3048	0.276918	4.71188	2.45e-06	2.32e-05	Chr1	30388035	30389302	-	protein_coding_gene	ATPLMT, PLMT	phospholipid N-methyltransferase
AT3G58470	673.175	1.30315	0.235108	5.54279	2.98e-08	3.87e-07	Chr3	21626671	21628569	-	protein_coding_gene		nucleic acid binding;methyltransferases
AT5G44130	6722.79	1.30272	0.279601	4.65922	3.17e-06	2.93e-05	Chr5	17761090	17762003	+	protein_coding_gene	FLA13	FASCICLIN-like arabinogalactan protein 13 precursor
AT5G08290	3115.96	1.30182	0.181442	7.17487	7.24e-13	1.72e-11	Chr5	2665976	2667155	+	protein_coding_gene	YLS8	mRNA splicing factor, thioredoxin-like U5 snRNP
AT3G49910	17639.3	1.30174	0.247601	5.25741	1.46e-07	1.71e-06	Chr3	18504256	18504967	+	protein_coding_gene		Translation protein SH3-like family protein
AT1G77200	171.014	1.30146	0.403879	3.22241	0.00127115	0.00627242	Chr1	29004357	29005091	-	protein_coding_gene		Integrase-type DNA-binding superfamily protein
AT3G56490	1360.26	1.30131	0.179134	7.26442	3.75e-13	9.17e-12	Chr3	20941502	20943469	+	protein_coding_gene	HIT3, HINT1	HIS triad family protein 3
AT1G18980	916.323	1.30034	0.253749	5.12451	2.98e-07	3.31e-06	Chr1	6557254	6558045	-	protein_coding_gene		RmlC-like cupins superfamily protein
AT2G07708	136.215	1.2998	0.360111	3.60945	0.000306844	0.00181322	Chr2	3386851	3388493	+	protein_coding_gene		unknown protein; BEST Arabidopsis thaliana protein match is: unknown protein (TAIR:ATMG00500.1); Has 9 Blast hits to 9 proteins in 2 species: Archae - 0; Bacteria - 0; Metazoa - 0; Fungi - 0; Plants - 9; Viruses - 0; Other Eukaryotes - 0 (source: NCBI BLink).
AT1G19130	552.566	1.29965	0.201521	6.44924	1.12e-10	2.1e-09	Chr1	6609325	6610613	-	protein_coding_gene		CONTAINS InterPro DOMAIN/s: Protein of unknown function DUF985 (InterPro:IPR009327), RmlC-like jelly roll fold (InterPro:IPR014710); Has 1465 Blast hits to 1465 proteins in 584 species: Archae - 10; Bacteria - 1038; Metazoa - 19; Fungi - 43; Plants - 51; Viruses - 0; Other Eukaryotes - 304 (source: NCBI BLink).
AT1G80760	163.46	1.29964	0.342276	3.79706	0.000146422	0.000939827	Chr1	30350539	30352208	-	protein_coding_gene	NIP6;1, NIP6, NLM7	NOD26-like intrinsic protein 6;1
AT5G52420	1802.18	1.29942	0.177156	7.33488	2.22e-13	5.55e-12	Chr5	21281773	21282806	+	protein_coding_gene		unknown protein; FUNCTIONS IN: molecular_function unknown; INVOLVED IN: biological_process unknown; LOCATED IN: endoplasmic reticulum; EXPRESSED IN: 24 plant structures; EXPRESSED DURING: 13 growth stages; BEST Arabidopsis thaliana protein match is: unknown protein (TAIR:AT5G23920.1); Has 30201 Blast hits to 17322 proteins in 780 species: Archae - 12; Bacteria - 1396; Metazoa - 17338; Fungi - 342…
AT3G20510	704.897	1.29851	0.207196	6.26707	3.68e-10	6.24e-09	Chr3	7160677	7162206	+	protein_coding_gene		Transmembrane proteins 14C
AT2G01140	11157.9	1.29817	0.157212	8.25749	1.49e-16	5.09e-15	Chr2	94811	96655	-	protein_coding_gene		Aldolase superfamily protein
AT1G07940	17060.6	1.29759	0.154182	8.41596	3.9e-17	1.41e-15	Chr1	2462953	2465504	-	protein_coding_gene		GTP binding Elongation factor Tu family protein
AT2G35000	644.097	1.2963	0.250586	5.17308	2.3e-07	2.62e-06	Chr2	14751574	14753319	-	protein_coding_gene		RING/U-box superfamily protein
AT3G15480	2114.61	1.29617	0.186549	6.94814	3.7e-12	8.25e-11	Chr3	5226248	5227789	-	protein_coding_gene		Protein of unknown function (DUF1218)
AT2G39518	230.688	1.29609	0.303376	4.27223	1.94e-05	0.000152085	Chr2	16495875	16496995	-	protein_coding_gene		Uncharacterised protein family (UPF0497)
AT1G02780	21942	1.29583	0.17961	7.21468	5.41e-13	1.29e-11	Chr1	607808	609465	-	protein_coding_gene	emb2386	Ribosomal protein L19e family protein
AT2G34490	2769.41	1.29513	0.176479	7.33871	2.16e-13	5.4e-12	Chr2	14535645	14537432	-	protein_coding_gene	CYP710A2	cytochrome P450, family 710, subfamily A, polypeptide 2
AT2G47485	234.451	1.29496	0.279848	4.62736	3.7e-06	3.37e-05	Chr2	19485875	19486553	+	protein_coding_gene		unknown protein; BEST Arabidopsis thaliana protein match is: unknown protein (TAIR:AT3G62650.1); Has 35333 Blast hits to 34131 proteins in 2444 species: Archae - 798; Bacteria - 22429; Metazoa - 974; Fungi - 991; Plants - 531; Viruses - 0; Other Eukaryotes - 9610 (source: NCBI BLink).
AT5G05270	969.579	1.29459	0.211159	6.1309	8.74e-10	1.41e-08	Chr5	1563320	1565007	+	protein_coding_gene		Chalcone-flavanone isomerase family protein
AT3G08630	859.666	1.29399	0.22885	5.6543	1.56e-08	2.12e-07	Chr3	2620832	2622220	+	protein_coding_gene		Protein of unknown function (DUF3411)
AT4G18230	323.123	1.29389	0.265575	4.87202	1.1e-06	1.12e-05	Chr4	10080352	10081939	-	protein_coding_gene		FUNCTIONS IN: molecular_function unknown; INVOLVED IN: biological_process unknown; LOCATED IN: endomembrane system; EXPRESSED IN: 23 plant structures; EXPRESSED DURING: 13 growth stages; CONTAINS InterPro DOMAIN/s: Oligosaccharide biosynthesis protein Alg14 like (InterPro:IPR013969); Has 640 Blast hits to 640 proteins in 277 species: Archae - 4; Bacteria - 281; Metazoa - 94; Fungi - 127; Plants -…
AT5G02120	2470.04	1.29336	0.167908	7.70283	1.33e-14	3.79e-13	Chr5	419091	419773	+	protein_coding_gene	OHP	one helix protein
AT2G27730	3822.91	1.29257	0.16021	8.06798	7.15e-16	2.32e-14	Chr2	11819829	11821878	-	protein_coding_gene		copper ion binding
AT3G10110	223.783	1.29199	0.318411	4.05762	4.96e-05	0.000357051	Chr3	3116110	3117671	+	protein_coding_gene	MEE67	Mitochondrial import inner membrane translocase subunit Tim17/Tim22/Tim23 family protein
AT2G35520	542.333	1.29163	0.253653	5.0921	3.54e-07	3.88e-06	Chr2	14921492	14922845	+	protein_coding_gene	DAD2	Defender against death (DAD family) protein
AT3G21360	233.706	1.29154	0.272853	4.73347	2.21e-06	2.12e-05	Chr3	7522804	7524580	+	protein_coding_gene		2-oxoglutarate (2OG) and Fe(II)-dependent oxygenase superfamily protein
AT1G08830	6896.34	1.29066	0.154917	8.33126	8e-17	2.81e-15	Chr1	2827061	2829315	+	protein_coding_gene	CSD1	copper/zinc superoxide dismutase 1
AT4G14430	3246.41	1.29017	0.200428	6.4371	1.22e-10	2.25e-09	Chr4	8304600	8305705	-	protein_coding_gene	IBR10, ATECI2, ECI2, ECHIB, PEC12	indole-3-butyric acid response 10
AT1G21410	335.675	1.28902	0.231522	5.56757	2.58e-08	3.39e-07	Chr1	7497141	7499579	+	protein_coding_gene	SKP2A	F-box/RNI-like superfamily protein
AT4G04223	266.624	1.28894	0.266006	4.84553	1.26e-06	1.27e-05	Chr4	2036511	2037816	+	other_RNA
AT2G24040	244.799	1.2868	0.281278	4.57484	4.77e-06	4.23e-05	Chr2	10223945	10224630	+	protein_coding_gene		Low temperature and salt responsive protein family
AT1G07320	18497.4	1.28547	0.20717	6.20493	5.47e-10	9.06e-09	Chr1	2249133	2250529	+	protein_coding_gene	RPL4	ribosomal protein L4
AT4G27350	281.406	1.28536	0.277058	4.63929	3.5e-06	3.2e-05	Chr4	13690821	13692796	-	protein_coding_gene		Protein of unknown function (DUF1223)
AT4G21110	1168.95	1.2848	0.207329	6.19692	5.76e-10	9.51e-09	Chr4	11267185	11268959	+	protein_coding_gene		G10 family protein
AT5G58860	1028	1.28301	0.284933	4.50285	6.7e-06	5.8e-05	Chr5	23765814	23768049	-	protein_coding_gene	CYP86A1, CYP86	cytochrome P450, family 86, subfamily A, polypeptide 1
AT2G04900	696.506	1.28253	0.225122	5.69705	1.22e-08	1.68e-07	Chr2	1722481	1723831	+	protein_coding_gene		unknown protein; FUNCTIONS IN: molecular_function unknown; INVOLVED IN: N-terminal protein myristoylation; LOCATED IN: cellular_component unknown; EXPRESSED IN: 23 plant structures; EXPRESSED DURING: 15 growth stages; CONTAINS InterPro DOMAIN/s: Protein of unknown function DUF423 (InterPro:IPR006696); Has 1824 Blast hits to 1824 proteins in 878 species: Archae - 0; Bacteria - 1498; Metazoa - 118;…
AT1G24050	1652.73	1.28246	0.173763	7.38052	1.58e-13	4.02e-12	Chr1	8507010	8508864	+	protein_coding_gene		RNA-processing, Lsm domain
AT5G38650	1788.35	1.28198	0.256702	4.99406	5.91e-07	6.25e-06	Chr5	15470961	15472815	-	protein_coding_gene		Proteasome maturation factor UMP1
AT3G56210	598.615	1.28196	0.274318	4.67328	2.96e-06	2.76e-05	Chr3	20852385	20855610	-	protein_coding_gene		ARM repeat superfamily protein
AT3G01740	1393.47	1.2816	0.224353	5.7124	1.11e-08	1.55e-07	Chr3	267821	268838	+	protein_coding_gene		Mitochondrial ribosomal protein L37
AT3G03000	659.585	1.28101	0.22551	5.68049	1.34e-08	1.84e-07	Chr3	677240	678084	+	protein_coding_gene		EF hand calcium-binding protein family
AT1G15370	1227.69	1.28036	0.189841	6.74437	1.54e-11	3.15e-10	Chr1	5287047	5288577	+	protein_coding_gene		SNARE-like superfamily protein
AT1G49010	289.305	1.28024	0.29746	4.3039	1.68e-05	0.000133908	Chr1	18132645	18133925	+	protein_coding_gene		Duplicated homeodomain-like superfamily protein
AT2G21140	2978.43	1.27816	0.208736	6.12331	9.16e-10	1.47e-08	Chr2	9060625	9062091	-	protein_coding_gene	ATPRP2, PRP2	proline-rich protein 2
AT5G13930	7926.17	1.27802	0.261548	4.88638	1.03e-06	1.05e-05	Chr5	4488688	4490264	+	protein_coding_gene	CHS, TT4, ATCHS	Chalcone and stilbene synthase family protein
AT1G03440	1336.88	1.27782	0.243392	5.25006	1.52e-07	1.77e-06	Chr1	852366	854032	+	protein_coding_gene		Leucine-rich repeat (LRR) family protein
AT1G05210	204.557	1.27586	0.291361	4.37897	1.19e-05	9.84e-05	Chr1	1510404	1511683	+	protein_coding_gene		Transmembrane protein 97, predicted
AT5G52240	3839.78	1.27551	0.19527	6.53203	6.49e-11	1.24e-09	Chr5	21213058	21214739	+	protein_coding_gene	MSBP1, ATMP1, AtMAPR5	membrane steroid binding protein 1
AT2G43750	5514.36	1.27379	0.17281	7.37102	1.69e-13	4.29e-12	Chr2	18129435	18132637	-	protein_coding_gene	OASB, ACS1, CPACS1, ATCS-B	O-acetylserine (thiol) lyase B
AT1G78300	6486.39	1.27375	0.206137	6.17911	6.45e-10	1.06e-08	Chr1	29461671	29463385	+	protein_coding_gene	GRF2, 14-3-3OMEGA, GF14 OMEGA	general regulatory factor 2
AT1G52330	99.2582	1.27371	0.40863	3.11703	0.00182686	0.00861002	Chr1	19488943	19489914	+	protein_coding_gene		Late embryogenesis abundant (LEA) hydroxyproline-rich glycoprotein family
AT2G38450	458.621	1.2723	0.260911	4.8764	1.08e-06	1.1e-05	Chr2	16101975	16102916	+	protein_coding_gene		CONTAINS InterPro DOMAIN/s: Sel1-like (InterPro:IPR006597); BEST Arabidopsis thaliana protein match is: unknown protein (TAIR:AT5G05360.1); Has 88 Blast hits to 88 proteins in 25 species: Archae - 0; Bacteria - 16; Metazoa - 0; Fungi - 0; Plants - 70; Viruses - 0; Other Eukaryotes - 2 (source: NCBI BLink).
AT5G02870	13059	1.27049	0.213466	5.9517	2.65e-09	4.01e-08	Chr5	657786	659733	+	protein_coding_gene		Ribosomal protein L4/L1 family
AT5G04280	595.488	1.26754	0.224395	5.64869	1.62e-08	2.19e-07	Chr5	1192274	1195662	+	protein_coding_gene		RNA-binding (RRM/RBD/RNP motifs) family protein with retrovirus zinc finger-like domain
AT1G04290	615.934	1.2667	0.197952	6.39903	1.56e-10	2.83e-09	Chr1	1147523	1148533	-	protein_coding_gene		Thioesterase superfamily protein
AT2G32090	992.013	1.266	0.217111	5.83115	5.5e-09	8e-08	Chr2	13644395	13645829	+	protein_coding_gene		Lactoylglutathione lyase / glyoxalase I family protein
AT4G22830	719.437	1.26579	0.215093	5.88484	3.98e-09	5.89e-08	Chr4	11990064	11991428	-	protein_coding_gene		unknown protein; FUNCTIONS IN: molecular_function unknown; INVOLVED IN: biological_process unknown; LOCATED IN: chloroplast; EXPRESSED IN: 20 plant structures; EXPRESSED DURING: 13 growth stages; CONTAINS InterPro DOMAIN/s: Protein of unknown function DUF2499 (InterPro:IPR019634); Has 319 Blast hits to 317 proteins in 103 species: Archae - 0; Bacteria - 147; Metazoa - 0; Fungi - 0; Plants - 64; V…
AT5G54640	669.523	1.26571	0.233449	5.42176	5.9e-08	7.32e-07	Chr5	22196477	22197492	+	protein_coding_gene	HTA1, RAT5, ATHTA1	Histone superfamily protein
AT4G23760	251.755	1.26565	0.273195	4.63279	3.61e-06	3.29e-05	Chr4	12381845	12383034	+	protein_coding_gene		Cox19-like CHCH family protein
AT5G46790	1352.84	1.2645	0.226563	5.5812	2.39e-08	3.16e-07	Chr5	18983870	18984759	-	protein_coding_gene	PYL1, RCAR12	PYR1-like 1
AT5G43330	1360.66	1.26437	0.191238	6.61151	3.8e-11	7.53e-10	Chr5	17390433	17392645	+	protein_coding_gene		Lactate/malate dehydrogenase family protein
AT4G27300	328.647	1.26424	0.355266	3.55858	0.000372862	0.00215374	Chr4	13669308	13672348	-	protein_coding_gene		S-locus lectin protein kinase family protein
AT4G28040	314.301	1.26129	0.254307	4.95973	7.06e-07	7.41e-06	Chr4	13940346	13942436	+	protein_coding_gene		nodulin MtN21 /EamA-like transporter family protein
AT1G29040	609.815	1.26123	0.276858	4.55552	5.23e-06	4.61e-05	Chr1	10134069	10136241	+	protein_coding_gene		unknown protein; LOCATED IN: chloroplast, vacuole; EXPRESSED IN: 22 plant structures; EXPRESSED DURING: 13 growth stages; CONTAINS InterPro DOMAIN/s: Conserved hypothetical protein CHP02058 (InterPro:IPR011719); Has 190 Blast hits to 190 proteins in 92 species: Archae - 2; Bacteria - 141; Metazoa - 0; Fungi - 0; Plants - 32; Viruses - 0; Other Eukaryotes - 15 (source: NCBI BLink).
AT2G23290	272.433	1.26053	0.274367	4.59434	4.34e-06	3.89e-05	Chr2	9904787	9905920	-	protein_coding_gene	AtMYB70, MYB70	myb domain protein 70
AT3G23000	4681.38	1.25994	0.203006	6.20644	5.42e-10	8.99e-09	Chr3	8172597	8174131	+	protein_coding_gene	CIPK7, SnRK3.10, PKS7, ATSRPK1, ATSR2	CBL-interacting protein kinase 7
AT1G79410	865.743	1.25959	0.214629	5.86866	4.39e-09	6.43e-08	Chr1	29867880	29869633	-	protein_coding_gene	AtOCT5, 5-Oct	organic cation/carnitine transporter5
AT4G02890	9226.07	1.2588	0.157298	8.00265	1.22e-15	3.84e-14	Chr4	1278530	1280031	-	protein_coding_gene	UBQ14	Ubiquitin family protein
AT4G38490	386.824	1.25847	0.29594	4.25245	2.11e-05	0.00016513	Chr4	18006288	18007372	+	protein_coding_gene		unknown protein; Has 30201 Blast hits to 17322 proteins in 780 species: Archae - 12; Bacteria - 1396; Metazoa - 17338; Fungi - 3422; Plants - 5037; Viruses - 0; Other Eukaryotes - 2996 (source: NCBI BLink).
AT3G29330	111.026	1.25844	0.401835	3.13173	0.00173778	0.00824449	Chr3	11257684	11259055	-	protein_coding_gene		unknown protein; Has 37 Blast hits to 34 proteins in 12 species: Archae - 0; Bacteria - 0; Metazoa - 2; Fungi - 0; Plants - 35; Viruses - 0; Other Eukaryotes - 0 (source: NCBI BLink).
AT1G55265	818.637	1.25738	0.18456	6.81286	9.57e-12	2.01e-10	Chr1	20617313	20618005	+	protein_coding_gene		Protein of unknown function, DUF538
AT1G30870	348.811	1.2573	0.355269	3.539	0.000401649	0.00229512	Chr1	10991485	10993023	+	protein_coding_gene		Peroxidase superfamily protein
AT3G07510	672.502	1.25614	0.239732	5.23974	1.61e-07	1.87e-06	Chr3	2393686	2394675	-	protein_coding_gene		unknown protein; BEST Arabidopsis thaliana protein match is: unknown protein (TAIR:AT2G01580.1); Has 133 Blast hits to 133 proteins in 14 species: Archae - 0; Bacteria - 4; Metazoa - 0; Fungi - 0; Plants - 129; Viruses - 0; Other Eukaryotes - 0 (source: NCBI BLink).
AT2G14880	3143.36	1.25613	0.173894	7.22356	5.06e-13	1.22e-11	Chr2	6393332	6394938	-	protein_coding_gene		SWIB/MDM2 domain superfamily protein
AT1G80530	1576.86	1.25559	0.194816	6.445	1.16e-10	2.15e-09	Chr1	30277952	30280324	-	protein_coding_gene		Major facilitator superfamily protein
AT1G10522	1118.65	1.25545	0.21485	5.84341	5.11e-09	7.45e-08	Chr1	3469580	3471488	+	protein_coding_gene		unknown protein; FUNCTIONS IN: molecular_function unknown; INVOLVED IN: biological_process unknown; LOCATED IN: chloroplast; EXPRESSED IN: 23 plant structures; EXPRESSED DURING: 13 growth stages; Has 24 Blast hits to 24 proteins in 8 species: Archae - 0; Bacteria - 0; Metazoa - 0; Fungi - 0; Plants - 24; Viruses - 0; Other Eukaryotes - 0 (source: NCBI BLink).
AT4G38080	4862.71	1.25421	0.268657	4.66844	3.03e-06	2.82e-05	Chr4	17882964	17883612	+	protein_coding_gene		hydroxyproline-rich glycoprotein family protein
AT5G38610	338.525	1.25335	0.270674	4.63047	3.65e-06	3.33e-05	Chr5	15460691	15461459	-	protein_coding_gene		Plant invertase/pectin methylesterase inhibitor superfamily protein
AT4G13195	175.341	1.25285	0.324805	3.85724	0.000114676	0.000755646	Chr4	7662371	7663177	-	protein_coding_gene	CLE44	CLAVATA3/ESR-RELATED 44
AT2G33040	11025.4	1.25255	0.190339	6.58064	4.68e-11	9.14e-10	Chr2	14018690	14021183	-	protein_coding_gene	ATP3	gamma subunit of Mt ATP synthase
AT3G08600	1053.85	1.25214	0.202713	6.1769	6.54e-10	1.07e-08	Chr3	2612394	2613823	+	protein_coding_gene		Protein of unknown function (DUF1191)
AT4G26860	926.06	1.25213	0.216072	5.79495	6.83e-09	9.82e-08	Chr4	13503086	13504780	-	protein_coding_gene		Predicted pyridoxal phosphate-dependent enzyme, YBL036C type
AT4G00860	2007.68	1.25168	0.1899	6.59124	4.36e-11	8.55e-10	Chr4	359315	360493	-	protein_coding_gene	ATOZI1, AT0ZI1	Protein of unknown function (DUF1138)
AT5G43460	2937.39	1.25094	0.234299	5.33907	9.34e-08	1.12e-06	Chr5	17459873	17461751	+	protein_coding_gene		HR-like lesion-inducing protein-related
AT5G10390	835.447	1.24876	0.2329	5.36177	8.24e-08	9.99e-07	Chr5	3268847	3269550	-	protein_coding_gene		Histone superfamily protein
AT4G35950	683.573	1.24869	0.227865	5.47997	4.25e-08	5.41e-07	Chr4	17023837	17025863	-	protein_coding_gene	ARAC6, RAC2, ATROP5, ATRAC6, ROP5, RAC6	RAC-like 6
AT1G09250	978.599	1.24845	0.22059	5.6596	1.52e-08	2.06e-07	Chr1	2989378	2990357	+	protein_coding_gene		basic helix-loop-helix (bHLH) DNA-binding superfamily protein
AT2G47790	636.294	1.24826	0.219827	5.67838	1.36e-08	1.86e-07	Chr2	19570964	19573027	-	protein_coding_gene		Transducin/WD40 repeat-like superfamily protein
AT1G57680	3569.47	1.24777	0.191437	6.51789	7.13e-11	1.36e-09	Chr1	21362488	21364728	-	protein_coding_gene		FUNCTIONS IN: molecular_function unknown; INVOLVED IN: biological_process unknown; LOCATED IN: endomembrane system; EXPRESSED IN: 24 plant structures; EXPRESSED DURING: 15 growth stages; CONTAINS InterPro DOMAIN/s: Uncharacterised conserved protein UCP031277 (InterPro:IPR016971); Has 70 Blast hits to 70 proteins in 19 species: Archae - 0; Bacteria - 0; Metazoa - 1; Fungi - 0; Plants - 66; Viruses…
AT4G32470	4281.48	1.24685	0.179882	6.9315	4.16e-12	9.21e-11	Chr4	15669219	15671194	-	protein_coding_gene		Cytochrome bd ubiquinol oxidase, 14kDa subunit
AT3G07350	595.405	1.24614	0.256082	4.86617	1.14e-06	1.15e-05	Chr3	2347468	2348791	+	protein_coding_gene		Protein of unknown function (DUF506)
AT2G37120	617.926	1.24522	0.242255	5.14012	2.75e-07	3.06e-06	Chr2	15594030	15594961	-	protein_coding_gene		S1FA-like DNA-binding protein
AT1G18740	1056.79	1.24471	0.269717	4.61486	3.93e-06	3.56e-05	Chr1	6463922	6465476	+	protein_coding_gene		Protein of unknown function (DUF793)
AT5G48180	3648.09	1.2439	0.22662	5.48892	4.04e-08	5.17e-07	Chr5	19540937	19542426	-	protein_coding_gene	NSP5	nitrile specifier protein 5
AT1G22140	309.69	1.24369	0.302487	4.11155	3.93e-05	0.00028852	Chr1	7814763	7815631	-	protein_coding_gene		unknown protein; Has 40 Blast hits to 40 proteins in 14 species: Archae - 0; Bacteria - 0; Metazoa - 9; Fungi - 0; Plants - 28; Viruses - 0; Other Eukaryotes - 3 (source: NCBI BLink).
AT1G68010	18753.6	1.24202	0.147242	8.43527	3.3e-17	1.21e-15	Chr1	25493196	25495988	+	protein_coding_gene	HPR, ATHPR1	hydroxypyruvate reductase
AT1G49500	3857.01	1.24049	0.166433	7.4534	9.1e-14	2.36e-12	Chr1	18321295	18322284	-	protein_coding_gene		unknown protein; FUNCTIONS IN: molecular_function unknown; INVOLVED IN: biological_process unknown; LOCATED IN: endomembrane system; EXPRESSED IN: 19 plant structures; EXPRESSED DURING: 10 growth stages; BEST Arabidopsis thaliana protein match is: unknown protein (TAIR:AT3G19030.1); Has 24 Blast hits to 24 proteins in 2 species: Archae - 0; Bacteria - 0; Metazoa - 0; Fungi - 0; Plants - 24; Virus…
AT2G21210	1398.38	1.2382	0.215581	5.74356	9.27e-09	1.31e-07	Chr2	9085210	9085909	-	protein_coding_gene		SAUR-like auxin-responsive protein family
AT3G17800	1778.06	1.23789	0.181261	6.82931	8.53e-12	1.8e-10	Chr3	6091110	6093151	-	protein_coding_gene		Protein of unknown function (DUF760)
AT2G39390	2509.95	1.23774	0.235031	5.26628	1.39e-07	1.64e-06	Chr2	16450660	16451878	-	protein_coding_gene		Ribosomal L29 family protein
AT5G63850	635.607	1.23688	0.391113	3.16247	0.00156438	0.00751561	Chr5	25551055	25553520	+	protein_coding_gene	AAP4	amino acid permease 4
AT4G23630	4943.49	1.23668	0.182285	6.78432	1.17e-11	2.42e-10	Chr4	12317059	12319937	+	protein_coding_gene	BTI1, RTNLB1	VIRB2-interacting protein 1
AT2G16500	4606.69	1.23654	0.214859	5.75512	8.66e-09	1.23e-07	Chr2	7150622	7153339	-	protein_coding_gene	ADC1, ARGDC1, ARGDC, SPE1	arginine decarboxylase 1
AT1G61580	1098.76	1.23648	0.17745	6.96806	3.21e-12	7.23e-11	Chr1	22720692	22723152	-	protein_coding_gene	RPL3B, ARP2	R-protein L3 B
AT3G51510	4501.76	1.23548	0.220481	5.60358	2.1e-08	2.79e-07	Chr3	19109062	19110051	+	protein_coding_gene		unknown protein; FUNCTIONS IN: molecular_function unknown; INVOLVED IN: biological_process unknown; LOCATED IN: chloroplast thylakoid membrane, chloroplast; EXPRESSED IN: 22 plant structures; EXPRESSED DURING: 13 growth stages; Has 42 Blast hits to 42 proteins in 19 species: Archae - 0; Bacteria - 0; Metazoa - 0; Fungi - 0; Plants - 40; Viruses - 0; Other Eukaryotes - 2 (source: NCBI BLink).
AT2G41040	217.776	1.23346	0.288213	4.27969	1.87e-05	0.00014758	Chr2	17121376	17123204	+	protein_coding_gene		S-adenosyl-L-methionine-dependent methyltransferases superfamily protein
AT3G51420	4420.49	1.23329	0.169176	7.28995	3.1e-13	7.63e-12	Chr3	19084035	19085858	+	protein_coding_gene	SSL4, ATSSL4	strictosidine synthase-like 4
AT4G14040	9185.18	1.23311	0.21177	5.82288	5.78e-09	8.38e-08	Chr4	8100349	8102875	-	protein_coding_gene	EDA38, SBP2	selenium-binding protein 2
AT5G04340	284.602	1.23239	0.302048	4.08011	4.5e-05	0.000326414	Chr5	1216131	1217106	-	protein_coding_gene	C2H2, CZF2, ZAT6	zinc finger of Arabidopsis thaliana 6
AT4G37540	1710.1	1.23209	0.186381	6.6106	3.83e-11	7.57e-10	Chr4	17639533	17640665	-	protein_coding_gene	LBD39	LOB domain-containing protein 39
AT5G42070	1215.87	1.23137	0.199187	6.18196	6.33e-10	1.04e-08	Chr5	16818984	16820195	-	protein_coding_gene		unknown protein; FUNCTIONS IN: molecular_function unknown; INVOLVED IN: biological_process unknown; LOCATED IN: chloroplast thylakoid membrane, chloroplast; EXPRESSED IN: 21 plant structures; EXPRESSED DURING: 13 growth stages; Has 30201 Blast hits to 17322 proteins in 780 species: Archae - 12; Bacteria - 1396; Metazoa - 17338; Fungi - 3422; Plants - 5037; Viruses - 0; Other Eukaryotes - 2996 (so…
AT3G04770	254.879	1.23069	0.267832	4.59499	4.33e-06	3.88e-05	Chr3	1309294	1310887	-	protein_coding_gene	RPSAb	40s ribosomal protein SA B
AT2G19340	466.989	1.23066	0.279065	4.40995	1.03e-05	8.64e-05	Chr2	8373766	8375939	-	protein_coding_gene		Oligosaccharyltransferase complex/magnesium transporter family protein
AT2G23090	8857.52	1.23066	0.189418	6.49704	8.19e-11	1.55e-09	Chr2	9829450	9830410	-	protein_coding_gene		Uncharacterised protein family SERF
AT1G24800	3022.16	1.23013	0.162389	7.57519	3.59e-14	9.77e-13	Chr1	8769660	8771251	+	protein_coding_gene		F-box family protein
AT2G34080	141.005	1.22989	0.391077	3.14489	0.0016615	0.00792672	Chr2	14393181	14394858	-	protein_coding_gene		Cysteine proteinases superfamily protein
AT3G04720	3386.69	1.2294	0.232589	5.28573	1.25e-07	1.48e-06	Chr3	1285524	1286562	-	protein_coding_gene	PR4, HEL, PR-4	pathogenesis-related 4
AT2G39740	316.403	1.22771	0.280907	4.37052	1.24e-05	0.000101922	Chr2	16575752	16579120	+	protein_coding_gene		Nucleotidyltransferase family protein
AT2G35790	997.126	1.2272	0.209231	5.86529	4.48e-09	6.56e-08	Chr2	15040679	15042123	+	protein_coding_gene		unknown protein; CONTAINS InterPro DOMAIN/s: Protein of unknown function DUF1301 (InterPro:IPR009724); Has 116 Blast hits to 116 proteins in 49 species: Archae - 0; Bacteria - 0; Metazoa - 53; Fungi - 6; Plants - 49; Viruses - 0; Other Eukaryotes - 8 (source: NCBI BLink).
AT3G12580	2003.67	1.22662	0.216034	5.67793	1.36e-08	1.86e-07	Chr3	3991261	3993792	-	protein_coding_gene	HSP70, ATHSP70	heat shock protein 70
AT3G52930	22977.3	1.22641	0.153083	8.0114	1.13e-15	3.6e-14	Chr3	19626748	19629073	-	protein_coding_gene		Aldolase superfamily protein
AT1G27435	1115.51	1.22628	0.179917	6.81581	9.37e-12	1.97e-10	Chr1	9527574	9528878	-	protein_coding_gene		unknown protein; Has 16 Blast hits to 16 proteins in 8 species: Archae - 0; Bacteria - 0; Metazoa - 0; Fungi - 0; Plants - 16; Viruses - 0; Other Eukaryotes - 0 (source: NCBI BLink).
AT3G47295	537.08	1.2246	0.214159	5.71819	1.08e-08	1.5e-07	Chr3	17427950	17428511	+	protein_coding_gene		unknown protein; FUNCTIONS IN: molecular_function unknown; INVOLVED IN: biological_process unknown; LOCATED IN: endomembrane system; EXPRESSED IN: 22 plant structures; EXPRESSED DURING: 13 growth stages; Has 13 Blast hits to 13 proteins in 2 species: Archae - 0; Bacteria - 0; Metazoa - 0; Fungi - 0; Plants - 13; Viruses - 0; Other Eukaryotes - 0 (source: NCBI BLink).
AT3G26520	83212.4	1.22441	0.16394	7.46866	8.1e-14	2.11e-12	Chr3	9722443	9723815	-	protein_coding_gene	TIP2, SITIP, GAMMA-TIP2, TIP1;2	tonoplast intrinsic protein 2
AT3G15354	292.968	1.22399	0.331153	3.69615	0.000218892	0.00134616	Chr3	5169095	5172837	-	protein_coding_gene	SPA3	SPA1-related 3
AT3G61460	2734.53	1.22398	0.235644	5.19418	2.06e-07	2.36e-06	Chr3	22741511	22742284	-	protein_coding_gene	BRH1	brassinosteroid-responsive RING-H2
AT5G45280	694.418	1.22383	0.210992	5.80038	6.62e-09	9.53e-08	Chr5	18345595	18349695	+	protein_coding_gene		Pectinacetylesterase family protein
AT1G33260	119.893	1.22381	0.385764	3.17244	0.00151163	0.00729177	Chr1	12064509	12066376	+	protein_coding_gene		Protein kinase superfamily protein
AT1G27400	4021.16	1.22307	0.155063	7.88757	3.08e-15	9.3e-14	Chr1	9515135	9516940	+	protein_coding_gene		Ribosomal protein L22p/L17e family protein
AT3G11550	260.762	1.22293	0.326112	3.75003	0.000176813	0.00111507	Chr3	3638195	3639197	+	protein_coding_gene		Uncharacterised protein family (UPF0497)
AT3G62370	553.685	1.22252	0.223904	5.46002	4.76e-08	6e-07	Chr3	23080759	23083282	+	protein_coding_gene		heme binding
AT3G11780	1646.04	1.22206	0.194093	6.29626	3.05e-10	5.24e-09	Chr3	3724134	3725593	-	protein_coding_gene		MD-2-related lipid recognition domain-containing protein / ML domain-containing protein
AT5G19290	3939.29	1.22203	0.178717	6.83781	8.04e-12	1.71e-10	Chr5	6494055	6495284	+	protein_coding_gene		alpha/beta-Hydrolases superfamily protein
AT3G44750	1569.09	1.22157	0.225883	5.40796	6.37e-08	7.87e-07	Chr3	16297979	16299847	+	protein_coding_gene	HD2A, ATHD2A, HDA3, HDT1	histone deacetylase 3
AT3G61590	197.852	1.21991	0.345859	3.52719	0.000419994	0.00238586	Chr3	22791962	22794341	+	protein_coding_gene	HWS, HS	Galactose oxidase/kelch repeat superfamily protein
AT2G16510	4569.01	1.21818	0.163651	7.44377	9.78e-14	2.54e-12	Chr2	7159629	7160892	-	protein_coding_gene		ATPase, F0/V0 complex, subunit C protein
AT3G12180	312.036	1.21711	0.27581	4.41285	1.02e-05	8.53e-05	Chr3	3883362	3884805	+	protein_coding_gene		Cornichon family protein
AT3G47540	224.28	1.21682	0.341224	3.56603	0.000362433	0.00210091	Chr3	17521029	17522624	+	protein_coding_gene		Chitinase family protein
AT5G61220	522.323	1.21646	0.250782	4.85066	1.23e-06	1.24e-05	Chr5	24625573	24626923	-	protein_coding_gene		LYR family of Fe/S cluster biogenesis protein
AT4G34150	1367.62	1.21569	0.243301	4.99667	5.83e-07	6.18e-06	Chr4	16354946	16357293	+	protein_coding_gene		Calcium-dependent lipid-binding (CaLB domain) family protein
AT2G44050	2530.69	1.21568	0.176069	6.90455	5.04e-12	1.1e-10	Chr2	18224251	18226160	+	protein_coding_gene	COS1	6,7-dimethyl-8-ribityllumazine synthase / DMRL synthase / lumazine synthase / riboflavin synthase
AT5G12470	2735.39	1.21538	0.195035	6.23159	4.62e-10	7.7e-09	Chr5	4044622	4047436	-	protein_coding_gene		Protein of unknown function (DUF3411)
AT2G31730	226.453	1.21532	0.351459	3.45795	0.000544308	0.00299616	Chr2	13487568	13489679	-	protein_coding_gene		basic helix-loop-helix (bHLH) DNA-binding superfamily protein
AT1G50420	400.011	1.21315	0.229601	5.28371	1.27e-07	1.5e-06	Chr1	18677926	18680117	-	protein_coding_gene	SCL3, SCL-3	scarecrow-like 3
AT5G66590	1039.93	1.21306	0.225703	5.37458	7.68e-08	9.36e-07	Chr5	26574181	26574874	+	protein_coding_gene		CAP (Cysteine-rich secretory proteins, Antigen 5, and Pathogenesis-related 1 protein) superfamily protein
AT2G39730	175828	1.21207	0.185903	6.51991	7.03e-11	1.34e-09	Chr2	16570746	16573548	-	protein_coding_gene	RCA	rubisco activase
AT5G12860	15988.1	1.21102	0.140727	8.60544	7.6e-18	2.99e-16	Chr5	4059686	4061950	-	protein_coding_gene	DiT1	dicarboxylate transporter 1
AT5G11520	2604.81	1.21076	0.158451	7.64126	2.15e-14	6.01e-13	Chr5	3685089	3687764	-	protein_coding_gene	ASP3, YLS4	aspartate aminotransferase 3
AT1G25055	834.35	1.21056	0.201757	6.0001	1.97e-09	3.05e-08	Chr1	8806607	8808156	+	protein_coding_gene		F-box family protein
AT5G52900	344.869	1.2103	0.249564	4.84966	1.24e-06	1.24e-05	Chr5	21452442	21453808	-	protein_coding_gene		unknown protein; Has 30201 Blast hits to 17322 proteins in 780 species: Archae - 12; Bacteria - 1396; Metazoa - 17338; Fungi - 3422; Plants - 5037; Viruses - 0; Other Eukaryotes - 2996 (source: NCBI BLink).
AT1G22750	884.741	1.20993	0.217481	5.56337	2.65e-08	3.47e-07	Chr1	8050860	8052930	+	protein_coding_gene		unknown protein; FUNCTIONS IN: molecular_function unknown; INVOLVED IN: biological_process unknown; LOCATED IN: vacuole; EXPRESSED IN: 23 plant structures; EXPRESSED DURING: 15 growth stages; CONTAINS InterPro DOMAIN/s: Protein of unknown function DUF1475 (InterPro:IPR009943); Has 185 Blast hits to 155 proteins in 21 species: Archae - 0; Bacteria - 8; Metazoa - 3; Fungi - 0; Plants - 64; Viruses …
AT2G41200	250.115	1.20972	0.312407	3.87225	0.000107833	0.000716486	Chr2	17171625	17173131	+	protein_coding_gene		unknown protein; Has 26 Blast hits to 26 proteins in 11 species: Archae - 0; Bacteria - 0; Metazoa - 0; Fungi - 0; Plants - 26; Viruses - 0; Other Eukaryotes - 0 (source: NCBI BLink).
AT4G31300	3294.3	1.20784	0.17694	6.82629	8.71e-12	1.84e-10	Chr4	15188748	15191217	+	protein_coding_gene	PBA1	N-terminal nucleophile aminohydrolases (Ntn hydrolases) superfamily protein
AT3G10860	3139.85	1.20721	0.152009	7.9417	1.99e-15	6.17e-14	Chr3	3399736	3400741	+	protein_coding_gene		Cytochrome b-c1 complex, subunit 8 protein
AT1G76200	2602.64	1.20668	0.153408	7.86584	3.67e-15	1.1e-13	Chr1	28593250	28594742	+	protein_coding_gene		unknown protein; Has 96 Blast hits to 96 proteins in 48 species: Archae - 0; Bacteria - 0; Metazoa - 0; Fungi - 47; Plants - 38; Viruses - 0; Other Eukaryotes - 11 (source: NCBI BLink).
AT3G49940	1780.97	1.20587	0.185156	6.51274	7.38e-11	1.4e-09	Chr3	18514343	18515475	+	protein_coding_gene	LBD38	LOB domain-containing protein 38
AT5G59770	346.861	1.2049	0.237461	5.07411	3.89e-07	4.25e-06	Chr5	24079392	24081216	-	protein_coding_gene		Protein-tyrosine phosphatase-like, PTPLA
AT1G74970	15145.2	1.20416	0.188878	6.37534	1.83e-10	3.28e-09	Chr1	28157530	28159302	-	protein_coding_gene	RPS9, TWN3	ribosomal protein S9
AT4G15760	1481.18	1.20372	0.259826	4.63281	3.61e-06	3.29e-05	Chr4	8972649	8974690	-	protein_coding_gene	MO1	monooxygenase 1
AT3G17860	345.129	1.20321	0.244622	4.91865	8.71e-07	9.02e-06	Chr3	6119767	6123019	+	protein_coding_gene	JAZ3, JAI3, TIFY6B	jasmonate-zim-domain protein 3
AT3G01430	157.45	1.20321	0.328164	3.66649	0.0002459	0.0014937	Chr3	165408	166247	-	protein_coding_gene		BEST Arabidopsis thaliana protein match is: NHL domain-containing protein (TAIR:AT5G14890.1); Has 98 Blast hits to 98 proteins in 12 species: Archae - 0; Bacteria - 0; Metazoa - 0; Fungi - 0; Plants - 98; Viruses - 0; Other Eukaryotes - 0 (source: NCBI BLink).
AT3G53580	3390.36	1.20231	0.179225	6.70838	1.97e-11	4e-10	Chr3	19864757	19867134	+	protein_coding_gene		diaminopimelate epimerase family protein
AT2G42770	812.769	1.2013	0.234735	5.11771	3.09e-07	3.42e-06	Chr2	17798285	17800006	-	protein_coding_gene		Peroxisomal membrane 22 kDa (Mpv17/PMP22) family protein
AT1G68585	117.225	1.20065	0.390308	3.07617	0.00209682	0.00965741	Chr1	25756600	25757563	+	protein_coding_gene		unknown protein; Has 23 Blast hits to 23 proteins in 6 species: Archae - 0; Bacteria - 0; Metazoa - 0; Fungi - 0; Plants - 23; Viruses - 0; Other Eukaryotes - 0 (source: NCBI BLink).
AT1G14890	1472.05	1.19912	0.224078	5.35132	8.73e-08	1.06e-06	Chr1	5137014	5137957	+	protein_coding_gene		Plant invertase/pectin methylesterase inhibitor superfamily protein
AT2G38860	689.09	1.19903	0.196887	6.08993	1.13e-09	1.79e-08	Chr2	16233315	16235235	-	protein_coding_gene	YLS5	Class I glutamine amidotransferase-like superfamily protein
AT4G29830	491.574	1.19745	0.256514	4.66818	3.04e-06	2.82e-05	Chr4	14597661	14599300	+	protein_coding_gene	VIP3	Transducin/WD40 repeat-like superfamily protein
AT5G62140	647.636	1.19737	0.292166	4.09825	4.16e-05	0.000303719	Chr5	24954506	24955385	-	protein_coding_gene		unknown protein; FUNCTIONS IN: molecular_function unknown; INVOLVED IN: biological_process unknown; LOCATED IN: chloroplast; EXPRESSED IN: 19 plant structures; EXPRESSED DURING: 13 growth stages; Has 60 Blast hits to 60 proteins in 24 species: Archae - 0; Bacteria - 14; Metazoa - 0; Fungi - 0; Plants - 45; Viruses - 0; Other Eukaryotes - 1 (source: NCBI BLink).
AT3G52800	1960.6	1.19711	0.193646	6.18195	6.33e-10	1.04e-08	Chr3	19569311	19570682	+	protein_coding_gene		A20/AN1-like zinc finger family protein
AT2G25810	344.758	1.19665	0.326124	3.66931	0.000243211	0.00147906	Chr2	11012506	11014170	+	protein_coding_gene	TIP4;1	tonoplast intrinsic protein 4;1
AT2G36330	186.741	1.19659	0.291205	4.10911	3.97e-05	0.000291106	Chr2	15233522	15235453	+	protein_coding_gene		Uncharacterised protein family (UPF0497)
AT3G47300	214.036	1.19623	0.272695	4.38668	1.15e-05	9.54e-05	Chr3	17428443	17429623	-	protein_coding_gene	SELT	SELT-like protein precursor
AT2G46650	1790.38	1.19608	0.227822	5.25008	1.52e-07	1.77e-06	Chr2	19151646	19152600	+	protein_coding_gene	B5 #1, ATCB5-C, CB5-C	cytochrome B5 isoform C
AT4G28440	1313.7	1.19604	0.216766	5.51768	3.44e-08	4.44e-07	Chr4	14059988	14061386	+	protein_coding_gene		Nucleic acid-binding, OB-fold-like protein
AT5G16340	304.881	1.19584	0.31005	3.85692	0.000114827	0.00075594	Chr5	5349094	5350907	-	protein_coding_gene		AMP-dependent synthetase and ligase family protein
AT3G26340	387.241	1.19516	0.23861	5.00887	5.47e-07	5.84e-06	Chr3	9650417	9652897	-	protein_coding_gene		N-terminal nucleophile aminohydrolases (Ntn hydrolases) superfamily protein
AT2G40330	647.012	1.19417	0.270074	4.42165	9.8e-06	8.23e-05	Chr2	16844864	16845934	-	protein_coding_gene	PYL6, RCAR9	PYR1-like 6
AT1G25220	632.753	1.19366	0.219999	5.42574	5.77e-08	7.19e-07	Chr1	8836835	8839549	-	protein_coding_gene	ASB1, TRP4, WEI7	anthranilate synthase beta subunit 1
AT5G65610	266.181	1.19358	0.326434	3.65642	0.000255762	0.00154875	Chr5	26219258	26221028	+	protein_coding_gene		unknown protein; Has 1807 Blast hits to 1807 proteins in 277 species: Archae - 0; Bacteria - 0; Metazoa - 736; Fungi - 347; Plants - 385; Viruses - 0; Other Eukaryotes - 339 (source: NCBI BLink).
AT2G41380	323.349	1.19331	0.24519	4.86685	1.13e-06	1.15e-05	Chr2	17251941	17253057	+	protein_coding_gene		S-adenosyl-L-methionine-dependent methyltransferases superfamily protein
AT1G73250	387.108	1.19325	0.259876	4.59161	4.4e-06	3.93e-05	Chr1	27545006	27546435	-	protein_coding_gene	ATFX, GER1	GDP-4-keto-6-deoxymannose-3,5-epimerase-4-reductase 1
AT1G49780	389.307	1.19282	0.235666	5.06148	4.16e-07	4.52e-06	Chr1	18428906	18430319	-	protein_coding_gene	PUB26	plant U-box 26
AT2G35736	133.728	1.19265	0.38062	3.13345	0.00172763	0.00820365	Chr2	15022582	15023364	-	protein_coding_gene		unknown protein; FUNCTIONS IN: molecular_function unknown; INVOLVED IN: biological_process unknown; LOCATED IN: endomembrane system; EXPRESSED IN: 22 plant structures; EXPRESSED DURING: 13 growth stages; BEST Arabidopsis thaliana protein match is: unknown protein (TAIR:AT4G25225.1); Has 78 Blast hits to 78 proteins in 13 species: Archae - 0; Bacteria - 0; Metazoa - 0; Fungi - 0; Plants - 78; Viru…
AT2G30520	5414.82	1.19163	0.148683	8.01459	1.11e-15	3.52e-14	Chr2	13002742	13005600	-	protein_coding_gene	RPT2	Phototropic-responsive NPH3 family protein
AT1G24881	582.395	1.19148	0.208014	5.72791	1.02e-08	1.42e-07	Chr1	8784036	8785634	+	protein_coding_gene		F-box family protein
AT2G30040	116.342	1.19115	0.362513	3.28581	0.00101689	0.00516372	Chr2	12821710	12823169	+	protein_coding_gene	MAPKKK14	mitogen-activated protein kinase kinase kinase 14
AT5G13450	7080.11	1.19038	0.207836	5.72749	1.02e-08	1.43e-07	Chr5	4310314	4312048	-	protein_coding_gene	ATP5	delta subunit of Mt ATP synthase
AT5G50460	1682.49	1.19037	0.1921	6.19663	5.77e-10	9.52e-09	Chr5	20551437	20552566	-	protein_coding_gene		secE/sec61-gamma protein transport protein
AT4G32210	1573.64	1.18972	0.183799	6.47292	9.61e-11	1.81e-09	Chr4	15556415	15558125	-	protein_coding_gene	SDH3-2	succinate dehydrogenase 3-2
AT3G47070	15918.7	1.18957	0.180676	6.58402	4.58e-11	8.95e-10	Chr3	17337065	17337733	-	protein_coding_gene		LOCATED IN: thylakoid, chloroplast thylakoid membrane, chloroplast, chloroplast envelope; EXPRESSED IN: 22 plant structures; EXPRESSED DURING: 13 growth stages; CONTAINS InterPro DOMAIN/s: Thylakoid soluble phosphoprotein TSP9 (InterPro:IPR021584); Has 37 Blast hits to 37 proteins in 10 species: Archae - 0; Bacteria - 0; Metazoa - 0; Fungi - 0; Plants - 37; Viruses - 0; Other Eukaryotes - 0 (sour…
AT1G66330	818.807	1.18925	0.247503	4.80499	1.55e-06	1.52e-05	Chr1	24729629	24732491	-	protein_coding_gene		senescence-associated family protein
AT2G13820	455.315	1.1888	0.221477	5.36758	7.98e-08	9.69e-07	Chr2	5774146	5776289	-	protein_coding_gene		Bifunctional inhibitor/lipid-transfer protein/seed storage 2S albumin superfamily protein
AT3G02230	3969.63	1.18872	0.162061	7.33503	2.22e-13	5.55e-12	Chr3	415393	417547	+	protein_coding_gene	RGP1, ATRGP1	reversibly glycosylated polypeptide 1
AT4G12730	14336.4	1.18871	0.202798	5.86154	4.59e-09	6.7e-08	Chr4	7491383	7492876	-	protein_coding_gene	FLA2	FASCICLIN-like arabinogalactan 2
AT2G25900	2451.26	1.18791	0.19852	5.98383	2.18e-09	3.35e-08	Chr2	11041331	11043209	+	protein_coding_gene	ATCTH, ATTZF1	Zinc finger C-x8-C-x5-C-x3-H type family protein
AT1G21065	1971.54	1.18749	0.171096	6.94048	3.91e-12	8.68e-11	Chr1	7374210	7375789	+	protein_coding_gene		unknown protein; INVOLVED IN: biological_process unknown; LOCATED IN: chloroplast; EXPRESSED IN: 22 plant structures; EXPRESSED DURING: 13 growth stages; CONTAINS InterPro DOMAIN/s: Uncharacterised protein family UPF0047 (InterPro:IPR001602); Has 3800 Blast hits to 3784 proteins in 1137 species: Archae - 215; Bacteria - 2154; Metazoa - 42; Fungi - 99; Plants - 99; Viruses - 0; Other Eukaryotes - …
AT2G26240	1063.94	1.18745	0.212903	5.57745	2.44e-08	3.22e-07	Chr2	11167257	11168473	-	protein_coding_gene		Transmembrane proteins 14C
AT3G55240	779.082	1.18723	0.243941	4.86689	1.13e-06	1.15e-05	Chr3	20473541	20474763	-	protein_coding_gene		Plant protein 1589 of unknown function
AT4G19450	843.972	1.18704	0.187484	6.33141	2.43e-10	4.24e-09	Chr4	10606453	10609335	+	protein_coding_gene		Major facilitator superfamily protein
AT4G11460	101.408	1.18643	0.387128	3.06469	0.00217893	0.00997307	Chr4	6964468	6967093	+	protein_coding_gene	CRK30	cysteine-rich RLK (RECEPTOR-like protein kinase) 30
AT5G05600	481.29	1.18633	0.230179	5.15396	2.55e-07	2.86e-06	Chr5	1672120	1674739	+	protein_coding_gene		2-oxoglutarate (2OG) and Fe(II)-dependent oxygenase superfamily protein
AT3G47340	718.162	1.18624	0.313817	3.78004	0.000156803	0.00100133	Chr3	17437884	17441243	-	protein_coding_gene	ASN1, DIN6, AT-ASN1	glutamine-dependent asparagine synthase 1
AT3G01500	106437	1.18578	0.184188	6.43787	1.21e-10	2.24e-09	Chr3	194724	198019	-	protein_coding_gene	CA1, ATBCA1, SABP3, ATSABP3	carbonic anhydrase 1
AT4G33250	3128.75	1.18506	0.241989	4.89716	9.72e-07	9.97e-06	Chr4	16038867	16040711	-	protein_coding_gene	EIF3K, TIF3K1, ATTIF3K1	eukaryotic translation initiation factor 3K
AT1G07920	30117.7	1.18496	0.166599	7.11265	1.14e-12	2.67e-11	Chr1	2454846	2457321	+	protein_coding_gene		GTP binding Elongation factor Tu family protein
AT5G60660	907.444	1.18489	0.234629	5.05008	4.42e-07	4.78e-06	Chr5	24375457	24376989	-	protein_coding_gene	PIP2F, PIP2;4	plasma membrane intrinsic protein 2;4
AT3G29770	131.122	1.18425	0.359492	3.29424	0.000986887	0.0050366	Chr3	11648341	11650839	+	protein_coding_gene	ATMES11, MES11	methyl esterase 11
AT5G10830	287.945	1.18306	0.271104	4.36385	1.28e-05	0.000104718	Chr5	3423686	3424720	+	protein_coding_gene		S-adenosyl-L-methionine-dependent methyltransferases superfamily protein
AT3G10080	1312.51	1.18297	0.197996	5.9747	2.31e-09	3.52e-08	Chr3	3107275	3108177	-	protein_coding_gene		RmlC-like cupins superfamily protein
AT1G25211	961.676	1.18291	0.208631	5.66985	1.43e-08	1.95e-07	Chr1	8835386	8837007	+	protein_coding_gene		F-box family protein
AT2G31230	436.737	1.18284	0.3054	3.87309	0.000107465	0.000714991	Chr2	13306593	13307475	-	protein_coding_gene	ATERF15, ERF15	ethylene-responsive element binding factor 15
AT2G32650	1290.42	1.18282	0.185845	6.36452	1.96e-10	3.49e-09	Chr2	13851062	13852080	+	protein_coding_gene		RmlC-like cupins superfamily protein
AT1G64200	1025.84	1.18254	0.226959	5.21037	1.88e-07	2.17e-06	Chr1	23828526	23830002	-	protein_coding_gene	VHA-E3	vacuolar H+-ATPase subunit E isoform 3
AT4G33360	964.668	1.18213	0.219235	5.3921	6.96e-08	8.54e-07	Chr4	16067672	16069374	-	protein_coding_gene	FLDH	NAD(P)-binding Rossmann-fold superfamily protein
AT3G57280	902.134	1.1811	0.221737	5.32659	1e-07	1.2e-06	Chr3	21193780	21195716	+	protein_coding_gene		Transmembrane proteins 14C
AT2G25920	213.555	1.18031	0.329913	3.57763	0.000346718	0.00201971	Chr2	11054291	11056042	-	protein_coding_gene		BEST Arabidopsis thaliana protein match is: 3'-5' exonuclease domain-containing protein / K homology domain-containing protein / KH domain-containing protein (TAIR:AT2G25910.2); Has 131 Blast hits to 125 proteins in 54 species: Archae - 0; Bacteria - 50; Metazoa - 12; Fungi - 12; Plants - 41; Viruses - 0; Other Eukaryotes - 16 (source: NCBI BLink).
AT1G09340	23179.6	1.17983	0.185688	6.35382	2.1e-10	3.71e-09	Chr1	3015328	3018234	+	protein_coding_gene	CRB, CSP41B, HIP1.3	chloroplast RNA binding
AT1G64670	946.748	1.17954	0.179479	6.57202	4.96e-11	9.66e-10	Chr1	24030820	24033556	-	protein_coding_gene	BDG1	alpha/beta-Hydrolases superfamily protein
AT1G62040	656.551	1.17894	0.204643	5.76098	8.36e-09	1.19e-07	Chr1	22932760	22934549	+	protein_coding_gene	ATG8C	Ubiquitin-like superfamily protein
AT3G26460	358.749	1.17891	0.35101	3.35861	0.000783342	0.00412839	Chr3	9683873	9684657	-	protein_coding_gene		Polyketide cyclase/dehydrase and lipid transport superfamily protein
AT1G42970	58596.3	1.17866	0.168446	6.99724	2.61e-12	5.92e-11	Chr1	16127381	16129843	+	protein_coding_gene	GAPB	glyceraldehyde-3-phosphate dehydrogenase B subunit
AT4G21620	4019.24	1.17761	0.197177	5.97234	2.34e-09	3.57e-08	Chr4	11491482	11492167	+	protein_coding_gene		glycine-rich protein
AT1G27050	455.584	1.17739	0.283687	4.15033	3.32e-05	0.000247051	Chr1	9393690	9394592	+	protein_coding_gene	ATHB54, HB54	homeobox protein 54
AT2G16070	779.01	1.17697	0.194557	6.04948	1.45e-09	2.27e-08	Chr2	6983892	6985462	-	protein_coding_gene	PDV2	plastid division2
AT3G57490	751.103	1.17645	0.184803	6.36597	1.94e-10	3.47e-09	Chr3	21279666	21280948	-	protein_coding_gene		Ribosomal protein S5 family protein
AT3G08640	2237.88	1.17547	0.164579	7.1423	9.18e-13	2.17e-11	Chr3	2622880	2624308	+	protein_coding_gene		Protein of unknown function (DUF3411)
AT3G06510	2633.83	1.17545	0.162329	7.24114	4.45e-13	1.08e-11	Chr3	2016330	2019778	+	protein_coding_gene	SFR2, ATSFR2	Glycosyl hydrolase superfamily protein
AT1G11760	167.176	1.17382	0.306558	3.82903	0.000128652	0.00083457	Chr1	3972032	3973286	-	protein_coding_gene	MED32	MED32; Has 41 Blast hits to 40 proteins in 14 species: Archae - 0; Bacteria - 0; Metazoa - 0; Fungi - 0; Plants - 41; Viruses - 0; Other Eukaryotes - 0 (source: NCBI BLink).
AT1G06040	6499.32	1.17381	0.168746	6.95608	3.5e-12	7.83e-11	Chr1	1828413	1829890	-	protein_coding_gene	STO	B-box zinc finger family protein
AT3G08580	39722.3	1.17376	0.155697	7.53874	4.75e-14	1.27e-12	Chr3	2605442	2607787	-	protein_coding_gene	AAC1	ADP/ATP carrier 1
AT3G56240	4424.51	1.17357	0.1779	6.59679	4.2e-11	8.28e-10	Chr3	20863257	20864544	-	protein_coding_gene	CCH	copper chaperone
AT1G76670	3304.25	1.17294	0.199068	5.89217	3.81e-09	5.64e-08	Chr1	28772600	28774901	-	protein_coding_gene		Nucleotide-sugar transporter family protein
AT1G80240	497.293	1.17293	0.259799	4.51478	6.34e-06	5.5e-05	Chr1	30171357	30172839	-	protein_coding_gene		Protein of unknown function, DUF642
AT3G52340	426.266	1.17234	0.223329	5.2494	1.53e-07	1.78e-06	Chr3	19407023	19409457	+	protein_coding_gene	SPP2, ATSPP2	sucrose-6F-phosphate phosphohydrolase 2
AT1G25150	487.598	1.17032	0.210127	5.56961	2.55e-08	3.35e-07	Chr1	8821008	8822533	+	protein_coding_gene		F-box family protein
AT4G34070	581.555	1.17028	0.26268	4.45516	8.38e-06	7.14e-05	Chr4	16323095	16325295	-	protein_coding_gene		Calcium-binding EF-hand family protein
AT3G24927	329.305	1.16988	0.275171	4.25145	2.12e-05	0.000165685	Chr3	9103087	9103989	+	pseudogene
AT1G03610	637.756	1.16914	0.195932	5.96705	2.42e-09	3.68e-08	Chr1	900887	903003	+	protein_coding_gene		Protein of unknown function (DUF789)
AT4G35320	924.707	1.16889	0.253304	4.61458	3.94e-06	3.57e-05	Chr4	16805869	16806655	-	protein_coding_gene		unknown protein; BEST Arabidopsis thaliana protein match is: unknown protein (TAIR:AT2G17300.1); Has 30201 Blast hits to 17322 proteins in 780 species: Archae - 12; Bacteria - 1396; Metazoa - 17338; Fungi - 3422; Plants - 5037; Viruses - 0; Other Eukaryotes - 2996 (source: NCBI BLink).
AT5G01650	1068.62	1.16837	0.176761	6.60986	3.85e-11	7.6e-10	Chr5	242550	244111	-	protein_coding_gene		Tautomerase/MIF superfamily protein
AT5G28750	2322.98	1.16825	0.207439	5.6318	1.78e-08	2.39e-07	Chr5	10783983	10785722	-	protein_coding_gene		Bacterial sec-independent translocation protein mttA/Hcf106
AT4G26710	3367.15	1.16804	0.211632	5.51924	3.4e-08	4.41e-07	Chr4	13468549	13469935	+	protein_coding_gene		ATPase, V0 complex, subunit E
AT2G46030	327.959	1.1669	0.313372	3.72368	0.000196337	0.00122514	Chr2	18932019	18933507	-	protein_coding_gene	UBC6	ubiquitin-conjugating enzyme 6
AT2G21190	1266.31	1.16629	0.189563	6.15251	7.63e-10	1.23e-08	Chr2	9080865	9082904	+	protein_coding_gene		ER lumen protein retaining receptor family protein
AT5G22300	306.467	1.16616	0.254858	4.57571	4.75e-06	4.22e-05	Chr5	7379199	7381935	+	protein_coding_gene	NIT4, AtNIT4	nitrilase 4
AT2G03870	453.84	1.16612	0.25249	4.61847	3.87e-06	3.5e-05	Chr2	1179984	1181437	+	protein_coding_gene		Small nuclear ribonucleoprotein family protein
AT2G26695	311.801	1.16586	0.299021	3.89892	9.66e-05	0.00064915	Chr2	11365098	11365965	+	protein_coding_gene		Ran BP2/NZF zinc finger-like superfamily protein
AT1G65720	7336.75	1.16584	0.181662	6.41764	1.38e-10	2.53e-09	Chr1	24440259	24441073	-	protein_coding_gene		unknown protein; FUNCTIONS IN: molecular_function unknown; INVOLVED IN: biological_process unknown; LOCATED IN: endomembrane system; EXPRESSED IN: 24 plant structures; EXPRESSED DURING: 15 growth stages; Has 44 Blast hits to 44 proteins in 14 species: Archae - 0; Bacteria - 0; Metazoa - 0; Fungi - 0; Plants - 44; Viruses - 0; Other Eukaryotes - 0 (source: NCBI BLink).
AT4G37150	169.288	1.16564	0.36168	3.22283	0.00126929	0.00626466	Chr4	17492878	17494109	-	protein_coding_gene	ATMES9, MES9	methyl esterase 9
AT5G56760	2182.53	1.16543	0.164618	7.07964	1.45e-12	3.35e-11	Chr5	22961309	22962660	-	protein_coding_gene	ATSERAT1;1, SAT5, SAT-52, SERAT1;1	serine acetyltransferase 1;1
AT2G17120	612.926	1.16484	0.220582	5.28078	1.29e-07	1.52e-06	Chr2	7459047	7460819	+	protein_coding_gene	LYM2	lysm domain GPI-anchored protein 2 precursor
AT1G22690	3651.83	1.16441	0.245591	4.74125	2.12e-06	2.04e-05	Chr1	8027294	8028168	+	protein_coding_gene		Gibberellin-regulated family protein
AT3G27750	1045.07	1.16418	0.203179	5.72984	1.01e-08	1.41e-07	Chr3	10284808	10285874	+	protein_coding_gene		FUNCTIONS IN: molecular_function unknown; INVOLVED IN: biological_process unknown; LOCATED IN: chloroplast; EXPRESSED IN: 16 plant structures; EXPRESSED DURING: 12 growth stages; BEST Arabidopsis thaliana protein match is: Vacuolar sorting protein 9 (VPS9) domain (TAIR:AT5G09320.1); Has 106 Blast hits to 106 proteins in 16 species: Archae - 0; Bacteria - 0; Metazoa - 0; Fungi - 4; Plants - 102; V…
AT4G12980	1396.28	1.16405	0.258625	4.50092	6.77e-06	5.84e-05	Chr4	7589395	7591102	-	protein_coding_gene		Auxin-responsive family protein
AT1G09390	508.85	1.16281	0.222784	5.21947	1.79e-07	2.07e-06	Chr1	3031203	3033582	+	protein_coding_gene		GDSL-like Lipase/Acylhydrolase superfamily protein
AT1G73230	6589.65	1.16271	0.203039	5.72652	1.03e-08	1.43e-07	Chr1	27540228	27541944	-	protein_coding_gene		Nascent polypeptide-associated complex NAC
AT5G40450	823.058	1.1623	0.294371	3.94842	7.87e-05	0.000540803	Chr5	16184650	16195651	-	protein_coding_gene		unknown protein; FUNCTIONS IN: molecular_function unknown; INVOLVED IN: biological_process unknown; LOCATED IN: chloroplast, plasma membrane; EXPRESSED IN: 24 plant structures; EXPRESSED DURING: 13 growth stages; Has 30201 Blast hits to 17322 proteins in 780 species: Archae - 12; Bacteria - 1396; Metazoa - 17338; Fungi - 3422; Plants - 5037; Viruses - 0; Other Eukaryotes - 2996 (source: NCBI BLin…
AT4G13220	399.952	1.16218	0.223923	5.19008	2.1e-07	2.41e-06	Chr4	7674288	7675313	-	protein_coding_gene		unknown protein; FUNCTIONS IN: molecular_function unknown; INVOLVED IN: biological_process unknown; LOCATED IN: chloroplast; EXPRESSED IN: 22 plant structures; EXPRESSED DURING: 13 growth stages; Has 27 Blast hits to 27 proteins in 10 species: Archae - 0; Bacteria - 0; Metazoa - 0; Fungi - 0; Plants - 27; Viruses - 0; Other Eukaryotes - 0 (source: NCBI BLink).
AT2G47560	227.416	1.16213	0.347321	3.34599	0.000819882	0.00429334	Chr2	19511717	19512728	-	protein_coding_gene		RING/U-box superfamily protein
AT1G61740	2947.63	1.16195	0.195743	5.93608	2.92e-09	4.37e-08	Chr1	22798069	22801073	-	protein_coding_gene		Sulfite exporter TauE/SafE family protein
AT5G66240	1702.74	1.16189	0.195155	5.95367	2.62e-09	3.97e-08	Chr5	26466172	26468448	+	protein_coding_gene		Transducin/WD40 repeat-like superfamily protein
AT1G02816	482.295	1.1618	0.242473	4.79146	1.66e-06	1.62e-05	Chr1	621461	622469	+	protein_coding_gene		Protein of unknown function, DUF538
AT3G63080	780.862	1.1617	0.221233	5.25101	1.51e-07	1.77e-06	Chr3	23309737	23311386	+	protein_coding_gene	ATGPX5, MEE42, GPX5	glutathione peroxidase 5
AT1G76300	936.294	1.16071	0.200318	5.79433	6.86e-09	9.85e-08	Chr1	28625884	28627367	+	protein_coding_gene	SmD3	snRNP core protein SMD3
AT1G68660	1556.85	1.16017	0.163484	7.09655	1.28e-12	2.98e-11	Chr1	25777851	25779161	-	protein_coding_gene		Ribosomal protein L12/ ATP-dependent Clp protease adaptor protein ClpS family protein
AT4G30280	323.448	1.16001	0.242808	4.77748	1.78e-06	1.73e-05	Chr4	14825808	14827047	-	protein_coding_gene	ATXTH18, XTH18	xyloglucan endotransglucosylase/hydrolase 18
AT5G14320	14109.4	1.15996	0.159359	7.2789	3.37e-13	8.28e-12	Chr5	4617650	4618912	-	protein_coding_gene		Ribosomal protein S13/S18 family
AT2G43570	143.107	1.15914	0.363728	3.18684	0.00143837	0.00698745	Chr2	18076224	18077463	-	protein_coding_gene	CHI	chitinase, putative
AT5G07322	482.731	1.15797	0.267677	4.32601	1.52e-05	0.000122395	Chr5	2313119	2313563	-	other_RNA
AT1G67060	328.011	1.1573	0.246105	4.70246	2.57e-06	2.42e-05	Chr1	25036616	25039389	+	protein_coding_gene		unknown protein; FUNCTIONS IN: molecular_function unknown; INVOLVED IN: biological_process unknown; LOCATED IN: plasma membrane; EXPRESSED IN: 22 plant structures; EXPRESSED DURING: 13 growth stages; Has 283 Blast hits to 281 proteins in 136 species: Archae - 0; Bacteria - 145; Metazoa - 0; Fungi - 65; Plants - 41; Viruses - 0; Other Eukaryotes - 32 (source: NCBI BLink).
AT5G05710	343.191	1.15711	0.312806	3.69914	0.000216335	0.00133232	Chr5	1715875	1716499	+	protein_coding_gene		Pleckstrin homology (PH) domain superfamily protein
AT4G32900	495.174	1.15695	0.286327	4.04065	5.33e-05	0.000381198	Chr4	15878722	15881041	-	protein_coding_gene		Peptidyl-tRNA hydrolase II (PTH2) family protein
AT1G71310	206.638	1.15676	0.306637	3.77242	0.000161673	0.00102935	Chr1	26877745	26880024	-	protein_coding_gene		cobalt ion binding
AT2G05840	1526.05	1.15496	0.182723	6.32083	2.6e-10	4.51e-09	Chr2	2234092	2236294	+	protein_coding_gene	PAA2	20S proteasome subunit PAA2
AT1G15170	482.757	1.15452	0.228527	5.05198	4.37e-07	4.74e-06	Chr1	5220641	5222973	+	protein_coding_gene		MATE efflux family protein
AT1G09815	633.385	1.15371	0.251986	4.57848	4.68e-06	4.17e-05	Chr1	3189369	3190242	+	protein_coding_gene	POLD4	polymerase delta 4
AT2G38710	853.807	1.15361	0.179614	6.4227	1.34e-10	2.46e-09	Chr2	16184369	16187173	-	protein_coding_gene		AMMECR1 family
AT2G35120	1691.63	1.1535	0.204913	5.62923	1.81e-08	2.43e-07	Chr2	14805639	14807369	-	protein_coding_gene		Single hybrid motif superfamily protein
AT5G42650	10839.6	1.15339	0.174895	6.59477	4.26e-11	8.38e-10	Chr5	17097595	17099395	-	protein_coding_gene	AOS, CYP74A, DDE2	allene oxide synthase
AT5G43190	799.623	1.15339	0.244334	4.72054	2.35e-06	2.24e-05	Chr5	17340138	17341569	-	protein_coding_gene		Galactose oxidase/kelch repeat superfamily protein
AT2G45070	3680.96	1.15332	0.195201	5.90836	3.46e-09	5.13e-08	Chr2	18587017	18588377	-	protein_coding_gene	SEC61 BETA	Preprotein translocase Sec, Sec61-beta subunit protein
AT4G34555	698.032	1.15315	0.193842	5.94893	2.7e-09	4.07e-08	Chr4	16504230	16505472	-	protein_coding_gene		Ribosomal protein S25 family protein
AT3G18410	1861.33	1.15232	0.171912	6.70296	2.04e-11	4.15e-10	Chr3	6323162	6324579	+	protein_coding_gene		Complex I subunit NDUFS6
AT1G17745	2078.49	1.15206	0.231726	4.97167	6.64e-07	6.99e-06	Chr1	6100964	6105265	+	protein_coding_gene	PGDH	D-3-phosphoglycerate dehydrogenase
AT1G50290	123.25	1.15201	0.346146	3.3281	0.000874408	0.00454312	Chr1	18627559	18628434	-	protein_coding_gene		unknown protein; Has 2 Blast hits to 2 proteins in 1 species: Archae - 0; Bacteria - 0; Metazoa - 0; Fungi - 0; Plants - 2; Viruses - 0; Other Eukaryotes - 0 (source: NCBI BLink).
AT1G75170	197.971	1.15189	0.300604	3.83193	0.000127144	0.000826297	Chr1	28213799	28215887	+	protein_coding_gene		Sec14p-like phosphatidylinositol transfer family protein
AT1G30890	551.104	1.15088	0.234363	4.9107	9.08e-07	9.37e-06	Chr1	10994321	10996134	+	protein_coding_gene		Integral membrane HRF1 family protein
AT2G23670	6106.39	1.15069	0.154134	7.46551	8.3e-14	2.16e-12	Chr2	10063155	10063863	-	protein_coding_gene	YCF37	homolog of Synechocystis YCF37
AT5G08060	4122.71	1.15044	0.174236	6.60278	4.04e-11	7.96e-10	Chr5	2580449	2582564	+	protein_coding_gene		unknown protein; FUNCTIONS IN: molecular_function unknown; INVOLVED IN: biological_process unknown; LOCATED IN: mitochondrion; EXPRESSED IN: 24 plant structures; EXPRESSED DURING: 16 growth stages; Has 42 Blast hits to 42 proteins in 17 species: Archae - 0; Bacteria - 0; Metazoa - 0; Fungi - 0; Plants - 41; Viruses - 0; Other Eukaryotes - 1 (source: NCBI BLink).
AT3G03780	11374	1.15043	0.174445	6.59479	4.26e-11	8.38e-10	Chr3	957085	960980	+	protein_coding_gene	ATMS2, MS2	methionine synthase 2
AT1G80520	106.237	1.14868	0.371812	3.08941	0.00200554	0.0093014	Chr1	30276481	30277059	+	protein_coding_gene		Sterile alpha motif (SAM) domain-containing protein
AT5G06790	209.047	1.14791	0.304754	3.76668	0.000165431	0.00105013	Chr5	2097669	2098740	-	protein_coding_gene		unknown protein; FUNCTIONS IN: molecular_function unknown; INVOLVED IN: biological_process unknown; LOCATED IN: chloroplast; EXPRESSED IN: 9 plant structures; EXPRESSED DURING: LP.04 four leaves visible, LP.02 two leaves visible, petal differentiation and expansion stage, D bilateral stage; BEST Arabidopsis thaliana protein match is: unknown protein (TAIR:AT3G57950.1); Has 1807 Blast hits to 1807…
AT2G43445	151.9	1.14764	0.315115	3.64197	0.000270557	0.00162724	Chr2	18041485	18043086	+	protein_coding_gene		F-box and associated interaction domains-containing protein
AT3G18030	381.489	1.14762	0.293675	3.90778	9.31e-05	0.000627768	Chr3	6167640	6168948	-	protein_coding_gene	ATHAL3A, HAL3A, HAL3, ATHAL3	HAL3-like protein A
AT5G06320	2498.18	1.14704	0.182189	6.2959	3.06e-10	5.24e-09	Chr5	1930793	1931768	-	protein_coding_gene	NHL3	NDR1/HIN1-like 3
AT3G59980	1132.87	1.14692	0.223232	5.13777	2.78e-07	3.1e-06	Chr3	22154244	22155641	-	protein_coding_gene		Nucleic acid-binding, OB-fold-like protein
AT1G11860	27633.3	1.14676	0.153043	7.49305	6.73e-14	1.78e-12	Chr1	4001113	4003442	+	protein_coding_gene		Glycine cleavage T-protein family
AT5G54270	146975	1.14664	0.15813	7.25124	4.13e-13	1.01e-11	Chr5	22038273	22039568	+	protein_coding_gene	LHCB3, LHCB3*1	light-harvesting chlorophyll B-binding protein 3
AT1G68000	714.553	1.14601	0.23347	4.90859	9.17e-07	9.46e-06	Chr1	25491014	25493053	+	protein_coding_gene	ATPIS1, ATPIS, PIS1	phosphatidylinositol synthase 1
AT1G07350	364.23	1.14581	0.237686	4.82068	1.43e-06	1.42e-05	Chr1	2257425	2260101	-	protein_coding_gene		RNA-binding (RRM/RBD/RNP motifs) family protein
AT1G60000	2765.13	1.14455	0.157521	7.26598	3.7e-13	9.08e-12	Chr1	22093569	22094626	-	protein_coding_gene		RNA-binding (RRM/RBD/RNP motifs) family protein
AT4G35490	2398.76	1.14387	0.18434	6.20523	5.46e-10	9.05e-09	Chr4	16855902	16856674	+	protein_coding_gene	MRPL11	mitochondrial ribosomal protein L11
AT2G41090	967.66	1.14362	0.270507	4.22768	2.36e-05	0.00018219	Chr2	17135721	17136852	+	protein_coding_gene		Calcium-binding EF-hand family protein
AT1G18650	1318.84	1.1425	0.262142	4.3583	1.31e-05	0.000107159	Chr1	6418858	6420557	-	protein_coding_gene	PDCB3	plasmodesmata callose-binding protein 3
AT5G49440	7293.45	1.14183	0.207369	5.50628	3.67e-08	4.72e-07	Chr5	20048239	20049597	+	protein_coding_gene		unknown protein; Has 30201 Blast hits to 17322 proteins in 780 species: Archae - 12; Bacteria - 1396; Metazoa - 17338; Fungi - 3422; Plants - 5037; Viruses - 0; Other Eukaryotes - 2996 (source: NCBI BLink).
AT1G56180	458.227	1.14152	0.238954	4.77717	1.78e-06	1.73e-05	Chr1	21025904	21028064	-	protein_coding_gene		unknown protein; INVOLVED IN: biological_process unknown; LOCATED IN: chloroplast; EXPRESSED IN: 23 plant structures; EXPRESSED DURING: 15 growth stages; BEST Arabidopsis thaliana protein match is: unknown protein (TAIR:AT5G27290.1); Has 436 Blast hits to 436 proteins in 83 species: Archae - 0; Bacteria - 153; Metazoa - 0; Fungi - 0; Plants - 160; Viruses - 0; Other Eukaryotes - 123 (source: NCBI…
AT1G73060	2668.63	1.1414	0.161491	7.06789	1.57e-12	3.64e-11	Chr1	27478970	27481448	+	protein_coding_gene	LPA3	Low PSII Accumulation 3
AT5G03490	307.422	1.14107	0.290238	3.93151	8.44e-05	0.000576398	Chr5	871460	873057	+	protein_coding_gene		UDP-Glycosyltransferase superfamily protein
AT2G32520	1086.43	1.14067	0.172738	6.60349	4.02e-11	7.93e-10	Chr2	13805519	13807536	-	protein_coding_gene		alpha/beta-Hydrolases superfamily protein
AT5G20790	496.664	1.14012	0.348677	3.26985	0.00107606	0.0054113	Chr5	7039911	7040654	-	protein_coding_gene		unknown protein; FUNCTIONS IN: molecular_function unknown; INVOLVED IN: biological_process unknown; LOCATED IN: endomembrane system; EXPRESSED IN: 11 plant structures; EXPRESSED DURING: LP.04 four leaves visible, 4 anthesis, petal differentiation and expansion stage; BEST Arabidopsis thaliana protein match is: unknown protein (TAIR:AT3G43110.1); Has 30201 Blast hits to 17322 proteins in 780 speci…
AT1G18010	956.282	1.14001	0.211185	5.39815	6.73e-08	8.28e-07	Chr1	6199898	6201484	+	protein_coding_gene		Major facilitator superfamily protein
AT1G04550	587.852	1.13916	0.31322	3.63692	0.000275915	0.00165339	Chr1	1240375	1242121	+	protein_coding_gene	IAA12, BDL	AUX/IAA transcriptional regulator family protein
AT5G14730	326.372	1.13753	0.260862	4.36065	1.3e-05	0.000106138	Chr5	4756218	4757657	+	protein_coding_gene		unknown protein; CONTAINS InterPro DOMAIN/s: Protein of unknown function DUF1645 (InterPro:IPR012442); BEST Arabidopsis thaliana protein match is: unknown protein (TAIR:AT3G01513.1); Has 85 Blast hits to 83 proteins in 14 species: Archae - 0; Bacteria - 9; Metazoa - 0; Fungi - 0; Plants - 76; Viruses - 0; Other Eukaryotes - 0 (source: NCBI BLink).
AT3G27430	3107.45	1.13717	0.167902	6.77281	1.26e-11	2.61e-10	Chr3	10152479	10155342	+	protein_coding_gene	PBB1	N-terminal nucleophile aminohydrolases (Ntn hydrolases) superfamily protein
AT5G49730	2465.74	1.13691	0.242093	4.69615	2.65e-06	2.49e-05	Chr5	20201101	20204513	-	protein_coding_gene	ATFRO6, FRO6	ferric reduction oxidase 6
AT4G25710	589.221	1.13467	0.211325	5.3693	7.9e-08	9.61e-07	Chr4	13098141	13099578	-	protein_coding_gene		Galactose oxidase/kelch repeat superfamily protein
AT1G14345	6075.63	1.13413	0.171984	6.59441	4.27e-11	8.39e-10	Chr1	4899145	4899979	+	protein_coding_gene		NAD(P)-linked oxidoreductase superfamily protein
AT2G39980	270.613	1.13412	0.288189	3.93531	8.31e-05	0.00056898	Chr2	16687673	16689956	-	protein_coding_gene		HXXXD-type acyl-transferase family protein
AT1G72140	237.015	1.13304	0.31094	3.64392	0.000268517	0.00161795	Chr1	27141814	27144490	+	protein_coding_gene		Major facilitator superfamily protein
AT4G01100	4259.43	1.13299	0.194825	5.81541	6.05e-09	8.75e-08	Chr4	477141	479936	+	protein_coding_gene	ADNT1	adenine nucleotide transporter 1
AT2G37250	1105.04	1.13287	0.175319	6.46178	1.03e-10	1.94e-09	Chr2	15641906	15643786	+	protein_coding_gene	ADK, ATPADK1	adenosine kinase
AT4G13170	2400.58	1.13246	0.275413	4.11187	3.92e-05	0.000288214	Chr4	7654944	7656594	-	protein_coding_gene		Ribosomal protein L13 family protein
AT2G07717	528.995	1.13095	0.23678	4.77636	1.79e-06	1.74e-05	Chr2	3418229	3424177	+	pseudogene
AT5G18030	485.682	1.13043	0.250315	4.51601	6.3e-06	5.47e-05	Chr5	5968435	5968938	+	protein_coding_gene		SAUR-like auxin-responsive protein family
AT4G33540	610.334	1.13	0.29228	3.86615	0.000110569	0.000732208	Chr4	16130824	16133960	+	protein_coding_gene		metallo-beta-lactamase family protein
AT1G15260	2008.66	1.12918	0.231139	4.8853	1.03e-06	1.05e-05	Chr1	5249760	5250573	+	protein_coding_gene		unknown protein; BEST Arabidopsis thaliana protein match is: unknown protein (TAIR:AT3G16070.1); Has 28 Blast hits to 28 proteins in 7 species: Archae - 0; Bacteria - 0; Metazoa - 0; Fungi - 0; Plants - 28; Viruses - 0; Other Eukaryotes - 0 (source: NCBI BLink).
AT5G23220	252.796	1.12894	0.308171	3.66336	0.000248928	0.00150933	Chr5	7819816	7820676	-	protein_coding_gene	NIC3	nicotinamidase 3
AT2G13550	160.891	1.12864	0.352839	3.19875	0.00138023	0.00675276	Chr2	5648542	5649797	-	protein_coding_gene		unknown protein; Has 23 Blast hits to 20 proteins in 10 species: Archae - 0; Bacteria - 0; Metazoa - 10; Fungi - 0; Plants - 4; Viruses - 0; Other Eukaryotes - 9 (source: NCBI BLink).
AT2G20750	335.612	1.12863	0.257465	4.38364	1.17e-05	9.66e-05	Chr2	8941119	8942689	+	protein_coding_gene	ATEXPB1, EXPB1, ATHEXP BETA 1.5	expansin B1
AT2G24100	145.822	1.12797	0.323883	3.48265	0.000496474	0.00276212	Chr2	10244886	10246919	+	protein_coding_gene		unknown protein; BEST Arabidopsis thaliana protein match is: unknown protein (TAIR:AT4G30780.1); Has 101 Blast hits to 101 proteins in 16 species: Archae - 0; Bacteria - 0; Metazoa - 0; Fungi - 0; Plants - 95; Viruses - 0; Other Eukaryotes - 6 (source: NCBI BLink).
AT1G35680	11264.8	1.12715	0.19869	5.67292	1.4e-08	1.92e-07	Chr1	13208736	13210418	+	protein_coding_gene		Ribosomal protein L21
AT2G02850	212.684	1.12714	0.276609	4.07484	4.6e-05	0.000332985	Chr2	826404	827812	-	protein_coding_gene	ARPN	plantacyanin
AT3G44720	903.813	1.12712	0.200569	5.6196	1.91e-08	2.56e-07	Chr3	16271652	16273344	+	protein_coding_gene	ADT4	arogenate dehydratase 4
AT2G26080	11652.8	1.12595	0.262142	4.29517	1.75e-05	0.000138719	Chr2	11109003	11113828	-	protein_coding_gene	AtGLDP2, GLDP2	glycine decarboxylase P-protein 2
AT4G24660	378.502	1.12593	0.227944	4.9395	7.83e-07	8.17e-06	Chr4	12724743	12725637	-	protein_coding_gene	ATHB22, MEE68, HB22, ZHD2	homeobox protein 22
AT4G14910	778.774	1.12563	0.210087	5.35792	8.42e-08	1.02e-06	Chr4	8528167	8530334	-	protein_coding_gene	HISN5B	HISTIDINE BIOSYNTHESIS 5B
AT5G17380	1588.37	1.12478	0.199138	5.64825	1.62e-08	2.19e-07	Chr5	5724759	5726746	-	protein_coding_gene		Thiamine pyrophosphate dependent pyruvate decarboxylase family protein
AT3G52470	2285.77	1.12457	0.16209	6.9379	3.98e-12	8.83e-11	Chr3	19450649	19451982	+	protein_coding_gene		Late embryogenesis abundant (LEA) hydroxyproline-rich glycoprotein family
AT1G53170	377.321	1.12448	0.254011	4.4269	9.56e-06	8.04e-05	Chr1	19821337	19822252	-	protein_coding_gene	ATERF-8, ATERF8, ERF8	ethylene response factor 8
AT2G44620	1387.66	1.12406	0.185794	6.05002	1.45e-09	2.26e-08	Chr2	18414251	18415303	+	protein_coding_gene	MTACP-1, MTACP1	mitochondrial acyl carrier protein 1
AT5G09830	377.566	1.12306	0.229389	4.89589	9.79e-07	1e-05	Chr5	3057646	3058821	-	protein_coding_gene		BolA-like family protein
AT4G30440	6726.12	1.12271	0.171166	6.5592	5.41e-11	1.05e-09	Chr4	14881855	14883480	-	protein_coding_gene	GAE1	UDP-D-glucuronate 4-epimerase 1
AT3G06750	1623.71	1.12168	0.262997	4.26499	2e-05	0.000156699	Chr3	2129623	2130315	-	protein_coding_gene		hydroxyproline-rich glycoprotein family protein
AT4G38790	756.381	1.1214	0.206137	5.44009	5.33e-08	6.67e-07	Chr4	18111361	18113206	+	protein_coding_gene		ER lumen protein retaining receptor family protein
AT2G47540	160.67	1.12111	0.327326	3.42507	0.000614645	0.00333336	Chr2	19505860	19506598	+	protein_coding_gene		Pollen Ole e 1 allergen and extensin family protein
AT2G24590	736.77	1.12043	0.188598	5.94084	2.84e-09	4.26e-08	Chr2	10449631	10451184	+	protein_coding_gene	RSZ22a, At-RSZ22a	RNA recognition motif and CCHC-type zinc finger domains containing protein
AT4G16515	563.507	1.12003	0.298245	3.75538	0.000173076	0.0010941	Chr4	9305254	9305763	-	protein_coding_gene	RGF6	Encodes a root meristem growth factor (RGF). Belongs to a family of functionally redundant homologous peptides that are secreted, tyrosine-sulfated, and expressed mainly in the stem cell area and the innermost layer of central columella cells. RGFs are required for maintenance of the root stem cell niche and transit amplifying cell proliferation. Members of this family include: At5g60810 (RGF1), …
AT3G05890	1136.6	1.11937	0.181604	6.16382	7.1e-10	1.16e-08	Chr3	1757631	1758492	-	protein_coding_gene	RCI2B	Low temperature and salt responsive protein family
AT2G20670	1202	1.11892	0.183354	6.10251	1.04e-09	1.66e-08	Chr2	8911860	8913534	-	protein_coding_gene		Protein of unknown function (DUF506)
AT1G12910	982.174	1.11858	0.202391	5.52682	3.26e-08	4.23e-07	Chr1	4394897	4396291	-	protein_coding_gene	ATAN11, LWD1	Transducin/WD40 repeat-like superfamily protein
AT4G17840	802.975	1.1183	0.243707	4.58873	4.46e-06	3.99e-05	Chr4	9918052	9920475	-	protein_coding_gene		FUNCTIONS IN: molecular_function unknown; INVOLVED IN: biological_process unknown; LOCATED IN: chloroplast, membrane; EXPRESSED IN: 23 plant structures; EXPRESSED DURING: 13 growth stages; CONTAINS InterPro DOMAIN/s: Abortive infection protein (InterPro:IPR003675); BEST Arabidopsis thaliana protein match is: unknown protein (TAIR:AT2G35260.1); Has 30201 Blast hits to 17322 proteins in 780 species…
AT5G53970	320.478	1.11815	0.27613	4.04934	5.14e-05	0.000369173	Chr5	21910533	21912777	+	protein_coding_gene		Tyrosine transaminase family protein
AT4G00165	4313.26	1.11761	0.239647	4.66356	3.11e-06	2.88e-05	Chr4	69273	69884	-	protein_coding_gene		Bifunctional inhibitor/lipid-transfer protein/seed storage 2S albumin superfamily protein
AT3G51470	152.693	1.11755	0.30811	3.62712	0.000286601	0.00171069	Chr3	19097787	19099275	-	protein_coding_gene		Protein phosphatase 2C family protein
AT1G29965	920.921	1.1171	0.254813	4.38401	1.17e-05	9.64e-05	Chr1	10498310	10499462	-	protein_coding_gene		Ribosomal protein L18ae/LX family protein
AT5G02610	1484.33	1.11644	0.244024	4.57513	4.76e-06	4.23e-05	Chr5	587508	588800	+	protein_coding_gene		Ribosomal L29 family protein
AT4G38250	4445.14	1.11586	0.18876	5.91152	3.39e-09	5.04e-08	Chr4	17935402	17937068	+	protein_coding_gene		Transmembrane amino acid transporter family protein
AT4G28060	1144.66	1.11557	0.189922	5.87383	4.26e-09	6.26e-08	Chr4	13943872	13945773	-	protein_coding_gene		Cytochrome c oxidase, subunit Vib family protein
AT2G41990	369.94	1.11486	0.360136	3.09565	0.00196379	0.00914362	Chr2	17527257	17528937	+	protein_coding_gene		CONTAINS InterPro DOMAIN/s: Late embryogenesis abundant protein, group 2 (InterPro:IPR004864); BEST Arabidopsis thaliana protein match is: Late embryogenesis abundant (LEA) hydroxyproline-rich glycoprotein family (TAIR:AT4G35170.1); Has 172 Blast hits to 168 proteins in 15 species: Archae - 0; Bacteria - 0; Metazoa - 0; Fungi - 0; Plants - 172; Viruses - 0; Other Eukaryotes - 0 (source: NCBI BLin…
AT5G65360	4413.28	1.11428	0.197256	5.64888	1.61e-08	2.19e-07	Chr5	26119859	26120581	-	protein_coding_gene		Histone superfamily protein
AT3G02070	177.933	1.11424	0.336944	3.3069	0.00094334	0.00484623	Chr3	360921	363429	+	protein_coding_gene		Cysteine proteinases superfamily protein
AT5G67070	4942.99	1.11398	0.201954	5.51601	3.47e-08	4.48e-07	Chr5	26768020	26768846	+	protein_coding_gene	RALFL34	ralf-like 34
AT4G28390	216.921	1.11361	0.295633	3.76688	0.000165299	0.00104961	Chr4	14041288	14043278	-	protein_coding_gene	AAC3, ATAAC3	ADP/ATP carrier 3
AT2G41945	188.282	1.11326	0.317322	3.50831	0.000450966	0.00253343	Chr2	17509069	17512954	-	protein_coding_gene		unknown protein; BEST Arabidopsis thaliana protein match is: unknown protein (TAIR:AT3G04040.1); Has 35333 Blast hits to 34131 proteins in 2444 species: Archae - 798; Bacteria - 22429; Metazoa - 974; Fungi - 991; Plants - 531; Viruses - 0; Other Eukaryotes - 9610 (source: NCBI BLink).
AT3G55620	1866.17	1.113	0.203775	5.46191	4.71e-08	5.94e-07	Chr3	20634202	20636506	+	protein_coding_gene	emb1624	Translation initiation factor IF6
AT3G59500	734.068	1.11159	0.220943	5.03111	4.88e-07	5.23e-06	Chr3	21986541	21988326	+	protein_coding_gene		Integral membrane HRF1 family protein
AT4G21280	39104.3	1.11116	0.168654	6.58839	4.45e-11	8.7e-10	Chr4	11334402	11335773	+	protein_coding_gene	PSBQ, PSBQA, PSBQ-1	photosystem II subunit QA
AT5G12310	759.768	1.1103	0.211252	5.25577	1.47e-07	1.72e-06	Chr5	3980226	3982442	-	protein_coding_gene		RING/U-box superfamily protein
AT4G10610	1072.75	1.10896	0.197145	5.62509	1.85e-08	2.48e-07	Chr4	6557177	6559595	+	protein_coding_gene	RBP37, ATRBP37, CID12	CTC-interacting domain 12
AT4G05460	351.526	1.10867	0.230469	4.81051	1.51e-06	1.48e-05	Chr4	2760881	2762445	-	protein_coding_gene		RNI-like superfamily protein
AT5G47570	1727.03	1.10831	0.170412	6.50368	7.84e-11	1.49e-09	Chr5	19292608	19294737	-	protein_coding_gene		unknown protein; Has 30201 Blast hits to 17322 proteins in 780 species: Archae - 12; Bacteria - 1396; Metazoa - 17338; Fungi - 3422; Plants - 5037; Viruses - 0; Other Eukaryotes - 2996 (source: NCBI BLink).
AT4G25570	6939.95	1.10739	0.183711	6.02789	1.66e-09	2.58e-08	Chr4	13053686	13055623	-	protein_coding_gene	ACYB-2	Cytochrome b561/ferric reductase transmembrane protein family
AT3G18580	323.319	1.10735	0.304583	3.63561	0.000277327	0.00166139	Chr3	6396931	6398190	-	protein_coding_gene		Nucleic acid-binding, OB-fold-like protein
AT4G38670	302.545	1.10726	0.261066	4.2413	2.22e-05	0.00017254	Chr4	18069559	18071355	-	protein_coding_gene		Pathogenesis-related thaumatin superfamily protein
AT4G28360	955.156	1.10719	0.200976	5.50906	3.61e-08	4.65e-07	Chr4	14029009	14031040	-	protein_coding_gene		Ribosomal protein L22p/L17e family protein
AT1G79660	338.229	1.1071	0.256837	4.31052	1.63e-05	0.000130399	Chr1	29975863	29976773	+	protein_coding_gene		unknown protein; BEST Arabidopsis thaliana protein match is: unknown protein (TAIR:AT1G16170.1); Has 30201 Blast hits to 17322 proteins in 780 species: Archae - 12; Bacteria - 1396; Metazoa - 17338; Fungi - 3422; Plants - 5037; Viruses - 0; Other Eukaryotes - 2996 (source: NCBI BLink).
AT3G55440	16133.8	1.10699	0.16065	6.89064	5.55e-12	1.2e-10	Chr3	20553690	20556560	+	protein_coding_gene	ATCTIMC, TPI, CYTOTPI	triosephosphate isomerase
AT1G07610	1962.59	1.10694	0.279521	3.96015	7.49e-05	0.000516926	Chr1	2341542	2342123	+	protein_coding_gene	MT1C	metallothionein 1C
AT1G15350	786.246	1.10549	0.196037	5.63922	1.71e-08	2.3e-07	Chr1	5278260	5279877	-	protein_coding_gene		unknown protein; BEST Arabidopsis thaliana protein match is: unknown protein (TAIR:AT3G15770.2); Has 148 Blast hits to 148 proteins in 25 species: Archae - 0; Bacteria - 0; Metazoa - 0; Fungi - 0; Plants - 141; Viruses - 0; Other Eukaryotes - 7 (source: NCBI BLink).
AT3G62530	6392.11	1.10504	0.2466	4.48112	7.43e-06	6.37e-05	Chr3	23132138	23133298	+	protein_coding_gene		ARM repeat superfamily protein
AT3G18560	380.039	1.10447	0.281526	3.92316	8.74e-05	0.000593874	Chr3	6393910	6394785	+	protein_coding_gene		unknown protein; BEST Arabidopsis thaliana protein match is: unknown protein (TAIR:AT1G49000.1); Has 95 Blast hits to 95 proteins in 13 species: Archae - 0; Bacteria - 0; Metazoa - 0; Fungi - 0; Plants - 95; Viruses - 0; Other Eukaryotes - 0 (source: NCBI BLink).
AT3G21390	266.156	1.10373	0.270717	4.07707	4.56e-05	0.000330139	Chr3	7531402	7534544	+	protein_coding_gene		Mitochondrial substrate carrier family protein
AT5G15802	336.918	1.1034	0.23682	4.65925	3.17e-06	2.93e-05	Chr5	5156349	5157545	-	protein_coding_gene		unknown protein; FUNCTIONS IN: molecular_function unknown; INVOLVED IN: biological_process unknown; LOCATED IN: endomembrane system; Has 35 Blast hits to 35 proteins in 15 species: Archae - 0; Bacteria - 4; Metazoa - 0; Fungi - 0; Plants - 31; Viruses - 0; Other Eukaryotes - 0 (source: NCBI BLink).
AT3G12390	3088.69	1.10292	0.25293	4.36057	1.3e-05	0.000106139	Chr3	3942257	3943809	+	protein_coding_gene		Nascent polypeptide-associated complex (NAC), alpha subunit family protein
AT3G10260	1135.07	1.10166	0.20111	5.47788	4.3e-08	5.47e-07	Chr3	3171222	3172966	-	protein_coding_gene		Reticulon family protein
AT3G06433	650.863	1.10144	0.24086	4.57293	4.81e-06	4.27e-05	Chr3	1958901	1962344	+	pseudogene
AT5G22210	282.965	1.10124	0.262858	4.1895	2.8e-05	0.000211582	Chr5	7358820	7359988	+	protein_coding_gene		unknown protein; FUNCTIONS IN: molecular_function unknown; INVOLVED IN: N-terminal protein myristoylation; LOCATED IN: cellular_component unknown; Has 30201 Blast hits to 17322 proteins in 780 species: Archae - 12; Bacteria - 1396; Metazoa - 17338; Fungi - 3422; Plants - 5037; Viruses - 0; Other Eukaryotes - 2996 (source: NCBI BLink).
AT4G17530	1398.88	1.10114	0.236253	4.66087	3.15e-06	2.91e-05	Chr4	9773548	9775607	-	protein_coding_gene	RAB1C, ATRAB1C, ATRABD2C	RAB GTPase homolog 1C
AT5G19230	778.604	1.10111	0.238146	4.62368	3.77e-06	3.43e-05	Chr5	6467527	6468484	+	protein_coding_gene		Glycoprotein membrane precursor GPI-anchored
AT3G61630	409.745	1.10103	0.276735	3.97863	6.93e-05	0.000482729	Chr3	22805180	22806527	+	protein_coding_gene	CRF6	cytokinin response factor 6
AT1G26740	600.635	1.09969	0.213069	5.1612	2.45e-07	2.77e-06	Chr1	9244981	9246603	-	protein_coding_gene		Ribosomal L32p protein family
AT3G29030	1335.08	1.0994	0.19578	5.6155	1.96e-08	2.62e-07	Chr3	11011308	11013358	-	protein_coding_gene	ATEXPA5, ATEXP5, ATHEXP ALPHA 1.4, EXP5, EXPA5	expansin A5
AT1G26761	898.054	1.09928	0.243411	4.51615	6.3e-06	5.47e-05	Chr1	9250224	9251644	-	protein_coding_gene		Arabinanase/levansucrase/invertase
AT1G09640	7220.02	1.09912	0.173405	6.33844	2.32e-10	4.07e-09	Chr1	3119878	3122526	+	protein_coding_gene		Translation elongation factor EF1B, gamma chain
AT1G73500	296.016	1.09824	0.249571	4.40051	1.08e-05	8.98e-05	Chr1	27639091	27640529	-	protein_coding_gene	ATMKK9, MKK9	MAP kinase kinase 9
AT3G08920	2138.25	1.09682	0.167218	6.55921	5.41e-11	1.05e-09	Chr3	2712236	2713269	+	protein_coding_gene		Rhodanese/Cell cycle control phosphatase superfamily protein
AT3G26450	2582.35	1.09637	0.23069	4.75258	2.01e-06	1.94e-05	Chr3	9681298	9683434	-	protein_coding_gene		Polyketide cyclase/dehydrase and lipid transport superfamily protein
AT3G17780	780.677	1.09613	0.202737	5.40665	6.42e-08	7.91e-07	Chr3	6086913	6088371	+	protein_coding_gene		FUNCTIONS IN: molecular_function unknown; INVOLVED IN: intracellular protein transport; LOCATED IN: endomembrane system, integral to membrane, endoplasmic reticulum; EXPRESSED IN: 23 plant structures; EXPRESSED DURING: 13 growth stages; CONTAINS InterPro DOMAIN/s: B-cell receptor-associated 31-like (InterPro:IPR008417); BEST Arabidopsis thaliana protein match is: B-cell receptor-associated 31-lik…
AT2G02510	1322.03	1.09595	0.22593	4.85084	1.23e-06	1.24e-05	Chr2	673305	674740	+	protein_coding_gene		NADH dehydrogenase (ubiquinone)s
AT1G13060	2905.52	1.09565	0.171571	6.38597	1.7e-10	3.06e-09	Chr1	4452212	4454876	+	protein_coding_gene	PBE1	20S proteasome beta subunit E1
AT5G61510	879.712	1.09538	0.205225	5.33746	9.43e-08	1.13e-06	Chr5	24736945	24738998	-	protein_coding_gene		GroES-like zinc-binding alcohol dehydrogenase family protein
AT5G58375	1022.32	1.09514	0.20548	5.32968	9.84e-08	1.18e-06	Chr5	23596272	23596960	+	protein_coding_gene		Methyltransferase-related protein
AT5G23060	6936.32	1.09468	0.234874	4.66071	3.15e-06	2.91e-05	Chr5	7736590	7738535	-	protein_coding_gene	CaS	calcium sensing receptor
AT5G53120	449.742	1.09447	0.283975	3.85409	0.000116162	0.000764025	Chr5	21534473	21537816	+	protein_coding_gene	SPDS3, SPMS, ATSPDS3	spermidine synthase 3
AT4G22550	471.525	1.09442	0.231469	4.72812	2.27e-06	2.17e-05	Chr4	11878137	11878920	-	protein_coding_gene		Phosphatidic acid phosphatase (PAP2) family protein
AT3G52630	232.847	1.09425	0.266704	4.10287	4.08e-05	0.000298335	Chr3	19513979	19514745	+	protein_coding_gene		Nucleic acid-binding, OB-fold-like protein
AT2G36485	221.914	1.09318	0.333376	3.27911	0.00104135	0.00525937	Chr2	15306954	15307794	-	protein_coding_gene		ENTH/VHS family protein
AT3G59000	165.147	1.09299	0.305526	3.57742	0.000347	0.0020208	Chr3	21799276	21801743	+	protein_coding_gene		F-box/RNI-like superfamily protein
AT4G38932	1085.3	1.0928	0.211832	5.15881	2.49e-07	2.8e-06	Chr4	18151687	18152569	-	other_RNA
AT5G62210	256.912	1.09229	0.313836	3.48046	0.000500555	0.00277757	Chr5	24986327	24987489	-	protein_coding_gene		Embryo-specific protein 3, (ATS3)
AT1G20225	1197.49	1.09219	0.204646	5.33697	9.45e-08	1.14e-06	Chr1	7007756	7009333	-	protein_coding_gene		Thioredoxin superfamily protein
AT3G48690	5710.95	1.0919	0.148226	7.36641	1.75e-13	4.43e-12	Chr3	18037047	18038234	-	protein_coding_gene	ATCXE12, CXE12	alpha/beta-Hydrolases superfamily protein
AT2G42690	2043.13	1.09152	0.161582	6.75517	1.43e-11	2.93e-10	Chr2	17776241	17777717	-	protein_coding_gene		alpha/beta-Hydrolases superfamily protein
AT1G54250	247.902	1.09105	0.323696	3.37061	0.000750033	0.00397943	Chr1	20254938	20256557	+	protein_coding_gene	ATRPABC16.5, NRPB8A, NRPE8A	RNA polymerase Rpb8
AT4G03320	202.795	1.09098	0.283954	3.84209	0.000121993	0.000799412	Chr4	1464467	1466165	+	protein_coding_gene	tic20-IV	translocon at the inner envelope membrane of chloroplasts 20-IV
AT3G14420	31524.9	1.09084	0.156644	6.96383	3.31e-12	7.44e-11	Chr3	4821523	4824178	+	protein_coding_gene		Aldolase-type TIM barrel family protein
AT1G55300	288.439	1.09016	0.256723	4.24642	2.17e-05	0.000168957	Chr1	20628023	20629692	-	protein_coding_gene	TAF7	TBP-associated factor 7
AT1G28395	445.08	1.08994	0.261358	4.17028	3.04e-05	0.000228059	Chr1	9969321	9971681	-	protein_coding_gene		unknown protein; FUNCTIONS IN: molecular_function unknown; INVOLVED IN: biological_process unknown; LOCATED IN: chloroplast; EXPRESSED IN: 22 plant structures; EXPRESSED DURING: 13 growth stages; BEST Arabidopsis thaliana protein match is: unknown protein (TAIR:AT2G33847.2); Has 89 Blast hits to 89 proteins in 11 species: Archae - 0; Bacteria - 0; Metazoa - 0; Fungi - 0; Plants - 89; Viruses - 0;…
AT3G21055	97262	1.08992	0.211785	5.14633	2.66e-07	2.97e-06	Chr3	7376635	7377186	-	protein_coding_gene	PSBTN	photosystem II subunit T
AT3G06050	1870.02	1.08988	0.168577	6.4652	1.01e-10	1.89e-09	Chr3	1826073	1827861	-	protein_coding_gene	PRXIIF, ATPRXIIF	peroxiredoxin IIF
AT2G36885	317.568	1.08985	0.289228	3.76814	0.000164466	0.00104494	Chr2	15482003	15483711	-	protein_coding_gene		unknown protein; FUNCTIONS IN: molecular_function unknown; LOCATED IN: chloroplast; EXPRESSED IN: 22 plant structures; EXPRESSED DURING: 13 growth stages; Has 172 Blast hits to 172 proteins in 58 species: Archae - 0; Bacteria - 116; Metazoa - 0; Fungi - 0; Plants - 32; Viruses - 0; Other Eukaryotes - 24 (source: NCBI BLink).
AT1G78820	2290.34	1.08931	0.213202	5.10932	3.23e-07	3.56e-06	Chr1	29634124	29635813	-	protein_coding_gene		D-mannose binding lectin protein with Apple-like carbohydrate-binding domain
AT2G04039	860.724	1.08919	0.236308	4.60918	4.04e-06	3.65e-05	Chr2	1333262	1334566	+	protein_coding_gene		unknown protein; FUNCTIONS IN: molecular_function unknown; LOCATED IN: chloroplast; EXPRESSED IN: 21 plant structures; EXPRESSED DURING: 13 growth stages; CONTAINS InterPro DOMAIN/s: Protein of unknown function DUF2996 (InterPro:IPR021374); Has 159 Blast hits to 159 proteins in 52 species: Archae - 0; Bacteria - 76; Metazoa - 0; Fungi - 0; Plants - 38; Viruses - 0; Other Eukaryotes - 45 (source: …
AT5G17860	385.153	1.08851	0.299202	3.63804	0.000274718	0.00164808	Chr5	5902394	5904380	-	protein_coding_gene	CAX7	calcium exchanger 7
AT1G07830	446.447	1.08842	0.222422	4.89348	9.91e-07	1.01e-05	Chr1	2422241	2423655	+	protein_coding_gene		ribosomal protein L29 family protein
AT3G16990	230.328	1.08807	0.27791	3.91518	9.03e-05	0.000611348	Chr3	5795834	5796850	-	protein_coding_gene		Haem oxygenase-like, multi-helical
AT3G06570	492.276	1.08797	0.234822	4.63317	3.6e-06	3.29e-05	Chr3	2047305	2048553	-	protein_coding_gene		Galactose oxidase/kelch repeat superfamily protein
AT3G24506	795.272	1.08742	0.235887	4.60992	4.03e-06	3.64e-05	Chr3	8928169	8929329	-	protein_coding_gene		unknown protein; FUNCTIONS IN: molecular_function unknown; INVOLVED IN: biological_process unknown; LOCATED IN: chloroplast; EXPRESSED IN: 22 plant structures; EXPRESSED DURING: 14 growth stages; BEST Arabidopsis thaliana protein match is: unknown protein (TAIR:AT2G17240.1); Has 4864 Blast hits to 709 proteins in 125 species: Archae - 0; Bacteria - 592; Metazoa - 786; Fungi - 33; Plants - 410; Vi…
AT1G45976	435.576	1.08738	0.22879	4.75273	2.01e-06	1.94e-05	Chr1	17199325	17200735	+	protein_coding_gene	SBP1	S-ribonuclease binding protein 1
AT1G32210	773.809	1.08722	0.199032	5.46256	4.69e-08	5.93e-07	Chr1	11605857	11607768	-	protein_coding_gene	ATDAD1	Defender against death (DAD family) protein
AT2G14045	311.945	1.08684	0.323225	3.36249	0.000772422	0.00407689	Chr2	5906550	5908374	+	protein_coding_gene		unknown protein; Has 257 Blast hits to 257 proteins in 101 species: Archae - 0; Bacteria - 0; Metazoa - 130; Fungi - 0; Plants - 47; Viruses - 0; Other Eukaryotes - 80 (source: NCBI BLink).
AT4G15630	840.689	1.08627	0.216298	5.02212	5.11e-07	5.47e-06	Chr4	8917430	8918852	+	protein_coding_gene		Uncharacterised protein family (UPF0497)
AT4G04570	455.293	1.08591	0.293439	3.70063	0.000215064	0.00132684	Chr4	2289959	2292755	+	protein_coding_gene	CRK40	cysteine-rich RLK (RECEPTOR-like protein kinase) 40
AT1G71500	9649.43	1.0841	0.157529	6.88188	5.91e-12	1.27e-10	Chr1	26935982	26937607	+	protein_coding_gene		Rieske (2Fe-2S) domain-containing protein
AT3G20170	201.2	1.08368	0.302565	3.58164	0.000341446	0.00199282	Chr3	7041727	7043341	+	protein_coding_gene		ARM repeat superfamily protein
AT3G04860	229.983	1.08362	0.349386	3.1015	0.00192546	0.00899077	Chr3	1339104	1340623	-	protein_coding_gene		Plant protein of unknown function (DUF868)
AT5G40730	750.465	1.0836	0.274492	3.94766	7.89e-05	0.000542162	Chr5	16301075	16301520	+	protein_coding_gene	AGP24, ATAGP24	arabinogalactan protein 24
AT5G55190	3426.62	1.08296	0.173119	6.25557	3.96e-10	6.68e-09	Chr5	22392176	22394172	+	protein_coding_gene	RAN3, ATRAN3	RAN GTPase 3
AT3G03990	1854.26	1.08126	0.181	5.97383	2.32e-09	3.54e-08	Chr3	1033768	1034906	+	protein_coding_gene		alpha/beta-Hydrolases superfamily protein
AT1G33810	1679.78	1.08088	0.204802	5.27769	1.31e-07	1.54e-06	Chr1	12265033	12266847	+	protein_coding_gene		unknown protein; FUNCTIONS IN: molecular_function unknown; INVOLVED IN: biological_process unknown; LOCATED IN: chloroplast thylakoid membrane, chloroplast, chloroplast envelope; EXPRESSED IN: 22 plant structures; EXPRESSED DURING: 13 growth stages; Has 39 Blast hits to 39 proteins in 18 species: Archae - 0; Bacteria - 0; Metazoa - 0; Fungi - 0; Plants - 39; Viruses - 0; Other Eukaryotes - 0 (sou…
AT3G52560	3012.4	1.08077	0.179406	6.0242	1.7e-09	2.63e-08	Chr3	19494377	19496095	-	protein_coding_gene	UEV1D-4, MMZ4, UEV1D	ubiquitin E2 variant 1D-4
AT2G01590	1118.97	1.08025	0.17874	6.04371	1.51e-09	2.34e-08	Chr2	266630	267798	+	protein_coding_gene	CRR3	chlororespiratory reduction 3
AT1G35430	230.97	1.07981	0.308451	3.50076	0.00046394	0.00259809	Chr1	13030553	13031152	-	protein_coding_gene		unknown protein; FUNCTIONS IN: molecular_function unknown; INVOLVED IN: biological_process unknown; LOCATED IN: mitochondrion; EXPRESSED IN: 22 plant structures; EXPRESSED DURING: 13 growth stages; BEST Arabidopsis thaliana protein match is: unknown protein (TAIR:AT4G09170.1); Has 23 Blast hits to 23 proteins in 5 species: Archae - 0; Bacteria - 0; Metazoa - 0; Fungi - 0; Plants - 23; Viruses - 0…
AT2G04550	521.651	1.0795	0.212808	5.07262	3.92e-07	4.28e-06	Chr2	1588360	1590166	+	protein_coding_gene	IBR5, DSPTP1E	indole-3-butyric acid response 5
AT4G28250	4510.59	1.07949	0.177618	6.07758	1.22e-09	1.92e-08	Chr4	14000038	14002069	-	protein_coding_gene	ATEXPB3, EXPB3, ATHEXP BETA 1.6	expansin B3
AT5G23330	224.301	1.07876	0.270228	3.99204	6.55e-05	0.000458909	Chr5	7854129	7855813	+	protein_coding_gene		Nucleotidylyl transferase superfamily protein
AT5G03345	628.922	1.07843	0.21505	5.01477	5.31e-07	5.67e-06	Chr5	814085	815619	+	protein_coding_gene		FUNCTIONS IN: molecular_function unknown; INVOLVED IN: biological_process unknown; LOCATED IN: endomembrane system; EXPRESSED IN: 24 plant structures; EXPRESSED DURING: 15 growth stages; CONTAINS InterPro DOMAIN/s: Magnesium transporter (InterPro:IPR018937); Has 30201 Blast hits to 17322 proteins in 780 species: Archae - 12; Bacteria - 1396; Metazoa - 17338; Fungi - 3422; Plants - 5037; Viruses -…
AT1G69840	734.654	1.07767	0.226747	4.75273	2.01e-06	1.94e-05	Chr1	26293601	26295849	-	protein_coding_gene		SPFH/Band 7/PHB domain-containing membrane-associated protein family
AT3G07230	2274.62	1.07671	0.246479	4.36837	1.25e-05	0.000102851	Chr3	2299774	2300267	+	protein_coding_gene		wound-responsive protein-related
AT3G54210	21132.9	1.07661	0.157459	6.83741	8.06e-12	1.71e-10	Chr3	20067540	20068435	-	protein_coding_gene		Ribosomal protein L17 family protein
AT1G64750	1969.94	1.07606	0.161911	6.64599	3.01e-11	6.04e-10	Chr1	24052362	24053908	-	protein_coding_gene	ATDSS1(I), DSS1(I)	deletion of SUV3 suppressor 1(I)
AT5G40190	1007.87	1.07579	0.216434	4.97052	6.68e-07	7.03e-06	Chr5	16069177	16069948	-	protein_coding_gene		RNA ligase/cyclic nucleotide phosphodiesterase family protein
AT1G01430	4591.33	1.07465	0.173662	6.18815	6.09e-10	1e-08	Chr1	156801	158655	-	protein_coding_gene	TBL25	TRICHOME BIREFRINGENCE-LIKE 25
AT5G10480	1879.11	1.07457	0.206903	5.19362	2.06e-07	2.36e-06	Chr5	3297804	3300151	-	protein_coding_gene	PAS2, PEP	Protein-tyrosine phosphatase-like, PTPLA
AT1G02500	20629.9	1.07377	0.180598	5.94562	2.75e-09	4.15e-08	Chr1	518251	520437	+	protein_coding_gene	SAM1, SAM-1, MAT1, AtSAM1	S-adenosylmethionine synthetase 1
AT2G41160	496.734	1.07348	0.262683	4.0866	4.38e-05	0.000317962	Chr2	17156029	17158880	-	protein_coding_gene		Ubiquitin-associated (UBA) protein
AT3G17510	627.879	1.07345	0.332827	3.22524	0.00125865	0.00621936	Chr3	5988991	5992912	-	protein_coding_gene	CIPK1, SnRK3.16	CBL-interacting protein kinase 1
AT1G14400	3195.85	1.0734	0.170016	6.31351	2.73e-10	4.71e-09	Chr1	4927011	4928690	-	protein_coding_gene	UBC1, ATUBC1	ubiquitin carrier protein 1
AT1G32380	251.548	1.07273	0.286701	3.74164	0.00018282	0.00114887	Chr1	11681752	11684478	+	protein_coding_gene	PRS2	phosphoribosyl pyrophosphate (PRPP) synthase 2
AT5G67300	2175.14	1.07271	0.176674	6.07167	1.27e-09	1.99e-08	Chr5	26854022	26856006	+	protein_coding_gene	ATMYBR1, ATMYB44, MYBR1, MYB44	myb domain protein r1
AT3G16140	33780.1	1.0727	0.182637	5.87342	4.27e-09	6.27e-08	Chr3	5468509	5469481	-	protein_coding_gene	PSAH-1	photosystem I subunit H-1
AT1G13830	197.798	1.07247	0.301527	3.5568	0.000375404	0.00216666	Chr1	4739873	4741038	-	protein_coding_gene		Carbohydrate-binding X8 domain superfamily protein
AT1G75950	7257.43	1.07174	0.161965	6.61713	3.66e-11	7.26e-10	Chr1	28516548	28517699	+	protein_coding_gene	SKP1, ASK1, ATSKP1, SKP1A, UIP1	S phase kinase-associated protein 1
AT2G22470	1036.64	1.07173	0.246627	4.34556	1.39e-05	0.00011288	Chr2	9538197	9538879	-	protein_coding_gene	AGP2, ATAGP2	arabinogalactan protein 2
AT2G42740	356.145	1.07147	0.256894	4.17085	3.03e-05	0.000227565	Chr2	17791729	17793082	+	protein_coding_gene	RPL16A	ribosomal protein large subunit 16A
AT5G67420	4391.4	1.07099	0.175299	6.10949	9.99e-10	1.6e-08	Chr5	26904289	26906026	-	protein_coding_gene	LBD37, ASL39	LOB domain-containing protein 37
AT5G47870	495.897	1.07097	0.217018	4.93493	8.02e-07	8.35e-06	Chr5	19384368	19385869	-	protein_coding_gene		FUNCTIONS IN: molecular_function unknown; INVOLVED IN: biological_process unknown; LOCATED IN: chloroplast; EXPRESSED IN: 22 plant structures; EXPRESSED DURING: 13 growth stages; BEST Arabidopsis thaliana protein match is: cobalt ion binding (TAIR:AT1G71310.1); Has 1807 Blast hits to 1807 proteins in 277 species: Archae - 0; Bacteria - 0; Metazoa - 736; Fungi - 347; Plants - 385; Viruses - 0; Oth…
AT5G58730	418.046	1.07095	0.268229	3.99267	6.53e-05	0.000457854	Chr5	23723404	23725465	-	protein_coding_gene		pfkB-like carbohydrate kinase family protein
AT5G02040	336.505	1.07048	0.245453	4.36123	1.29e-05	0.000105896	Chr5	400899	402951	+	protein_coding_gene	PRA1.A1	prenylated RAB acceptor 1.A1
AT1G80510	477.084	1.07013	0.275938	3.87816	0.000105247	0.000701694	Chr1	30272849	30274793	+	protein_coding_gene		Transmembrane amino acid transporter family protein
AT2G34510	2157.07	1.06977	0.219869	4.86548	1.14e-06	1.15e-05	Chr2	14543997	14546879	-	protein_coding_gene		Protein of unknown function, DUF642
AT5G03455	2320.1	1.06919	0.16507	6.47722	9.34e-11	1.76e-09	Chr5	862559	864108	+	protein_coding_gene	CDC25, ARATH;CDC25, ACR2	Rhodanese/Cell cycle control phosphatase superfamily protein
AT3G01120	8927.23	1.06906	0.166221	6.43157	1.26e-10	2.33e-09	Chr3	38759	41932	-	protein_coding_gene	MTO1, CGS, ATCYS1, CGS1	Pyridoxal phosphate (PLP)-dependent transferases superfamily protein
AT1G61520	192911	1.06887	0.173703	6.15343	7.58e-10	1.23e-08	Chr1	22699715	22701383	+	protein_coding_gene	LHCA3	photosystem I light harvesting complex gene 3
AT3G56030	209.424	1.06854	0.302056	3.53755	0.000403854	0.00230525	Chr3	20791249	20792532	+	protein_coding_gene		Tetratricopeptide repeat (TPR)-like superfamily protein
AT1G19150	2797.45	1.0678	0.185222	5.76498	8.17e-09	1.16e-07	Chr1	6612749	6613972	+	protein_coding_gene	LHCA6, LHCA2*1	photosystem I light harvesting complex gene 6
AT2G26800	596.893	1.06754	0.216927	4.92122	8.6e-07	8.9e-06	Chr2	11429022	11432732	-	protein_coding_gene		Aldolase superfamily protein
AT1G67740	67379.1	1.06697	0.202383	5.27204	1.35e-07	1.59e-06	Chr1	25394068	25395154	-	protein_coding_gene	PSBY, YCF32	photosystem II BY
AT2G37410	4332.44	1.06677	0.164523	6.484	8.93e-11	1.68e-09	Chr2	15697834	15699275	-	protein_coding_gene	ATTIM17-2, TIM17, TIM17-2	translocase inner membrane subunit 17-2
AT1G71730	1641.04	1.06498	0.186204	5.71944	1.07e-08	1.49e-07	Chr1	26986060	26986909	-	protein_coding_gene		unknown protein; Has 52 Blast hits to 52 proteins in 24 species: Archae - 0; Bacteria - 0; Metazoa - 4; Fungi - 0; Plants - 41; Viruses - 0; Other Eukaryotes - 7 (source: NCBI BLink).
AT1G80500	997.014	1.06486	0.188576	5.64685	1.63e-08	2.21e-07	Chr1	30270529	30272668	+	protein_coding_gene		SNARE-like superfamily protein
AT3G60480	234.82	1.06449	0.281802	3.77744	0.000158452	0.00101095	Chr3	22347451	22348239	-	protein_coding_gene		unknown protein; Has 17 Blast hits to 17 proteins in 8 species: Archae - 0; Bacteria - 0; Metazoa - 0; Fungi - 0; Plants - 17; Viruses - 0; Other Eukaryotes - 0 (source: NCBI BLink).
AT1G08250	811.024	1.06443	0.221912	4.79665	1.61e-06	1.58e-05	Chr1	2588857	2590301	-	protein_coding_gene	ADT6	arogenate dehydratase 6
AT5G16010	3061.61	1.06414	0.202906	5.2445	1.57e-07	1.82e-06	Chr5	5227924	5229116	+	protein_coding_gene		3-oxo-5-alpha-steroid 4-dehydrogenase family protein
AT4G20360	79706.3	1.06361	0.229244	4.63965	3.49e-06	3.2e-05	Chr4	10989952	10991709	+	protein_coding_gene	ATRAB8D, ATRABE1B, RABE1b	RAB GTPase homolog E1B
AT2G45010	323.57	1.06325	0.247848	4.28993	1.79e-05	0.00014159	Chr2	18567910	18569859	+	protein_coding_gene		PLAC8 family protein
AT3G06470	1336.49	1.06299	0.242005	4.39244	1.12e-05	9.3e-05	Chr3	1984168	1985259	+	protein_coding_gene		GNS1/SUR4 membrane protein family
AT1G20580	1600.56	1.06298	0.190667	5.57505	2.47e-08	3.26e-07	Chr1	7128884	7130642	+	protein_coding_gene		Small nuclear ribonucleoprotein family protein
AT2G42610	633.634	1.06252	0.276072	3.84872	0.000118736	0.000779265	Chr2	17747917	17750440	+	protein_coding_gene	LSH10	Protein of unknown function (DUF640)
AT2G43540	707.734	1.06241	0.254121	4.18073	2.91e-05	0.000218751	Chr2	18072371	18072963	+	protein_coding_gene		unknown protein; FUNCTIONS IN: molecular_function unknown; INVOLVED IN: N-terminal protein myristoylation; LOCATED IN: cellular_component unknown; EXPRESSED IN: 22 plant structures; EXPRESSED DURING: 13 growth stages; Has 27 Blast hits to 27 proteins in 12 species: Archae - 0; Bacteria - 0; Metazoa - 0; Fungi - 0; Plants - 27; Viruses - 0; Other Eukaryotes - 0 (source: NCBI BLink).
AT1G80360	1348.06	1.06177	0.173329	6.12573	9.03e-10	1.45e-08	Chr1	30208499	30210803	-	protein_coding_gene		Pyridoxal phosphate (PLP)-dependent transferases superfamily protein
AT5G19590	3363.28	1.06083	0.20963	5.06048	4.18e-07	4.55e-06	Chr5	6610730	6612103	-	protein_coding_gene		Protein of unknown function, DUF538
AT5G63160	1019.99	1.06049	0.199277	5.32169	1.03e-07	1.23e-06	Chr5	25333263	25335485	-	protein_coding_gene	BT1	BTB and TAZ domain protein 1
AT5G67030	2745.27	1.05985	0.300713	3.52444	0.00042438	0.00240821	Chr5	26753510	26757236	-	protein_coding_gene	ABA1, LOS6, NPQ2, ATABA1, ZEP, IBS3, ATZEP	zeaxanthin epoxidase (ZEP) (ABA1)
AT5G25940	591.688	1.05956	0.224412	4.72149	2.34e-06	2.23e-05	Chr5	9054122	9055251	-	protein_coding_gene		early nodulin-related
AT2G06520	72674.1	1.05916	0.171645	6.17067	6.8e-10	1.11e-08	Chr2	2587729	2588358	-	protein_coding_gene	PSBX	photosystem II subunit X
AT5G38430	139305	1.05877	0.269977	3.92169	8.79e-05	0.000597154	Chr5	15384117	15385247	-	protein_coding_gene		Ribulose bisphosphate carboxylase (small chain) family protein
AT5G59500	1124.13	1.05848	0.211925	4.9946	5.9e-07	6.24e-06	Chr5	23985929	23987381	+	protein_coding_gene		protein C-terminal S-isoprenylcysteine carboxyl O-methyltransferases
AT1G11850	387.513	1.05835	0.239686	4.41557	1.01e-05	8.44e-05	Chr1	3999199	3999876	+	protein_coding_gene		unknown protein; FUNCTIONS IN: molecular_function unknown; INVOLVED IN: biological_process unknown; LOCATED IN: endomembrane system; EXPRESSED IN: 19 plant structures; EXPRESSED DURING: 12 growth stages; Has 38777 Blast hits to 8185 proteins in 741 species: Archae - 46; Bacteria - 14846; Metazoa - 13013; Fungi - 1392; Plants - 5894; Viruses - 543; Other Eukaryotes - 3043 (source: NCBI BLink).
AT1G26340	373.501	1.05835	0.232362	4.55474	5.25e-06	4.62e-05	Chr1	9113900	9114977	+	protein_coding_gene	B5 #6, ATCB5-A, CB5-A	cytochrome B5 isoform A
AT5G67590	1427.39	1.0583	0.167148	6.33148	2.43e-10	4.24e-09	Chr5	26958001	26959557	+	protein_coding_gene	FRO1	NADH-ubiquinone oxidoreductase-related
AT4G01883	420.199	1.05808	0.307959	3.43579	0.000590829	0.00321649	Chr4	813068	815170	+	protein_coding_gene		Polyketide cyclase / dehydrase and lipid transport protein
AT1G15030	536.901	1.05773	0.204226	5.17919	2.23e-07	2.54e-06	Chr1	5177529	5180049	+	protein_coding_gene		Protein of unknown function (DUF789)
AT1G48170	347.831	1.05704	0.255346	4.13963	3.48e-05	0.000258043	Chr1	17788786	17790093	+	protein_coding_gene		unknown protein; Has 78 Blast hits to 78 proteins in 34 species: Archae - 0; Bacteria - 0; Metazoa - 30; Fungi - 0; Plants - 48; Viruses - 0; Other Eukaryotes - 0 (source: NCBI BLink).
AT1G47200	2033.09	1.05679	0.177904	5.94023	2.85e-09	4.27e-08	Chr1	17298031	17298817	-	protein_coding_gene	WPP2	WPP domain protein 2
AT2G27775	409.527	1.0562	0.275706	3.83088	0.000127687	0.000829577	Chr2	11842267	11843293	-	protein_coding_gene		FUNCTIONS IN: molecular_function unknown; INVOLVED IN: biological_process unknown; LOCATED IN: chloroplast; EXPRESSED IN: 22 plant structures; EXPRESSED DURING: 13 growth stages; BEST Arabidopsis thaliana protein match is: Tetratricopeptide repeat (TPR)-like superfamily protein (TAIR:AT2G27800.1); Has 21 Blast hits to 21 proteins in 5 species: Archae - 0; Bacteria - 0; Metazoa - 0; Fungi - 0; Pla…
AT2G01021	8763	1.05615	0.19874	5.31425	1.07e-07	1.28e-06	Chr2	6571	6672	+	protein_coding_gene		unknown protein; Has 30201 Blast hits to 17322 proteins in 780 species: Archae - 12; Bacteria - 1396; Metazoa - 17338; Fungi - 3422; Plants - 5037; Viruses - 0; Other Eukaryotes - 2996 (source: NCBI BLink).
AT3G51895	416.536	1.05524	0.272719	3.86934	0.000109132	0.000723972	Chr3	19251287	19255760	-	protein_coding_gene	SULTR3;1, AST12	sulfate transporter 3;1
AT1G01600	350.956	1.05522	0.271371	3.88847	0.000100878	0.000674535	Chr1	218994	221286	+	protein_coding_gene	CYP86A4	cytochrome P450, family 86, subfamily A, polypeptide 4
AT3G58490	580.113	1.05478	0.243686	4.32844	1.5e-05	0.000121191	Chr3	21632812	21635106	+	protein_coding_gene		Phosphatidic acid phosphatase (PAP2) family protein
AT3G06610	622.911	1.05446	0.21935	4.80719	1.53e-06	1.51e-05	Chr3	2060737	2062067	+	protein_coding_gene		DNA-binding enhancer protein-related
AT1G32050	3162.43	1.05432	0.17251	6.11164	9.86e-10	1.58e-08	Chr1	11528445	11531281	+	protein_coding_gene		SCAMP family protein
AT2G19350	204.153	1.05401	0.331154	3.18285	0.00145832	0.00707146	Chr2	8376202	8377343	+	protein_coding_gene		Eukaryotic protein of unknown function (DUF872)
AT4G22820	626.816	1.05337	0.23935	4.40094	1.08e-05	8.97e-05	Chr4	11987705	11989006	-	protein_coding_gene		A20/AN1-like zinc finger family protein
AT2G01290	2367.39	1.05246	0.186051	5.65684	1.54e-08	2.1e-07	Chr2	148919	150382	-	protein_coding_gene	RPI2	ribose-5-phosphate isomerase 2
AT1G44100	483.55	1.05235	0.259395	4.05695	4.97e-05	0.000357962	Chr1	16764405	16767685	-	protein_coding_gene	AAP5	amino acid permease 5
AT3G22890	9317.19	1.05232	0.187954	5.59879	2.16e-08	2.87e-07	Chr3	8112723	8114992	+	protein_coding_gene	APS1	ATP sulfurylase 1
AT2G11910	3725.22	1.05179	0.220184	4.77686	1.78e-06	1.73e-05	Chr2	4805684	4807319	-	protein_coding_gene		unknown protein; FUNCTIONS IN: molecular_function unknown; INVOLVED IN: biological_process unknown; LOCATED IN: chloroplast envelope; EXPRESSED IN: 22 plant structures; EXPRESSED DURING: 13 growth stages; Has 92883 Blast hits to 31060 proteins in 1576 species: Archae - 765; Bacteria - 32670; Metazoa - 21164; Fungi - 12252; Plants - 4238; Viruses - 1282; Other Eukaryotes - 20512 (source: NCBI BLin…
AT1G71480	1291.71	1.05151	0.167492	6.27796	3.43e-10	5.85e-09	Chr1	26931940	26933313	+	protein_coding_gene		Nuclear transport factor 2 (NTF2) family protein
AT1G66820	1111.67	1.05107	0.223511	4.70252	2.57e-06	2.42e-05	Chr1	24930040	24930551	+	protein_coding_gene		glycine-rich protein
AT2G20450	1915.22	1.05062	0.174528	6.01976	1.75e-09	2.7e-08	Chr2	8813862	8815253	+	protein_coding_gene		Ribosomal protein L14
AT4G30670	1132.97	1.05037	0.230113	4.56457	5.01e-06	4.43e-05	Chr4	14957358	14957962	-	protein_coding_gene		Putative membrane lipoprotein
AT4G39800	6269.09	1.05036	0.196358	5.34923	8.83e-08	1.07e-06	Chr4	18469348	18471967	-	protein_coding_gene	MI-1-P SYNTHASE, MIPS1, ATMIPS1, ATIPS1	myo-inositol-1-phosphate synthase 1
AT2G04780	3020.59	1.05	0.190128	5.5226	3.34e-08	4.32e-07	Chr2	1676742	1678455	+	protein_coding_gene	FLA7	FASCICLIN-like arabinoogalactan 7
AT4G29310	395.368	1.04958	0.281643	3.72663	0.000194054	0.00121302	Chr4	14437561	14439723	-	protein_coding_gene		Protein of unknown function (DUF1005)
AT1G74100	3084.27	1.04945	0.15919	6.59245	4.33e-11	8.48e-10	Chr1	27864345	27865694	-	protein_coding_gene	SOT16, ATSOT16, CORI-7, ATST5A	sulfotransferase 16
AT3G11400	4445.38	1.04881	0.192001	5.46253	4.69e-08	5.93e-07	Chr3	3578388	3580569	+	protein_coding_gene	EIF3G1, ATEIF3G1	eukaryotic translation initiation factor 3G1
AT1G67360	550.483	1.04822	0.313552	3.34305	0.000828624	0.00433699	Chr1	25236811	25238216	-	protein_coding_gene		Rubber elongation factor protein (REF)
[truncated: 2,599 more rows]
